# Supplementary material for: Measuring the relationship between museum attributes and visitors: An application of topic model on museum online reviews
Source: PLoS One. 2024 Jul 8;19(7):e0304901. doi: 10.1371/journal.pone.0304901 (PMC11230551; doi:10.1371/journal.pone.0304901)
Supplement: S1 File — (ZIP) [file pone.0304901.s001.zip]

Archive with 7 entries (5 files):
- Support Information/Data analysis process.docx
- Support Information/Online Reviews/
- Support Information/Online Reviews/British museum.csv
- Support Information/Online Reviews/National museum.csv
- Support Information/Online Reviews/Natural history museum.csv
- Support Information/Online Reviews/Victoria and Albert Museum.csv
- Support Information/
