# Supplementary material for: Measuring the relationship between museum attributes and visitors: An application of topic model on museum online reviews
Source: PLoS One. 2024 Jul 8;19(7):e0304901. doi: 10.1371/journal.pone.0304901 (PMC11230551; doi:10.1371/journal.pone.0304901)
Supplement: S1 File — (ZIP) [file pone.0304901.s001.zip › Support Information/Online Reviews/British museum.csv]

u can simply get lost among the many floors and sections. Impressive array of artifacts	sculptures	historical items and whatever else you expect in a museum. The collection may be fascinating for those who are big fans of ancient history	but not so much if you're not into these kind of things. Overall an interesting place to spend a couple of hours or a day in London!"	Written 2 August 2011
Tyler B	5.0 of 5 bubbles	Vast, Impressive and Free	Impressive entry hall, expansive collection and free entry. You'll need a full day to do it justice.	Written 1 August 2011
Darrin Morgan	5.0 of 5 bubbles	The peoples time-capsule	For those that love history and the achievements of humanity, the British Museum is a literal treasure house of artefacts from the whole world. While some of these may be controversial (Parthenon Marbles, Rosetta Stone, etc) the location, love and exhibition of these cannot be faulted. To stand in the Egyptian Galleries look up at the face of Ramses the Great and be as inspired as Shelly, or exam…	Written 31 July 2011
Witch36	4.0 of 5 bubbles	Plan ahead to see the 'wow' exhibits	Having not been to this museum for several years and never before with children, I had forgotten how spread out it all is. It is not aimed specifically to interest young children, however there is plenty there to fascinate a reasonably bright child who has an interest in history. The Egyptian Mummies are still a crowd puller, as are the Rosetta Stone and 20 foot tall totems, but there are also ma…	Written 30 July 2011
Cesar M. Rios	5.0 of 5 bubbles	Fantastic	It's free. And it's one of the most amazing museums in the world, for sure! Roseta Stone is there, should I say anything else?Who likes Antiquity must go there as soon as possible! Well, I suggest that you plan an entire day or two mornings to visit British Museum, because it's impossible to observe everything carefully in less than 8 hours.	Written 30 July 2011
Kelly W	4.0 of 5 bubbles	Easy access to the patriarchy of western civilization	This museum brings to life the ancient Egyptian, Assyrian and Greek societies that we all learned about in grade school. The audio guide is well worth the extra few pounds, and provides an extra donation to the museum!	Written 29 July 2011
dwro8ea	3.0 of 5 bubbles	For some reason I don't like it	I've been to the British Museum a couple of times but there's something about it that I really don't like. First of all it's massive and exhausting. If you want to see it properly you either need to spend a whole day in there or split it into two days. And the second issue I have with it is that I don't see the point of a museum in London of antiquities from around the world. What's the point of …	Written 29 July 2011
AthensBulldawg	5.0 of 5 bubbles	Endlessly Fascinating!	Few institutions in the world can compare to the British Museum. A place in which a visitor can experience history and diverse cultures. It would be possible to spend several days passing through the exhibit areas - no visit should be shorter than 4-5 hours. It is recommended to get there early, before the crowds increase. Simply stunning!There had been a 48 year gap between my first visit and th…	Written 28 July 2011
abmartin71	5.0 of 5 bubbles	Incredible Collections	The British Museum is a great place for people of all ages. The collections are amazing and the activity backpacks for kids are fabulous. We only had one day for exploring and saw only a fraction of the exhibits. We cannot wait to go again in the future.	Written 28 July 2011
EP_AlwaysOnTheGo	5.0 of 5 bubbles	Phenomenal!	One of the best collections I've ever seen. It's worth spending a full day exploring if ou have an interest in history at all. The Rosetta Stone, Sutton Hoo hoarde, Lewis Chessman, and the entire Egyptian exhibit are highlights. It's also worth having afternoon tea at the restaurant on the top floor. Eveything was tasty! One tip- Use the restrooms on the main floor. The ones upstairs were tiny an…	Written 28 July 2011
Michael G	5.0 of 5 bubbles	Massive, fascinating	I hadn't left much time for the British Museum, arriving there in the late afternoon. Now this is an absolutely massive building, housing an unbelievable collection of historical items dating back millenia. Frankly, on first visit, it was a bit overwhelming, I just didn’t know where to start. I bought a self-tour guide book but quickly succumbed to the audio guide. This in itself was also quite e…	Written 28 July 2011
chykwan	4.0 of 5 bubbles	Great museum, and admission is free!	The museum is big and has a lot of different displays and artifacts. They have a good collection of artifacts from Greece (Acropolis). I was expecting more collections in the Asian area, but it is still good to browse through regardless.	Written 25 July 2011
parent	5.0 of 5 bubbles	for visitors 5-95--Do not miss this--	Whether you go for a brief visit to see the Rosetta Stone, or parts of the Parthenon, or for a day to see items from around the world you will not be disappointed. You should nt view this a a museum of British items, but as an opportunity to see items from many paces and many times. People of any age will find something of interest. No admissions charge, but you will need to pay to get an audioto…	Written 24 July 2011
Freefromwisco	5.0 of 5 bubbles	Missed this on previous London visits... It has an incredible collection.		Written 23 July 2011
DerbyDuncan	4.0 of 5 bubbles	Treasures of Heaven	We have visited this museum several times over the years, both just generally and specifically to see certain special exhibitions.These have included the Terracotta Warriors, and the Book of the Dead Exhibitions which we really enjoyed. This time we visited the Treasures of Heaven Exhibition. Although I can never resist calling in for a quick look at some of the other "treasures" this brilliant m…	Written 22 July 2011
MrsCrashish	5.0 of 5 bubbles	Mummies!	My husband and I went to this Museum with a blue badge tour guide and I have to say it was the best way to go. The place is massive and in the summer time very busy our guide helped get us around the masses and prevented us from wondering aimlessly. We went specifically for the Rosetta Stone, the Tiger Hunt, and MUMMIES! Our guide made it even better giving us lots of interesting facts and storie…	Written 22 July 2011
fatcat4	5.0 of 5 bubbles	Wonderful museum.	A wonderful museum that is truly huge. Plan to spend a good four or five hours here if you want to take everything in. The exhibits are amazing in an awesome setting, the architecture of the building itself is amazing. A must see if you visit London.	Written 19 July 2011
svharkes	5.0 of 5 bubbles	Fantastic museum	This is my London favoruite amongs the museums, great exhibitions, a lot to see and you can easy visit it several times as I have done over the years. Its always something new to see or something I missed last time.Also I like to visit the restaurant that makes special menus after the exhibitions they have in the pillar. In January they had book of the dead from ancient egypt. And a very tasty me…	Written 16 July 2011
bsasric	5.0 of 5 bubbles	World's Best	This not a 1 or 2 hour attraction. Give youself at least 5 to 6 hours here if you expect to have a meaningful tour of this world-class museum. As the admission is free, you might want to do it in a leisurely 2 days. Either way, it's not to be missed.	Written 15 July 2011
saltmineking	5.0 of 5 bubbles	Excellent	My reason for visiting The British Museum was specifically to see the Vindolanda Letters, which I found to be completely fascinating. I visited Vindolanda last year during a trip to Hadrian's Wall, but despite a couple of visits to family who live near London and the intention of then journeying to the British Museum to see the letters, external influences prevented me. This time I succeeded and …	Written 13 July 2011
Sandra0410Munich	4.0 of 5 bubbles	Broaden your Mind	An enormous collection of outstanding items from all over the world illustrating various cultures throughout history. Select an area of particular interest as you can only absorb a small proportion of the information available. Refreshments available in the striking central great court now covered with an impressive roof.Books and souvenirs available to purchase. Take a camera. Sometimes there ar…	Written 10 July 2011
Prospekt	5.0 of 5 bubbles	Great collection	The nice part about this museum is that it's so open and spacious inside that you don't have to be squeezing through large crowds. I'm not a history major so a lot of the pieces were beyond my recognition but they had a vast array of exhibits from around the world.	Written 9 July 2011
mr_rushLondon	5.0 of 5 bubbles	One of the great museum institutions of the world	The British Museum if truely fantastic. I would class it alongside the Louvre and the Metropolitan Museum of Art in NYC as one of the three most important repositories of human achievement in the world. It is a must for any visitor to London and well worth repeat visits for locals / visitors alike. Entry has been free for many years (probably the best policy of the Labour government) but please l…	Written 8 July 2011
ronther	5.0 of 5 bubbles	One of the best museums you'll ever go to...	Other reviewers have kindly compiled a list of the exhibits to see in this fabulous museum, so rather than copy what they've written, I'd like to simply add that this is truly one of the finest museums in the world and should be included in your trip to London. Don't try to see it all at once-you'll burn yourself out. But if you're in London for a few days, maybe split up your visits. And thanks …	Written 6 July 2011
Lori S	5.0 of 5 bubbles	Fantastic museum with an amazing collection	Wear comfortable shoes and plan to spend a lot of time looking at the artifacts. The best part about this museum: it's free! My son and I loved seeing the Rosetta Stone and all of the Egyptian mummies. If you can't get to Egypt, this is a good alternative. There's lots of other stuff to see too and the exhibits change, so check it out when you're in London. By the way, they're open late on Friday…	Written 4 July 2011
danbd	5.0 of 5 bubbles	A must ,but be focused	Its certainly a must see in London but if you really want to enjoy out and make the most out of your visit try to be focused and plan in advance (go into the museum web site) because there is a lot to see and I strongly recommend to arrive early (the museum opens at 10 am) because it tend to get packed especially around the interesting exhibits ( like the Rosetta stone and the Mummies)	Written 3 July 2011
Flea_and_Ad	5.0 of 5 bubbles	Terrific	This is a fantastic museum and it is absolutely free.I would use up too much space if I were to write all the good things about it.I must say that if you visit London the British museum should be mandatory.A great place full of history .The ancient Egyptian displays were so amazing and this is only a minute part.I would still visit if you had to pay and would give it just as much praise.	Written 3 July 2011
klgmd	5.0 of 5 bubbles	This is a great place- very user friendly	We thoroughly enjoyed our time in the British Museum and I already want to go back. Be warned, it is huge and the information overload is serious! Get the audio guide, it is helpful.The museum is well laid out with a huge hall in the middle with seats and a coffee shop. We were able to let everyone tour at their own pace and meet up periodically in the middle. We ate at the nice restaurant in the…	Written 2 July 2011
FalcoG	5.0 of 5 bubbles	The British Museum!	If was one of my must to do things while in London to visit this museumLoved the Afganistan exhibition!The shop have so many beautiful things to buyThe Afternoon tea was delicious and in a very nice cafe with a great view.Very interesting the exhibition regarding death and life.Huge museum, better to go probably early in the morning to be the first one to arrive.Must come again!	Written 1 July 2011
YarraValley7	4.0 of 5 bubbles	Best free attraction we've ever visited.	This museum was a must see for me because of its large collection of Egyptian artefacts. I am very happy to now be able to say that I’ve seen the real Rosetta Stone. The museum was crowded when we visited it on a weekday afternoon but not enough to prevent my family and I from seeing the exhibits we were interested in. Most people fortunately didn’t seem to linger long at each exhibit. As others …	Written 1 July 2011
wackojacko007	3.0 of 5 bubbles	Good and Bad	The first time I have ever visited the British Museum and I have to say it was very interesting indeed. There are many great artefacts from all over the world (as you would expect I guess) and I saw the Rosetta Stone which I had always wanted to see (there is also an identical copy in another area of the museum so it's good to see the real thing and then spend a bit more time looking in detail at…	Written 21 June 2011
tbeck85	5.0 of 5 bubbles	Beautiful Museum- not enough time to see it all!!	I loved the British Museum- but only had 2 hours to spend there. I didn't even get through 2 exhibits as there is just so much to see!! Make sure you allow more time then I did as I was bummed out having to leave so much behind. Plus the area that the museum is in is just stunning, lots of cafes and restaurants so a great place to spend the day.	Written 20 June 2011
WrldHrtgSighter	4.0 of 5 bubbles	History from all over the globe, in one place	The museum is huge and has tons of artifacts from all over the world, although my favorite was the section with the British items. The artifacts found in Anglo-Saxon hoards are really interesting and well presented. All of the artifacts are well labeled and the exhibits have plenty of background info that you can read about to further understand what you're looking at. The one thing I did find a …	Written 13 June 2011
Kmkell84	5.0 of 5 bubbles	Great museum with fascinating exhibits. A must see in London!	The British Museum is a must when in London. Do yourself a service and put it on your itinerary. The museum houses artifacts from three of the greatest civilizations in history: Egypt (Rosetta Stone), Assyria (Lion Hunt Panels) and Greece (Elgin Marbles) and much, much more. What is even more astounding about this museum is that it is FREE! My favorite part of the museum was the display of Egypti…	Written 8 June 2011
ZA111111	5.0 of 5 bubbles	A must see in London	The British Museum is a must see if you have more than 2 days on London and should visit at least on 1 of your trips to London.You just walk down the various floors looking at exhibits.If you love history, you could spend a greater part of your day at the British Museum. If you not a history person, you probably will walk past most exhibits, taking pictures and reading a few exhibits. That is not…	Written 3 June 2011
jmgriffith	4.0 of 5 bubbles	Great for an afternoon	We aren't real big museum people but figured with a free price tag, why not? We enjoyed seeing the mummy exhibit and of course seeing the Rosetta Stone was great. The place is overwhelming and super busy. I recommend choosing what exhibits you're truly interested in, finding them on a map, and sticking with that. There is too much here to view it all. It was a good way to spend a couple of hours …	Written 29 May 2011
Nitin S	5.0 of 5 bubbles	A visit to London is INCOMPLETE without this stop	Forget the wax museums and tourist holes. Don't be one of those tourists who needs to see everything and has that camera attached to your chest ready to take pictures of things you won't be able to identify later. Look for quality and integrity in your travels, and I doubt you could find better than this museum. Its a stronghold of artifacts that have been brought (stolen? =) ) from all quarters …	Written 28 May 2011
BennyMalaga	5.0 of 5 bubbles	One of the World's Best Museums	The treasures one can find at this museum are astounding. I enjoyed reading the explanations given for each item in the museum, very educational. I am a fan of history and this museum really satisfied me. I could see it every day of the week. I envy the school children who go to the museum and learn about history and art. This museum is a great learning resource.	Written 26 May 2011
brightise	5.0 of 5 bubbles	If you had time for only one museum in London, this is it.	Interested in ancient artifacts? This museum has a treasure trove of them. You would need at least one full day to take in all that the museum has. I was on a limited time schedule so I mapped out ahead of time the sections I wanted to see. My favorite was the ancient Egypt section where you can see many tablets with hieroglyphs, obelisks, statues. The museum houses the Rosetta stone, an Easter I…	Written 25 May 2011
phebert	5.0 of 5 bubbles	World-class Museum	With great permanent exhibitions and regular special exhibitions this should be on the "must see' list for anyone with an interest in history. Entry is free, donations welcomed. Check out the eye-opener tours - free guided tours of the various sections of the museum. We really learnt a lot from the tour of the Assyrian reliefs.If you're visiting before mid July check out the Treasures of Afghanis…	Written 24 May 2011
CanadianinBatonRouge	5.0 of 5 bubbles	Excellent Museum but very busy	This is a great place to spend the day with the family. If arriving by the tube, it isn't a short walk from the station, about 500m. The museum, like most others in London, is free with a donation requested. Upon entering, it is a little overwhelming so I recommend you get a map first and figure out what you want to see. On a Saturday morning, it was very busy around the key attractions like the …	Written 19 May 2011
jpm-indy	5.0 of 5 bubbles	If you love museums, then you must go here.	We went because I wanted to see the Elgin Marbles and Rosetta Stone. Both are absolutely fantastic, although I cannot for the life of me figure out why they placed the Rosetta Stone in an entry way where everyone clogs up around it. Did anyone else notice this? The museum itself is great and there is so much to see that you won't be able to take it all in during a single visit. I plan to go back …	Written 5 May 2011
wingate	5.0 of 5 bubbles	One of the top museums in the world	As a London resident i have not been to this museum a great deal in recent years.I did go today and spent an hour of two.There is a great deal to see and do.I suppose if i was a tourist this is one of the first places that i would go to see.	Written 2 May 2011
SissyBar	4.0 of 5 bubbles	Try to visit when not so many others aren't	The British Museum is great, of course. And free. :) There are so many reviews about it's not necessary to repeat them. It's good to choose in advance - by using travel guides or the web - what departments to see. It's impossible to see the whole museum during one visit. There's always lots of people in there. I wish I knew if they ever have off-peak hours.	Written 2 May 2011
Shawn D	5.0 of 5 bubbles	Much More Than The Rosetta Stone	We visited the museum on our first day in London, and it was the perfect way to start our trip. It's not simple to find when you are traveling with the jet lag of a red-eye flight and trying to figure out where to go from the Tube Station for the first time, but when you get there, it is absolutely worth it.The entrance to the Museum is breathtaking - marble and light and enormous ceilings. There…	Written 1 May 2011
seed37	4.0 of 5 bubbles	Wonderful way to spend an afternoon	The British Museum is free, although they do ask for a donation. You can wander around (choose what you want to see), and have a very decent hot lunch or tea for a break. Some exhibits are mobbed with school children, others have fewer visitors but the collection is extraordinary. The Museum's book A History of the World in 100 Objects is big but a wonderful memento from the book shop.	Written 23 April 2011
lenabalix	5.0 of 5 bubbles	great museum	amazing collection the largest and most complete in the world..egyptian collection and all the other artworks..better with a guided tour..in the afternoon ..ps free entrance	Written 21 April 2011
Dand978	5.0 of 5 bubbles	Too bad giving 6 stars isn't an option	This place is simply amazing. It truly is the best collection of world history anywhere. The highlight for us was the Rosetta Stone, but there is so much more than that. Separate rooms from everything to Egypt, to Korea, to the Incas make for a full day. Actually we spent half the day here and didn't come close to seeing everything. Taking a tour of a specific room that you have the most interest…	Written 16 April 2011
greg4bs	5.0 of 5 bubbles	Great Place to spend an afternoon London for free!!!		Written 14 April 2011
magmug88	4.0 of 5 bubbles	A lot of interesting things to see.	My mom and I spent a few hours here and you could literally spend a few days here. There is so much to see. If possible plan ahead to the exhibits that you want to see. I was there on a Saturday so it was a bit crowded but still enjoyable. Plenty of places to eat.	Written 13 April 2011
fbmtl	5.0 of 5 bubbles	One of the best museums in the World !	Just WoW !!! Too much nice things to discover ! Go visit, you won't be disappointed for sure. I recommend it !	Written 9 April 2011
Antony T	3.0 of 5 bubbles	It is free!	If I had paid I would be a little disappointed. There are enough things there to keep you going for a couple of hours, but it is by no means an all day place. Lots of stairs too.The mummies are very interesting and there is a nice section on buddhism. The name is misleading; most of the museum has nothing to do with Britain. They are all gifts Britain has received or taken from other countries. T…	Written 10 March 2011
drseimdc	5.0 of 5 bubbles	The world's greatest treasures	I spend at least a day here on every trip to London. I love looking at all the ancient treasures from all over the world. The fact that the admission is free is astonishing. This is a "don't miss" attraction in London.	Written 9 March 2011
m1cky	5.0 of 5 bubbles	A fantastic experiance	You could easily spend a few days here and not see everything! The architecture and exhibits are incredible. We found that a morning was enough to catch the main sights just as aching museum feet set in. An amazing cultural gem not to be missed!	Written 8 March 2011
francefern3334	4.0 of 5 bubbles	Immensely enjoyable	I visited with my friend on a very cold day. So it was good to spend the afternoon in the warm soaking up the brilliant art. The best was the huge rooms populated by religious friezes and casts of old crusaders and the immnese roman columns. It was such a treat and we took so many drawings. I also got quite a few nice things from the museum shop. Would definitely go again and am already planning …	Written 1 March 2011
NantwichMark	5.0 of 5 bubbles	Vast, awe-inspiring, and utterly magnificent...	We spent most of a day here last weekend with our ten-year-old. As others have said before, a full weekend in here would hardly be enough, such is the scope of the place. The hallowed feel of the place and relatively modest amount of description for most exhibits is refreshing - no attempt to dumb down, and this lets the quality speak for itself. The exhibits are so exquisite that there is no nee…	Written 23 February 2011
Kotomi	4.0 of 5 bubbles	Grate museum with a very poor membership administration	Yes, I love this museum, they are one of top museum in the world. I often visit permanent exhibition as well as special exhibitions. Therefore, last Nov. I thought it is a nice idea to join "friends" membership with its card we can enter special exhibition free. I applied there and "sage" has started. Now late Feb, and I haven't received any card nor welcome pack. 3 times e-mails + 1 phone call j…	Written 21 February 2011
Jamesdmd	5.0 of 5 bubbles	The worlds first world museum and still first in the world	This museum was the first attempt to understand world history and learn from it as part of the "enlightenement" movement 300 years ago ( see that room to understand this point).It remains the best comprehensive collection in the world of objects that explain our world history.If time, in advance, look up BBC 4 "history of the world in 100 objects" podcaste.Use the audio guide on your visit (￡5) t…	Written 14 February 2011
ronp1954	5.0 of 5 bubbles	Magnificent	What an experience - so much to see. Put off visiting museum but regret that decision. Visited in January 2010 and was amazed at the extent of what is available to see, and the best thing of all is that it is free. We spent half a day there but this was not enough. will definately spend much more time there in 2012 during our next visit to London	Written 3 February 2011
and156	4.0 of 5 bubbles	Huge!	One of the most impressive museums in the world! The whole world is included in one building! The museum is huge, so if you are a fun and want to explore everything allow a lot of time for your visit! if you don't have much time, make a selection of what you would like to see. you can understand a lot about history of places and civilizations all around the world!	Written 30 January 2011
angmohgao	5.0 of 5 bubbles	A "must-see" on your tour of world history	If you travel the world you will find the shells of once great temples and palaces. Sometimes you will find a small museum with a few artifacts. Ever wonder why? The big pieces, the most important artifacts and even the walls, pillars and friezes are at the British Museum. Setting aside the politics of why that happened, you simply cannot miss this place. This museum is the custodian of the world…	Written 29 January 2011
nexoy	4.0 of 5 bubbles	Loads to take in	This is an amazing museum but requires many return visits as there is too much to absorb in one go (brain overload). Lots of walking. Take a packed lunch and share a costly cup of coffee.	Written 25 January 2011
kaiser80	5.0 of 5 bubbles	Really worth a day-visit	The British Museum will require from you the maximum of time you can have to spent on it. There is really a lot to see and all worth it. There is so much history inside of this building that you can hardly believe your eyes. The ancient Egyptians’ space will bring you to a fantastic journey that you cannot see anywhere else in the world. And the best of it: in between of one and other exhibition …	Written 22 January 2011
TheBogart	2.0 of 5 bubbles	Unoriginal and not worth the money for the Book of the Dead	The British Museum is the guardian of some of the most important items in world history, but it is way behind in Museum terms. It isn't really doing anything original with its collections, it's not updating anything, and it's a bloody boring day out at the moment.The Book of the Dead star exhibition is NOT worth the money - again, some fantastic stuff to see, but the information panels are boring…	Written 20 January 2011
burthudson	5.0 of 5 bubbles	First Must See in London		Written 31 December 2010
Sadler2k	5.0 of 5 bubbles	Amazing museum		Written 17 December 2010
The_happy_racegoer	5.0 of 5 bubbles	Stunning examples of Greek & Egyptian history		Written 5 December 2010
mr_rushLondon	5.0 of 5 bubbles	Absolutely wonderful		Written 27 November 2010
markybrum	5.0 of 5 bubbles	Must see museum		Written 20 November 2010
SLATFOTF	5.0 of 5 bubbles	Huge		Written 12 November 2010
Hoadley69	1.0 of 5 bubbles	Journey through the afterlife Ancient Egyptian Book of the Dead at the British Museum		Written 11 November 2010
mljocball	4.0 of 5 bubbles	A huge museum		Written 27 October 2010
BZ_FTL	5.0 of 5 bubbles	One of the best museums in the world		Written 26 October 2010
TACOB0B	5.0 of 5 bubbles	It goes on and on...and on...and on...and on.		Written 24 October 2010
emily2709	4.0 of 5 bubbles	Impressive		Written 23 October 2010
kristenw1967	5.0 of 5 bubbles	If you have kids, get the kids' audio guide		Written 16 October 2010
daylily984	5.0 of 5 bubbles	Best museum in the world		Written 10 October 2010
docsmissus	5.0 of 5 bubbles	World history in 100 objects		Written 22 September 2010
ct-cruisers	5.0 of 5 bubbles	I could spend an entire day here - The Rosetta Stone		Written 18 September 2010
Skippy6162	5.0 of 5 bubbles	love this place...what a joy~~!!		Written 15 September 2010
nicialbi	5.0 of 5 bubbles	You just need more time		Written 10 September 2010
mlflee	5.0 of 5 bubbles	History Galore		Written 30 August 2010
charellison	3.0 of 5 bubbles	Allow 2-3 hours for a good explore, but the museum shuffle takes a toll after a few days		Written 29 August 2010
coralkiwi	5.0 of 5 bubbles	If only I had more time! Simply awesome		Written 20 August 2010
Cool-Bubu	4.0 of 5 bubbles	British Museum		Written 18 August 2010
bookowl1000	5.0 of 5 bubbles	Too much for one visit!		Written 16 August 2010
Rade_Sr	5.0 of 5 bubbles	it can't be number 15 on the list,after the tours....		Written 15 August 2010
PortoExplorer	5.0 of 5 bubbles	Great museum - explendid glass roof		Written 12 August 2010
manchesterdoug	4.0 of 5 bubbles	lack of air con really spoilt the experience		Written 9 August 2010
TBOWilts	5.0 of 5 bubbles	The British Museum - The Worlds Great Showcase		Written 7 August 2010
Lucky_Girl1990	5.0 of 5 bubbles	Everything you could ever want in a museum		Written 27 July 2010
nzmommy	4.0 of 5 bubbles	An hour at a time		Written 26 July 2010
aernest	5.0 of 5 bubbles	Best thing in London		Written 22 July 2010
verybigv	5.0 of 5 bubbles	Overwhelming		Written 16 July 2010
magmug88	5.0 of 5 bubbles	Amazing place!		Written 15 July 2010
onthego1216	5.0 of 5 bubbles	What a place!		Written 14 July 2010
ratio	5.0 of 5 bubbles	Do not miss this. GO!		Written 13 July 2010
HocusPocusJunior	5.0 of 5 bubbles	Worth More Than One Visit		Written 16 June 2010
bigboroboy	5.0 of 5 bubbles	You can argue that some of the things...		Written 7 June 2010
Lou89	5.0 of 5 bubbles	You haven't lived till you've been here!		Written 15 May 2010
PrincipalityJoan	5.0 of 5 bubbles	A treasure trove of plunder from around the world		Written 12 May 2010
DebraZebra_9	5.0 of 5 bubbles	Another free museum in London		Written 3 May 2010
KiwisLA	5.0 of 5 bubbles	Wonderful museum which is free!		Written 27 April 2010
penguinos	5.0 of 5 bubbles	So much history - and it's free.		Written 11 April 2010
GunnaEastYorkshire	4.0 of 5 bubbles	Too much for one day.		Written 9 April 2010
Diana P	5.0 of 5 bubbles	Heaven for the History Lover		Written 8 April 2010
dejoca	5.0 of 5 bubbles	Can't get enough of it.		Written 1 April 2010
johnhird2003	5.0 of 5 bubbles	Quite Simply The World's Greatest Museum		Written 28 March 2010
MartinMJ22	3.0 of 5 bubbles	Doesnt do what it says on the tin!		Written 26 March 2010
Claudiabit	3.0 of 5 bubbles	Okay, Not as Good as the Imperial War Museum		Written 15 March 2010
favfilly	4.0 of 5 bubbles	Great Museum but don't go at half-term!		Written 20 February 2010
NomDG	4.0 of 5 bubbles	Treasure Hunt for Grown-ups		Written 17 February 2010
Aussiegirl037	5.0 of 5 bubbles	Worth a week		Written 10 February 2010
adriannakakog	3.0 of 5 bubbles	should be called Greek-Egyptian museum		Written 3 February 2010
ScottN70	5.0 of 5 bubbles	Best Museum in London		Written 30 January 2010
pinkjane	5.0 of 5 bubbles	One of the best free attractions in London		Written 28 January 2010
sanmarc1	5.0 of 5 bubbles	Amazing artifacts		Written 8 January 2010
J	5.0 of 5 bubbles	great place	Big museum the Egyptian display was the most interesting	Written 18 April 2012
gianzo7	5.0 of 5 bubbles	Surely a must-see in London	The British museum is huge and full of history. You can't visit all of it because it would take about 10-15 hours so you may choose the themes you'd like to see first! I visited the Greek Marbles and statues and also the Egyptian mummys and also some other rooms that were besides those I wanted more to see. The museum has free entrance and I suggest it to anyone although I am not a big fan of mus…	Written 18 April 2012
R0adTripper66	5.0 of 5 bubbles	You MUST go here!	Because the weather was unseasonably gorgeous all week we limited our stay to one hour ... impossible! But it's free (or ￡ donation) & we were sure rains would return. Never did!	Written 18 April 2012
JPDH2	5.0 of 5 bubbles	Great cultural excperience	To me it is great that there is a place to go just free to look all those great monuments of the history of the world.	Written 18 April 2012
ChrisNH37	5.0 of 5 bubbles	A must for anyone with an interest in history	You can't see everything so decide beforehand. I would rate the rosetta stone and the Elgin Marbles 1/2. The cafe food is good.Wagamamas is a couple of blocks away if you are looking for something different.	Written 17 April 2012
craigpatt	5.0 of 5 bubbles	Wow!!	What a place, well worth a visit. Definately make time to see the Eygptian rooms.	Written 17 April 2012
Bigby42	5.0 of 5 bubbles	Fantastic.	As ever with brilliant huge public museums the frustrating part is that you cannot see a fraction of what is available in the time. However we were very impressed by the treasure trove displayed that was found in Sutton Hoo. The workmanship for jewelery from circa 600 AD is just amazing. Admission is free although there is a suggested donation of ￡5 and you'd want to be a miser not to pay it - co…	Written 17 April 2012
yogarobin	4.0 of 5 bubbles	Impressive collection, poor crowd management	The antiquities collection is outstanding, but some of the exhibits seemed a bit dated and no one manages crowds so there was a lot of pushing and shoving on the day of my visit. In addition, many people were using flash photography which is not only distracting, it destroys the artifacts and there were no staff to control this. Entrance is free with a surcharge for special exhibits.	Written 17 April 2012
AndrrewB	4.0 of 5 bubbles	So much, so well presented	There's enough here to keep one busy for several months. But it can get very busy with school parties and tourists. I'm not going to tell you where I go to escape the crowds!	Written 17 April 2012
Pen_not_Sword	5.0 of 5 bubbles	Good as it ever was	This has to be the best museum in Britain - see my adverse review of the Natural History and you'll see why that one isn't.It's both traditional and modern - exhibits that haven't changed significantly since I visited as a child and much more recent introductions. The magnificent Great Court, the Egyptian sculpture galleries, Greek pots, Celtic treasures, the clock gallery. All have their own won…	Written 17 April 2012
JonesMopolla	4.0 of 5 bubbles	Too much stuff	There is absolutely TOO MUCH of the stuff. But it is interesting. Rosetta's Stone and the Mummys are worth seeing. And it's free! Good activity as it is raining.	Written 17 April 2012
Lindamil	5.0 of 5 bubbles	Great history	This was the first time I had been back since I was a child and I was still as overawed as I was then. The Egyptian room was by far the most popular and absolutely fascinating.	Written 17 April 2012
WanderingBard	5.0 of 5 bubbles	Always new things to experience	Convincing a group of high school students to go to a museum is always a task in itself but the British Museum is always a hit. From the ancients to the more modern aspects, there are always new things to discover every time we visit.	Written 17 April 2012
Jari_Kempele_Finland	4.0 of 5 bubbles	Choose your date and be there early enough	The museum does not have an entrance fee!! There was a special exhibition but it was sold out on the time we went there (about 12). It was also Easter holiday so we were not alone. The Egyptian part of the museum was very growded and people rushing without any direction - not a best time to visit....	Written 17 April 2012
JerusalemChana	3.0 of 5 bubbles	Historic experience	A good experience for your history of the world record.	Written 17 April 2012
Mscm_mom	4.0 of 5 bubbles	Like NY art and natural history museum all in one	Much to see . Entrance to British museums is free. This museum had a little of everything from the history of clocks .. Rosetta stone.. And Egyptian mummies. Certain displays were very crowded but you can spend the whole day there. Available food was pricey at the museum	Written 16 April 2012
wanderlass	4.0 of 5 bubbles	Busy in the rain	We were here on Easter Sunday along the with 2 million other people who decided to visit on a rainy day. The galleries are very majestic but can be crowded in the more popular wings. We would have enjoyed being able to see some artifacts a bit better but overall, a remarkable collection.	Written 16 April 2012
Carolina C	5.0 of 5 bubbles	Excellent!	For a free museum it has a lot to offer. It is like discovering the world. The Egyptian mommies are awesome and all the greek section is full of things to learn. If you go to London is an obligated stop, for children or adults, you'll all enjoy it!	Written 16 April 2012
Jennifer	3.0 of 5 bubbles	It's a Museum	The building is beautiful, but it's a lot like any other museum. I went specifically to see the Rosetta Stone, Cleopatra’s sarcophagus, and mummies. I was not disappointed. I appreciate that it is free to the public and so didn't hesitate to rent the audio tour for myself and daughter, even though we were on a tight vacation budget. It was worth it.	Written 16 April 2012
Atlastmom	5.0 of 5 bubbles	Quick visit with the kids!	We gave our kids a taste of great art with a quick stop by--one hour was plenty. The kids took it in and hopefully will have an appreciation for the arts when they are older.	Written 16 April 2012
Anita M	5.0 of 5 bubbles	a favorite place	British Museum is well done. Well worth the time to visit and it is one of the few things in London that is free.	Written 16 April 2012
Emm69	4.0 of 5 bubbles	Interesting	Due to a lack of time I just skimmed through this museum. The displays are vast and varied. I particuarly liked all of the mummies and egyptology and would like to spend more time there. I would advise getting an audio guide as the museum is quite vast.	Written 16 April 2012
PrincessZeltron	5.0 of 5 bubbles	Great British Museum	My Review is based on a trip taken a few years ago: While I prefer art to artifacts, The British Museum is packed with a fantastic array of artifacts and curiosities. The structure of the building itself is beautiful as well and lends itself to multiple great photo ops. Always check before you travel to see what sort of new exhibit will be there so you can plan your trip accordingly. It is a wond…	Written 16 April 2012
SarahMCorpusChristi	4.0 of 5 bubbles	Overwhelming	We loved it, but we definitely needed more energy. We didn't give ourselves enough time to see all of the treasures in this building. Read up on some things before hand and leave several hours to really explore.	Written 16 April 2012
hay13y	5.0 of 5 bubbles	Excellent	I love the British Museum - I have membership because it gets some amazing special exhibitions as well! If you don't know where else to go I would always suggest the British Museum as there is always something interesting to see from some age or other to fill a couple of hours with!	Written 16 April 2012
Helen S	5.0 of 5 bubbles	Exploring in the museum	My 8 year old boy and I spent a lovely couple of hours exploring a part of the museum that we've never tried before. Mostly we take a left and struggle through the Greek and Egyptian rooms with hundreds of others. This trip we took a right and found fantastic rooms that we'd never seen before and what was even better - not so many people! So we had the space and the time to really take in the dif…	Written 16 April 2012
M U	4.0 of 5 bubbles	Wow!	Amazing history, amazing exhibitions, just amazing to wonder around and be surprised at what you see, or to really get involved in a particular section.	Written 16 April 2012
Roger B	5.0 of 5 bubbles	Fascinating and informative	This is more than just a museum, this is an experience. Spend as long as you can here and it will still not be long enough.	Written 16 April 2012
BenSW	5.0 of 5 bubbles	Excellent museum, always worth another visit!	The British museum never disappoints. Too big to see everything in a single day, but well worth returning to to see those hidden gems you missed before. Also, whether or not you like history, it is worth peeking into just to see the beautiful round reading room and restored inner courtyard. Lovely.	Written 15 April 2012
elena s	5.0 of 5 bubbles	The Egyptian area is the most interesting	I visited the British museum 3 times and I can say that the most interesting area in the Egyptian one. Mummies very well kept and lots of interesting archeological finds. I suppose that the Greek and Roman areas are very good too, only I find them boring.	Written 15 April 2012
Gerard L	5.0 of 5 bubbles	British Museum	Setting aside misgivings about how some of the stuff was procured, the museum presents an amazing range and quantity of top quality material, very well presented. A wonderful destination and an extraordinary resource.	Written 15 April 2012
bugsymob2007	4.0 of 5 bubbles	As they say Free is for me LOL	It was a very nice museum and we had a blast we were only in London for 3 days so we had to go through quick	Written 15 April 2012
annickb	5.0 of 5 bubbles	Huge	The British Museum was amazing. Great fun! A must to see is the Rosetta stone, it worth queuing	Written 15 April 2012
Gaynor R	5.0 of 5 bubbles	WOW!	Its an amazing museum, they have THE Rosetta Stone! They also have Lindow Man. and the Statue from Easter Islandand The Elgin Marbles.There are real Mummies, and lovely Egyptian artefacts, statues etc. Fantastic day out.	Written 15 April 2012
Countryboy61614	5.0 of 5 bubbles	Worth the time.	The Brit was well worth the time to visit. The collections were simply amazing. We visited during a rainy bank holiday so it was somewhat busy, but we very much enjoyed our visit.	Written 15 April 2012
22Atomic	4.0 of 5 bubbles	great free museum	great museum with great exhibitsvery very busy as we went easter sunday	Written 15 April 2012
longingforord	5.0 of 5 bubbles	a great way to spend a rainy day	Amazing old building, endless exhibits, lots of fun and interesting history of not only Britain, but all of the world. I can't believe that anyone would go there and NOT find a subject that interested them. Something for everyone.	Written 14 April 2012
travelsis828	5.0 of 5 bubbles	Rosetta Stone pilgrimage	So much to see -- from all corners of the world; beautifully displayed.	Written 14 April 2012
BSayre	4.0 of 5 bubbles	Quick visit	Excellent exhibits and atmosphere. Wished we had more time.	Written 14 April 2012
Labguy1	5.0 of 5 bubbles	Really Old Stuff	The British Museum was right at the top of our "must see" list for London. It was everything we expected and very impressive. It was like a grand souvenir collection of when Great Britain ruled the world and as such brought back mementos of their trips. It was amazing to find artifacts that dated back 3000BC. The Rosetta Stone was in there. THE ROSETTA STONE! How cool is that? Not sure how they g…	Written 14 April 2012
Kirsty B	4.0 of 5 bubbles	Lots to see for free	The British Museum is a wonderful place to spend time, especially when the weather is less than great. On busy days, such as bank holidays or school holidays, I suggest spending time in some of the galleries further from the great hall, such as the asian history areas.	Written 14 April 2012
Arggh	5.0 of 5 bubbles	May be the best museum in the world, of course.	You could spend months in this museum and not see everything. We frequently ended up in corners that seemed lost and neglected by even the employees; but that in no way detracted from the remarkable artefacts. Like most museums in Britain, everything outside of admission costs more than its worth. Don't by a guide. Just wander.	Written 14 April 2012
UKMousey	4.0 of 5 bubbles	A British Institution		Written 14 April 2012
kennesaw1	5.0 of 5 bubbles	Jaw-dropping items from the Empire	The scale of the museum and some of the items in its collection is amazing. We particularly enjoyed the Egyptian collection, along with other items from the Middle East.	Written 14 April 2012
leighcecilia	4.0 of 5 bubbles	Only went to a portion of the museum, but that part was great	We squeezed in a quick visit to the Museum so could only be there for about 45 minutes or an hour, which meant we had time to see literally two sections - the Egyptian mummies and the Greek history. I can't imagine how long it would take to see the whole place because it is ENORMOUS, but my kids greatly enjoyed the two sections we saw. There are some pretty amazing historical specimens that are t…	Written 14 April 2012
WillyRandom	5.0 of 5 bubbles	Beautiful Korean and Japanese galleries!	This time we focused on Korea and Japan, both very well done. The great thing, however, is to be able to slip into the Elgin Marbles and other utterly amazing experiences in the Museum while you are there. I have been an admirer of the Enlightenment gallery since it opened, too, for example, although I did not see it this time.	Written 14 April 2012
jeremy_hartigan	5.0 of 5 bubbles	Fantastic, Unique, Unforgetable	The British Museum is undoubtedly one of world’s major collections. I will never forget my first visit to see the Tutankhamen exhibition in 1972 aged seven. The memory of queuing around the block in the rain and standing in amazement at the death mask started my love affair in history. In the preceding 40 years I have made many visits the most memorable being Gladiators in 2001 and Hadrian Empire…	Written 14 April 2012
Lev	2.0 of 5 bubbles	Poor control of visitor numbers	We went at Easter 2012 and could not move for the number of trips to the museum. It was literally nose to face and was the reason we left after only 30 minutes.	Written 14 April 2012
couchbeings	5.0 of 5 bubbles	a wonderful day out for the whole family	lots to see, infact almost too much - its worth more than one visit with different focuses	Written 14 April 2012
ktlbt	5.0 of 5 bubbles	Not to be missed	This free museum is not to be missed. We were there Easter weekend, and found it crowded, but manageable. The maps will tell you where everything is located. There was a crowd around the Rosetta Stone, but we all got a good chance to see it up close. All the statues and marbles from Ancient Greece are displayed so that they are easily enjoyed by all visitors regardless of crowds. Do not miss this…	Written 14 April 2012
guido74	4.0 of 5 bubbles	Superb content, too much to see!	My first visit to the British Museum, and I was hugely impressed with the things I found.... I really wish that I had been able to get a guide though!There is so much to see, it is an amazing collection, but even having purchased a 'Top 10 things to see' as well as an audio guide, I found that it wasn't as well laid out/guided as it could have been. If I lived in London and could pop in regularly…	Written 14 April 2012
stability	4.0 of 5 bubbles	Great day out	The British Museum is a great place to visit; there never seems enough time to see everything. The building itself is magnificent and of course the contents are world famous. Avoid the expensive in house shop and restaurant as there are many local places nearby.	Written 14 April 2012
MonyetS	3.0 of 5 bubbles	British only in name.	There is very little British about this museum. The vast majority of the exhibits were obtained when Britannia ruled the waves. The three most interesting (and viewed) exhibits - the Rosetta Stone, Elgin (Parthenon) Marbles and Egyptian mummies - are from Egypt and Greece; and their ownership is disputed; Egypt and Greece want them back. For this reason, I always feel uneasy looking at these exhi…	Written 14 April 2012
Janice17	4.0 of 5 bubbles	Kids enjoyed this!	Eygptian mummies!Kids loved this museum, spent a couple of hours and they never complained of being bored. Building was amazing, easy to find your way around. Well worth a visit! Took some super photos, Kids posing terrifed with mummies and bones! Wonderful layout, plenty of space, even on a busy day. Helpful friendly staff.	Written 14 April 2012
Bryan G	5.0 of 5 bubbles	AMAZING	Fantastic place - astonishing architecture - superb exhibits - go here whatever else you do - and it's FREE!	Written 14 April 2012
MustTravel88	5.0 of 5 bubbles	So much history	Number one on my list every time I visit. There is always something new.	Written 13 April 2012
TanyaT	5.0 of 5 bubbles	Best Museum Ever	It was super busy when we went, but it was well worth it. Amazing collections unlike we've ever seen. SO much in one museum with only a suggested donation. Plan on spending several hours, especially if you are a history buff.	Written 13 April 2012
LWCH	4.0 of 5 bubbles	Plan ahead	Very big. Try to get info in advance, so you can select your favorite highlights! Especially with children.	Written 13 April 2012
qu1t	4.0 of 5 bubbles	Home of the Rosetta Stone, Egyptian mummies, and Parthenon marbles	The British Museum houses many late-antiquity antifacts including, most notably, the Rosetta Stone, Egyptian mummies, the 5-legged Assyrian guard statues and the Parthenon marbles. There is so much to see I recommend that you devote a day to each region: e.g. Egypt and Nubia, Persia, Assyria, India and Greece. Otherwise, be aware, that you will be too rushed to take in information properly.	Written 13 April 2012
Dragos D	5.0 of 5 bubbles	The world's history at your fingertips	Well... this is a very expensive free museum! :)) You need a map? pay for it; audioguide? a few ?... Apart this, the visit will take you from the ancient Egypt, through Greece, Rome, France, but also the Americas.One can see the Rosetta stone (well... a copy of it), the Parthenon's sculptures, and lots of other interesting stuff.Copies of the various artifacts can be later be purchased from the s…	Written 13 April 2012
Ashley_G_09	5.0 of 5 bubbles	So much to see...		Written 13 April 2012
srm1	1.0 of 5 bubbles	boring	no attempt to excite people or for them to get involved. just putting things on stands for people to look at is now in the past. people need more from a day out	Written 13 April 2012
Tuleguy	5.0 of 5 bubbles	OK, it is the freaking British Museum. OK. Go.	Start with The Rosetta Stone, yep the real one, not an analogy, and go from there. Rotating exhibits mean you can come back again and again...	Written 13 April 2012
Emcl_explores	5.0 of 5 bubbles	museum for all cultures	Regardless of the way these treasures were acquired, there is no denying that there is something for everyone.	Written 12 April 2012
ADocUk	5.0 of 5 bubbles	Amazing collection	Well worth a visit. You can easily spend all day here. Beware -the food on sale inside is very expensive!	Written 12 April 2012
coffeebeagle	3.0 of 5 bubbles	British ho hum	I don't know what I expected, but really, it was just OK. The exhibits were not dramatic, I wasn't wowed by anything, I felt a little disappointed. Even the bog man was a little anticlimactic. I don't know if they have to keep him so shadowed you can hardly read the read the display, but it was just really understated and a little underwhelming. I am a history buff, so it doesn't take much to imp…	Written 12 April 2012
Benni777	5.0 of 5 bubbles	There is no way it can be done in 1 trip	Fabulous museum with TONS of artifacts from all over the world. I am a history lover and was overwhelmed with the vast amount of things to look at and study. I now intend to make a second trip to London just to spend time in this treasure trove of history. Beware- it is very busy!!	Written 12 April 2012
Evelyn M	5.0 of 5 bubbles	Breathtaking	You'll need more than one day to see everything it has to offer!	Written 12 April 2012
Karenthelibrarian	5.0 of 5 bubbles	Love it!	Every time I go to London, I have to stop there. I was disappointed that they didn't have the Egyptian cat. I guess it's touring in Paris right now. I always like to stop at the Sutton exhibit.	Written 12 April 2012
John L	4.0 of 5 bubbles	very interesting	great exhibits and easy flow through the museum. Great architecture	Written 12 April 2012
catfingers	4.0 of 5 bubbles	Watch a dead mummy	Rub noses with dead mummies looking through glass. Have a gaze at Pete Marsh who was garroted. Great environment and good for the grey cells.	Written 12 April 2012
Linda Z	5.0 of 5 bubbles	Beyond belief!	Very LARGE displays of artifacts! Amazing! There was whole walls of buildings and huge sculptures.	Written 12 April 2012
TruncatesEek	5.0 of 5 bubbles	Must see	One of the greatest museums in the world. Full of very, very important works, and best of all, most of the tourists are crowded around the far less important and limited holdings in the Tower of London.	Written 11 April 2012
nsaraff	3.0 of 5 bubbles	For the history enthusiasts!	I am really not much into history or the museum trail....so just found the place alright. Kids can get really bored. It has exhibits from various countries of the world - Egypt, Rome, Greece. The day we visited was a public holiday so the queues were very long.	Written 11 April 2012
James I	4.0 of 5 bubbles	Cracking Day Out	One of Londons must see venues. I paid a visit to the museum while my wife was shpping on Oxford Street. Boy am i glad that i gave the shops a miss. Entry was free but a donation box was at some of the entrance points, it would be criminal if folks couldt dip into thir pockets nd give a little to the upkeep of this wonderful establishment. The Egyptology displays were fcinating and probably the b…	Written 11 April 2012
Coralie S	5.0 of 5 bubbles	A must see	Extremely interesting. This is the place I take all my visiting friends too. I loved the Egypt and Ancient Greece rooms.	Written 11 April 2012
ycats1229	5.0 of 5 bubbles	Excellent, one of the top museums in the world...and its free.	Cant beat the Egyptian exhibit here. It gets crowded though...go early.	Written 11 April 2012
latestfilly	5.0 of 5 bubbles	loved the egyptian section	lots of mummies! loved it! very busy though as it is very popular (only down side)	Written 11 April 2012
ronadebra	4.0 of 5 bubbles	Great if you're interested in artifacts	We prefer painting gallaries etc., but Br Museum is nice to see ancient society artifacts etcwas very crowded since we were here on Easter wk end and the mobs took away from the enjoyment since it was hard to get around	Written 11 April 2012
Marina P	5.0 of 5 bubbles	Very interesting	Very interesting exhibits. A must if you want to see how did our culture change through past. Even for those who don' t like history or art history, but would like to see how did it all look like centuries ago!	Written 11 April 2012
Lucy G	5.0 of 5 bubbles	You could spend a day here.	Incredible array on offer for all ages. Well designed, spacious. Almost too much to take in on a first visit. Will definitely be back.	Written 11 April 2012
victormelaciouni	5.0 of 5 bubbles	Everyone must visit once.	Was totally lost in the old artifacts and the historic paintings. Everyone going to London has to visit British Museum.	Written 11 April 2012
SSSc0ut	5.0 of 5 bubbles	When the sun never set...	OK. I've been to museums in many places. Tons of 'em. There's nothing quite like the British Museum. Assyrian? Egyptian? Greek? In depth? WIth articulate explanations? Sure, many things were "stolen, fair and square." What would have happened to them, had they not been? This remarkable collection is the testament to perhaps the only positive aspect of imperialism. I've never yet taken anyone who …	Written 10 April 2012
cjsweetcandy	3.0 of 5 bubbles	nice		Written 10 April 2012
lubman	5.0 of 5 bubbles	Long queues on a wet Bank holiday Monday	We got in early before 10.30. After that the queues to get in and out were terrible.	Written 10 April 2012
EllaHendrika	4.0 of 5 bubbles	Good allrounder		Written 10 April 2012
PurpleSky	5.0 of 5 bubbles	Love it!	been to muesum several times and always loving it.	Written 10 April 2012
kel7579	5.0 of 5 bubbles	So impressive!	In two years' time I've been to the Louvre, the Uffizi Gallery and the Vatican Museum. The British Museum is right up there with world-class museums. Beautifully done and free!	Written 10 April 2012
amg14	5.0 of 5 bubbles	Don't miss	No matter what your interest, you will find something to enjoy, be it the Rosetta Stone, antiquities from the Romans, etc.	Written 10 April 2012
bnorton20	5.0 of 5 bubbles	One visit is not enough	One of the best parts about the British Museum is that it is free. I could have spent an entire day there just wandering around. It was great to the the Elgin Marbles in person. The gallery is set up pretty nicely. The Rosetta Stone is something else that you just can't miss even if it is hard to get close to if there are a lot of people nearby. I also took time out to relax and have a soda in th…	Written 10 April 2012
lorrainewood	2.0 of 5 bubbles	Disappointment	Visited Easter sundaythe museum was little short of chaotic. The exhibits dident flow in a particular order and you have to navigate from one floor to another to see exhibits within the same theme. Toilets had to queue 15 mins and they were dirty, had to queue 15 mins for a drink and it was expensive. Went to the London museum and found this 100 times better.	Written 10 April 2012
Chris866	4.0 of 5 bubbles	museum day	found the artifacts and information inspiring, easy to connect with present day	Written 10 April 2012
easylacer	5.0 of 5 bubbles	Good Learning Experience	The exhibition we saw was The Haji. Well put together with lots to see and hear. A good use made of the reading room.	Written 10 April 2012
Misciell	5.0 of 5 bubbles	The World's Treasures under One Roof	Where else can you see so many magnificent artistic and historical treasures FOR FREE?! A must see...	Written 10 April 2012
DavidSmit	5.0 of 5 bubbles	World Class	Where else can you see so much of the world's history, from antiquities to inventions, under one roof without paying a penny?	Written 10 April 2012
Mauro B	5.0 of 5 bubbles	Is a Must	If you are interest in history you must go there, the Egyptian section is really impressive	Written 10 April 2012
271blah	5.0 of 5 bubbles	Wow! Not old and musty at all	I am not sure why but we have rarely considered this as a sightseeing venue; what a mistake! The exhibits are great, the building is amazing and the special events are second to none. Take your own picnic though, the food is pricey and uninteresting.	Written 10 April 2012
diamonds30	5.0 of 5 bubbles	National Treasure	Visited the Museum for the first time and what a experience the place is free to visit but they politly ask for a ￡5 donation which is well worth it the museum is full of history from around the world we had 3 hours on Friday and went back again to see the rest on Sunday would go again and again there is coffee bars and a fantastic eating place silver service its so relaxing to wander around on a…	Written 10 April 2012
Hemmo1968	5.0 of 5 bubbles	A fabulous museum	The best free attraction in London with one of the best collections from ancient civilisations anywhere in the World.	Written 10 April 2012
richard s	5.0 of 5 bubbles	second to none so far on our travells	we had a fab time here spent the better part of the day taking it all in	Written 9 April 2012
jonh r	5.0 of 5 bubbles	wonderful	the british museum is a wonderful gem in london, but must be a planned visit. with the thousands of display and e, it is easy to become overwhexibition'I spent about 2 hours here because I only wanted to see the ancient Rome and greek ruins, the easter Island statue and the ancient egypt exibition. this museoum is a free attraction in London	Written 9 April 2012
Huiqi L	3.0 of 5 bubbles	Not as impressive as thought	disappointing displays, especially the Japanese exhibition.	Written 9 April 2012
astrikt	5.0 of 5 bubbles	BRILLIANT	We only had time to visit the Egyptian area. You could spend a whole week there. Definitely a must	Written 9 April 2012
m_silvina	5.0 of 5 bubbles	When in London...		Written 9 April 2012
julie m	5.0 of 5 bubbles	worth a visit	excellent, visited with the family, great that it is free but would have paid to go in. the holcaust really made my children think	Written 9 April 2012
G. M	5.0 of 5 bubbles	Amazing	Liked everything, nothing to dislike and it's free.	Written 9 April 2012
rezuar	5.0 of 5 bubbles	Great as ever!	No matter how many times I′ve alteady been there, I always stand in awe in front of their magnificent Asyrian collection. The British Museum is an absolute MUST for any ancient history junkie.	Written 9 April 2012
Ingeborg56	5.0 of 5 bubbles	One can easily spend a whole day in British museum alone.	The British Museum covers lots of different areas of history and culture, and it's huge! It had a very interesting exhibition about Haj during our stay there. Because of the big interest for that exhibition we had to wait about 30 minutes to enter that exhibition. The cafe has quite a good selection of food. The shops are great filled with lots of beautiful items.	Written 9 April 2012
dubmar	4.0 of 5 bubbles	Very interesting	The Museum is huge and contain priceless treasures. The Egyptian collection is great and include the original Rosetta stone. The Museum itself is a piece of art...	Written 9 April 2012
angelHerts	5.0 of 5 bubbles	Excellent	This is awesome, inspirational and magical. I have been back 3 times and always feel something different. The singing is beautiful and out of this world.. quite moving and gripping.	Written 8 April 2012
keepthisone	5.0 of 5 bubbles	Awesome a total must see!	Great place so much to see and do! Amazing! So many different artefacts and exhibitions. Only downfall was luggage weight allowance as not allowed big bags with you, but does have cloakroom with 8kg limit!	Written 8 April 2012
SiamJam	5.0 of 5 bubbles	Wow!	A trove of antiquities and historical artifacts. The Brits certainly were proficient looters as evidenced by the HUGE collection in the British Museum: Elgin marbles, Rosetta Stone, Assyrian lion hunt reliefs, bust of Ramses II, Crouching Venus, Easter Island Hoa... I could go on forever. This place is beyond amazing and is not to be missed!	Written 8 April 2012
Missy_Kayles	3.0 of 5 bubbles	A lot to see which can get a bit boring!	So much to see - a lot of it isn't anything I am too interested in. My favourite section was the Aztec/Mexica section - very small with some beautiful pieces.	Written 8 April 2012
j_lo510	5.0 of 5 bubbles	Amazing and incredible experience	Free entrance and millions of incredible artifacts to feast your eyes on. Be prepared to face crowds of people and to spend hours here. I spent 6.5 hours at the museum and this was without the audio tour and without reading every single description of the items while glancing over many of the artifacts. There are so many different items to see from all over the World. Incredible pieces of art and…	Written 7 April 2012
jcmach1	5.0 of 5 bubbles	One of the World's Best Museums	Is there such a thing as a bargain in London? Free and great fits the bill...	Written 7 April 2012
David6044	5.0 of 5 bubbles	A Great place to get lost	Just wonder around and enjoy a trip back in time and see wounder from all around the world	Written 7 April 2012
Hoohoobug	5.0 of 5 bubbles	Worth going for the atrium alone	The History of the World in 100 Objects is a fantanstic way to get a feel for the place. I could have easily spent 2 days there	Written 7 April 2012
wwarren777	5.0 of 5 bubbles	World class museum	What can you say about probably one of the best museums in the world. The exhibits go on forever. You can easily spend half a day or more here but if you take the time to read all the little signs about each piece you could be there a week. It is a "must see."	Written 7 April 2012
Rooftop_Beach	5.0 of 5 bubbles	Must see in London :-)	I came here with my hubby and Spanish mates on 6 Apr'12. It's one of interesting London attractions. No entry fee. Fine restrooms. Haven't tried any cafe but they look ok. So many tourists but not too crowded cos it's a huge museum with nice decoration. Can't see all in few hours. My fav is mommy room with big Faro :-) Good experience. By the way, u can walk from here to Soho but if u wanna take …	Written 7 April 2012
russell t	5.0 of 5 bubbles	Tons of Treasures..!	First time visitors - loved the museum having eventually tracked it down...! Plenty to see including many iconic exhibits (Rosetta Stone was our favourite). Useful printed guide gives you 10 things to look for which helps structure your time. Interesting to see the Elgin Marbles - whats the fuss about...?	Written 7 April 2012
Alan and Fiona Brown	5.0 of 5 bubbles	Best museum in Britain!	A fabulous repository of some of the greatest artefacts every devised by the human race. Unmissable.	Written 7 April 2012
jacqui3744	5.0 of 5 bubbles	so much to see	particularly good when there are special exhibitons	Written 7 April 2012
DebbieLaws	5.0 of 5 bubbles	Another escape to the past!!		Written 7 April 2012
aktiivimatkailija	5.0 of 5 bubbles	A place everyone should go	A super place. Incredibly much to see. We spent 5 ours there, our heads and legs worn out, and yet so much left to see the next time. The airy cafe area was a very nice place to stop and rest for awhile.The only thing that botheered me was the people whose only mission seemed to be taking photos of themselves and their family members in front of every statues and items in teh boxes.	Written 6 April 2012
Megaposs	4.0 of 5 bubbles	Going downhill	They don't do "highlights" tours. Ridiculous. There are some specific, single culture tours but what most visitors want is a quick tour of the most famous, amazing, rare treasures of Western civilization. This is not chauvinistic; this is a way to tell people about what's there. Otherwise you are lost- even with the map. They used to do highlights tours- probably too scared of offending anyone no…	Written 6 April 2012
CmanFamily	4.0 of 5 bubbles	Amazing but overwhelming	Second time in the museum. I usually read every display tag in a museum, but at the British Museum, its just too much. I have to just let myself walk through and get OK with not reading everything.	Written 6 April 2012
Diane S	4.0 of 5 bubbles	British Museum	This place is amazing .The design and light is worth a visit alone.The cafe is good.The stream of people just absorbing to watch.	Written 6 April 2012
roberty87	5.0 of 5 bubbles	Still stunning after all these years.	Is there a more impressive, more eclectic museum anywhere else in the world? Probably not. The British imperial raiders sure new what to bring home on their travels. Given the history of neglect and incompetence that characterises many othe nations, our preservation of these amazing relics deserves applause, not abuse. Would we really trust the Greeks to look after the Elgin Marbles these days? W…	Written 6 April 2012
Nigel M	4.0 of 5 bubbles	Amazing building and the mummies are great	We went with our five year old as he wanted to see the mummies. Not convinced he was old enough to enjoy it we went anyway. The whole place was amazing, from the architecture, old and new, to the exhibits. Although we went for the mummies the highlight was the section on the Anglo Saxons. Can't get over the fact it was all free.... A great gift from our country to its people although we felt comp…	Written 6 April 2012
tailsock	5.0 of 5 bubbles	Overwhelming but fantastic	Lots of excellent things to see at the British Museum. Admission is free but a pound or two is appreciated. We had seen so much that after a couple hours i didn't even realize there was an upper level or so. WOW. Ancient Egypt, mummies, old clocks, hyroglyphics, marble statues and busts from Greece. It's all here! There was so much here we decided to skip the Louvre in Paris. If you're short on t…	Written 5 April 2012
Don L	5.0 of 5 bubbles	Fantastic	Couldn't believe all that I saw. Jaw droppng in its magnitude. And it's free!!!	Written 5 April 2012
Luis Enrique R	5.0 of 5 bubbles	Great museum, all you can't find at the Louvre	This museum features collections from all over the world, including lots of pieces from the Parthenon in Athens, and in-detail stuff from the times of Alexander the Great, the Romans and every other culture, mostly with things that cannot be found at the Louvre museum in Paris. Great.	Written 5 April 2012
idalad	5.0 of 5 bubbles	Love it!	We all loved out trip here! The Greek section was probably our favourite. The people who worked here were all really helpful. It was a great experience.	Written 5 April 2012
Captain-carl900	5.0 of 5 bubbles	Its well ..great	One day is not enough!!!, so much to see and read in here	Written 5 April 2012
Mimi	5.0 of 5 bubbles	Not to be missed	This is not to be missed. There is something to interest everyone. I just wish I had more time to spend there - one day just didn't seem like enough!	Written 5 April 2012
Merrowmum	5.0 of 5 bubbles	Something of interest for everyone	So much to see here, where to start? I especially liked the sheets for children (available from the library desk in the basement when we went) - they were really well written and help to give the children something to focus on whilst looking round which keeps them interested.	Written 5 April 2012
janneman55	5.0 of 5 bubbles	baffling	this is a place you should visit when you arrive in London, and then the day after, and the day after, just to make sure you have a complete journey through time, without an indigestion. We tried to see the highlights and that took us about 2.5 hours.	Written 5 April 2012
pang pang h	5.0 of 5 bubbles	wonderful	Huge and impressive. Definitely a place that should not be missed unless you are in London for a couple of days only (as the visit of the museum would take you almost a full day). I think one should choose inside what to see as there are so many sections and it would be pointless to try and see everything. I quite liked the ancient greek section with the parthenon's ruins.	Written 5 April 2012
Cathy B	5.0 of 5 bubbles	A gem		Written 4 April 2012
Cornerturned	5.0 of 5 bubbles	Smart Place		Written 4 April 2012
Stays By Sudha	4.0 of 5 bubbles	Perfect hour in Greek Roman halls	Viewed the famous Elgin marbles and parts of the Prathenon not seen anywhere else.	Written 4 April 2012
Lorna r	5.0 of 5 bubbles	Just walk around	Walk in, select a room and go for it! The British museum has something for everyone. Check out membership if going to an exhibition - it may be cheaper	Written 4 April 2012
Inspectorofhotels1	3.0 of 5 bubbles	MUSEUM	I was looking forward to it but it wasn't as good as I had imagined.	Written 4 April 2012
sophy125	4.0 of 5 bubbles	worth a visit		Written 4 April 2012
Penny G	5.0 of 5 bubbles	We are so lucky!	What a great selection of artifacts - The atmosphere was very awe inspiring and the flow was great. Thanks	Written 4 April 2012
nibster	4.0 of 5 bubbles	Looking good and plenty to see!	I went to the Museum with some friends who were visiting from Australia. I felt very proud of the Museum having not been for some time. The central courtyard is still breath-taking architecturally, and there are so many classic exhibits such as the Rosetta Stone and the Elgin Marbles that you can nip round and have a look at even if you don't have much time free.Recent exhibitions like the amazin…	Written 4 April 2012
cccc9999	5.0 of 5 bubbles	Massive WOW!	This place is amazing. Hard to believe that entrance is free. They have a massive collection of artifacts and it's a great place to bring the kids. Very educational and a great learning experience for all. However, I hope that they would return the marble artifacts which were taken from the Acropolis though.	Written 4 April 2012
Martin W	5.0 of 5 bubbles	Go, even if you don't like museums	A huge treasure-house of interesting and often beautiful items. And entry is free!Top bits to see:The central hall (around what used to be the reading room).The Saxon gold work from the Staffordshire Hoard and the metalwork fronm the Sutton Hoo ship burial.Lindow Man.The Lewis Chess Men.The Rosetta Stone.The big Egyptian/Mesopotamian items on the ground floor (the upper floor Egyptian galleries a…	Written 4 April 2012
Oncewasgrumpy	5.0 of 5 bubbles	So much stuff! So little time	This museum rewards any visitor whether you want to see the famous highlights: Elgin marbles, Rosetta stone (in touchable reproduction) or Egyptian sarcophagi or a sweep of history (the hundred objects selected by the director to precis world history) or in depth of a specialist area. Free! How generous is that! Except for special exhibitions which can be pricy. The Hajj exhibition, now on, struc…	Written 3 April 2012
BrynMawrBK	5.0 of 5 bubbles	The Best Museum Anywhere	Don't miss this incredible collection. The Rosetta Stone, Elgin Marbles, Sutton Hoo and Egyptian treasures are the highlights, but there's plenty more to see. It would be easy to spend an entire day here.	Written 3 April 2012
rizzlediz	4.0 of 5 bubbles	Overwhelming but great!	The interior dome of the British Museum was quite impressive. I stopped in to look at the Egyptian artifacts and wasn't as impressed as I thought I would have been (especially when I went into it thinking that the English acquired so many artifacts through the centuries). I didn't have much time to wander through rest of the museum but can definitely see no problem in spending a whole day there. …	Written 3 April 2012
Cindi M	5.0 of 5 bubbles	Treasure trove of Egyptian relics	It has an immense amount of Egyptian relics taken in the 1800's when archeologists were excavating the tombs of the Pharoh's; some of which weigh tons. Most of these relics Egypt is now trying to have returned to its country.	Written 3 April 2012
WendySolon_OH	4.0 of 5 bubbles	Liked the British Museum	We only saw the highlights, but still enjoyed the museum. Nice exhibit about the London Olympics and Gold medals. The Museum cafe was nice for lunch. Reasonable price and good food.	Written 3 April 2012
DerekofGreenwich	5.0 of 5 bubbles	Brilliant	Half of Greece lives here. Free. An absolute must see.	Written 3 April 2012
simulcrum	5.0 of 5 bubbles	unbeatable	One of my favorite museums. Incredible holdings, always well displayed. Always enjoy whatever is on as a special exhibit, too.	Written 3 April 2012
BarrieS470	5.0 of 5 bubbles	best in town	British museum has it all best in town but so big it is a bit tiring.	Written 3 April 2012
vthano	5.0 of 5 bubbles	Free entrance to the treasures of the world	I only visited and loved the Parthenon Marbles and the Rosetta Stone!	Written 3 April 2012
LondonMagicDougal	5.0 of 5 bubbles	One of the Great Museums of the World	One of the most outstanding museums of the world ranking with the greatest such as The Met Museum in New York and the Hermitage in Leningrad, The scale of the collection is almost beyond comprehension and should be enjoyed in focused chunks, small and beautiful collections such the Islamic John Addis gallery are easily assessable. Through to the wonderful and awesome Persian collections. To enjoy…	Written 2 April 2012
Diane W	4.0 of 5 bubbles	A place to lose yourself in	Always a fascinating place to visit. I like to pick a different section each time. Avoid the obvious busy times if you can or visit on the later opening time on Friday evening and have a bite to eat in the court restaurant. The egyptian room is always busy but deservedly so but there is so much to see you could spend a week in there and only scratch the surface	Written 2 April 2012
WorthKnowing	5.0 of 5 bubbles	Worth a minimum of 3 hours!	What a fantastic free service and experience! It was a pleasure walking through this incredible building and rooms with its array of antiquities and treasures. Well worth investing ￡5 for an Audio Guide (available in several languages); makes all the difference to a highly interesting and enjoyable afternoon.	Written 2 April 2012
Jennifer M	4.0 of 5 bubbles	Interesting but Busy	We enjoyed the Museum but it was very busy, a lot of school groups	Written 2 April 2012
FioreGaude	5.0 of 5 bubbles	Just amazing	Amazing architecture, collections, organisation...just wonderful!!	Written 2 April 2012
KateLondon_9	5.0 of 5 bubbles	Stunning	Wonderful collections - especially the Egyptian collection. Somewhere you can keep going back to all the time.	Written 2 April 2012
bansheewails	5.0 of 5 bubbles	Take time out to explore this brilliant museum	We only had two hours to spend in the British Museum. We decided only to visit the Greek and Egyptian exhibits. It took us the full two hours and we had to miss some as well. If you are planning a trip here make sure you leave yourself enough time! Its well laid out and everything is labelled. Staff are helpful and well informed. There are also guided tours available.	Written 2 April 2012
marie katherine p	4.0 of 5 bubbles	classic	I calssic I recommaend with children who like egypte	Written 2 April 2012
Susan B	4.0 of 5 bubbles	Awesome	Spend a year! Be sure and see the big gallery with the replica of the Rosetta Stone.	Written 1 April 2012
Laccadive	4.0 of 5 bubbles	a good place to learn	Though I liked the visit and the exhibits, a number of rooms were closed for maintenance. My interests related to early prehistory (>4000BC) was also limited to a few exhibits. A	Written 1 April 2012
snowman/8	5.0 of 5 bubbles	Beautiful collection	It is a large museum with many articles of historic value. The Egyption section is huge and the library amazing. We spent about 4hrs and hardly saw everything.	Written 1 April 2012
PrimeGlobetrotter	5.0 of 5 bubbles	Do not leave London without visiting it	The main museum in London offers a wide range of exhibits collected from different civilizations from across the globe: Japanese, Chinese, Maya, Roman, Greek, Egyptian etc. Some similar might be seen in Berlin or Paris similar museums however some are unique. Definitely worth seeing so do take 3-4 hours of your time (or 1 day, depending on your visiting style) and go there!It teaches you a good h…	Written 1 April 2012
felcros	3.0 of 5 bubbles	Good and free	Good museum and best of all ... Free. If you are short on budget this is a place you must go and if not you should go as well because of the many interesting expositons in this museums. Dnt forget to check Cleopatra mummy, a must see in the museum.	Written 1 April 2012
Chris T	5.0 of 5 bubbles	Always an interesting visit	Rosetta Stone - see it for real! Sutton Ho treasure, Chinese Jades and Oriental Art are breathtaking. The renovations are a bit of a drag though, but the museum needs it so be patient.	Written 1 April 2012
Geoman1	5.0 of 5 bubbles	Great collection had a ball	This place is a must see, if you come from a new country like Australia then this is a must	Written 1 April 2012
chwatermelon	5.0 of 5 bubbles	Welcoming and Educational	You can go there anytime and stay as long as you want because it is free. It is a fantastic place filled with famous and ancient artefacts. A must see!	Written 1 April 2012
bcbsat	5.0 of 5 bubbles	A must see!	Unbelievable treasures of the world. Even if you only have a couple of hours, see as much as you can.	Written 31 March 2012
leformi	4.0 of 5 bubbles	Refuge with a buzz!	We have visited this museum each time we have been in London. The special exhibits are fun and educational . The British Museum has a lovely dining room for afternoon tea and it is the perfect place to see in intimate settings collections from all over the world.The three of us split up for an hour and then reconnected to share what we experienced.	Written 31 March 2012
brit84	5.0 of 5 bubbles	Great Museum	This exceeded my expectations. I have been to quite a lot of Museums over the years and was happy to go here but not excited by the visit. The quality and scale of the exhibits is truly great however. The Assyrian gallery was particularly noteworthy with the large scale protective gods/sacred statues. We also went to the Hajj exhibit on until mid April 2012 which was excellent. This cost to enter…	Written 31 March 2012
cindylou45	5.0 of 5 bubbles	A Must See		Written 31 March 2012
Lauro A	5.0 of 5 bubbles	How British looked for knowledge		Written 31 March 2012
fgh8664	5.0 of 5 bubbles	One of the Best Museums in the World	Visited on a Sunday morning in February. Entry is free. Half of ancient Egypt and Greece can be found here, not to mention the Rosetta Stone. You can easily spend 3-4 hours here wandering through the large exhibit rooms and viewing many amazing historical artifacts. The Egypt Room is absolutely incredible. No wonder Egypt is upset at the Brits and wants its stuff back! The museum layout is well d…	Written 31 March 2012
Tozzie11	4.0 of 5 bubbles	Save time for this site to tour it correctly	We took in the Rosetta Stone and Elgin Marbles but found the British Museum needs more than a couple of hours' worth of touring, maybe a week. It was elegant but a bit overwhelming due to its size. A bit more difficult to get to by the underground than some other sites.	Written 30 March 2012
Ray M	5.0 of 5 bubbles	Could spend days here	We spent a full day here and barely scratched the surface - this place is great for kids.	Written 30 March 2012
Li Yin S	4.0 of 5 bubbles	A historical wonder to be visited	One of the best places to visit in London. Historical marvels await visitors there!	Written 30 March 2012
Arann30	5.0 of 5 bubbles	Amazing and Free	If you like Egipcian history, this is your pleace!! The best accese to the culture: museums for free... It should be in every city! You leave a tip only if you want.	Written 30 March 2012
HelgaLou	5.0 of 5 bubbles	WOWZER!	We went here to visit the Grayson Perry exhibition which I have been loking forward to seeing for a long time, as I am a big fan. The museum is a lovely space, and somewhere I will keep going to even if it is just to soak in the ambience and have a cup of tea in the coffee shop. -	Written 30 March 2012
Rugbimad	4.0 of 5 bubbles	A long good inforamtive walk - loved it	There was so much to see, suitable for all ages, take a picnic and hang out	Written 30 March 2012
Nikki36_10	3.0 of 5 bubbles	Tea and mummies	We knew we wanted to do a Tea while in London, and chose the museum because the price point was low( compared w/ other places) and overall reviews were not too bad. We got to museum 2 hours before tea to look at mummies and other exhibits before tea. The court restaraunt is high in museum and seems like you are outside because the lighting the museum gets from the huge glass ceiling. our view was…	Written 29 March 2012
MarielaNordell	5.0 of 5 bubbles	Allways great place to visit back	Allways great place to visit back! I like the egypt section and the korean restaurant outside.	Written 29 March 2012
Gus B	5.0 of 5 bubbles	Come with good shoes!	Fascinating. You could spend days there. If you're not interested in one area, just move to the next room where you'll be thrilled.	Written 29 March 2012
woodytex	5.0 of 5 bubbles	BRAVO!!!!	The Assyrian, Rosetta stone, Egyptian and Elgin Marble collections were amazing. Wish I could of stayed longer but with time permitting I will hopefully be able to go again in my lifetime. Its so enormous that it can be overwhelming but if you take you time and go for a full day you can see a lot.	Written 29 March 2012
ShoeDivaDenver	5.0 of 5 bubbles	Hajj exhibit	very informative and well organized. this is the only place to see this exhibit, to my knowledge. get tickets in advance on line.	Written 29 March 2012
sshaaban26	4.0 of 5 bubbles	A lot to see	You could spend half of your day here, so much to see and the best part it's free! So many artifacts from around the world. I wouldn't suggest eating there though, a bit overpriced for what you get.	Written 29 March 2012
browndover	3.0 of 5 bubbles	Good things to see, but confusing layout	Visited this museum to see all the wondeful things in it, but were very frustrated with the layout and the maps. Also, the headsets didn't work well. It was worth it to see all the priceless artifacts.	Written 29 March 2012
kada1988	5.0 of 5 bubbles	Sunday at the BM	A wonderful building with treasures galore so much we are on our 2nd visit with at least 2 more to come, take it easy and enjoy a lovely place.	Written 28 March 2012
falydemi	5.0 of 5 bubbles	PARTHENON MARBLES	Everybody has to visit it to see the Greek treasures........they have to return at their home.	Written 28 March 2012
Sheila B	5.0 of 5 bubbles	Excellent museum	I would recommend this for adults or older children. They have a wonderful Egypt exhibit.	Written 28 March 2012
Alison R	5.0 of 5 bubbles	MUST SEE		Written 28 March 2012
rarguez	4.0 of 5 bubbles	Trip to British Museum	You have got to visit this museum while in London. If you have limited time don't worry, the entrance is free but they ask you for a 5 Pound donation. Well worth it at any price. There is so much to see that I recommend you plan what sections you want to visit before you get there.	Written 28 March 2012
PaulaRegina_10	5.0 of 5 bubbles	a must see!Very good for those who like culture	everything was very good and nothing was to be desired. Comfortable and with all devices operating characteristic to a museum.	Written 28 March 2012
FortyEngland	4.0 of 5 bubbles	Brilliant days entertainment!	I have never been to the British Museum before and at 46 that is a real omission! I took my 13 year old son and we had a great time. We were particularly interested in the Egyptian and Roman sections. The food was first rate in the cafe and not as much of a rip off as at other venues in the Capital. If you like spending time in London this is well worth a visit it was highly educational.	Written 28 March 2012
Carol	5.0 of 5 bubbles	londons best	filled to the brim something for everyone good restaurant and great one off exhibitions	Written 28 March 2012
pingwin	5.0 of 5 bubbles	Come back time after time	Incredible amount of stuff to see. Assyrian, Egyptian, Roman, Celtic etc	Written 28 March 2012
Palgb	5.0 of 5 bubbles	Wonderful key museum in the world	Whether you have a couple of hours or a day, this is The museum to see in London.And the other great ones are not far either...	Written 28 March 2012
RamsesNaguib77	5.0 of 5 bubbles	Meet History	You must dedicate a full day to this wonderful museum..and lot of space on your cam too	Written 28 March 2012
annjodan	4.0 of 5 bubbles	Interesting	Loved the Egyptian section with the Mummies, good place to take the kids for a free morning.	Written 28 March 2012
rnlg1967	5.0 of 5 bubbles	Lovely museum	After xx years I finally got round to going to the British Museum, and I am glad I can finally tick it off the list. For my tastes, it does not have the magic of the NH or Science Museum, but it does give a very good grounding into how certain civilizations and dynasties developed through the ages. Maybe I was a little short of time, and therefore was not inclined to stop at each of the galleries…	Written 28 March 2012
Aussieholiday	5.0 of 5 bubbles	Loads of history!	My husband and I visited the British museum in March 2012. I have visited a number of time but it was the first visit for my husband. We had 6 nights in London and were on the go the whole time but, a visit to the British Museum is a 'must do' activity. The thought of visiting the Museum can be a bit overwhelming as there is just so much to see. This can be a bit off-putting, especially for the j…	Written 28 March 2012
Antonio L	3.0 of 5 bubbles	Expectation versus reality	Haven't visited since 5 years ago. Somehow the exhibition space seemed to be bigger before. Perhaps due to the renovation that was taking place when I was there. My wife has long been wanting to see their Egyptian displays as her friends always rumored it of displaying so much stuff straight from Egypt. A little disappointed due to our over expectation. And perhaps also affected by visiting the L…	Written 28 March 2012
Marty C	4.0 of 5 bubbles	prepare to walk	Amazing place, really is too much to take in. Suggest renting an audio tour. You can follow a predefined tour or dial in the number of a given attraction for more explanation than what is posted.	Written 27 March 2012
ihr	4.0 of 5 bubbles	Elgin (Parthenon) Marbles were remarkable	Worth a visit even if that's all you see. We live in NY and have seen many similar types of exhibits; but these were vast and beautiful and the story they tell is magic.	Written 27 March 2012
melchior1	5.0 of 5 bubbles	Imposing and intriguing collection	The Egyptian collection at the British Museum is what impressed me most but they have many other marvellous treasures. I was fascinated by the mummies and tombs. Their shop is also second to none with a wide range of books and gifts. They also have good restaurant facilities which makes it very convenient. I have been several times and never grow tired of it!	Written 27 March 2012
SeasonedTraveler088	4.0 of 5 bubbles	Need days for this museum	If you like ancient artifacts, this is the place for you. Tons of things from Egyptians, Syrians, and Greeks. But there are also many other exhibits from other parts of the world. Can be overwhelming so besure to get the headsets or have some sort of tour (Rick Steves does a great job of pointing out the important things).	Written 27 March 2012
smartinez48	4.0 of 5 bubbles	History for all	A great place to go over and over again as it is free and there are always new exhibitions and artifacts to see. An amazing place to take children.	Written 27 March 2012
TuckerCanada	5.0 of 5 bubbles	Late Openings	I have been many times - every time I visit London. The late night opening times are perfect if you want to enjoy a quiet visit. We were alone in the Egyptian galleries and it was a magical experience. I highly recommend this visit time.Of course the collections are fabulous but the displays are beginning to be a little dated and the interpretive presentations lack the more engaging approaches th…	Written 27 March 2012
w w	4.0 of 5 bubbles	always worth a stroll through	Like the antiquities? Then you'll love this. Two words: Rosetta Stone.	Written 27 March 2012
arc2010	5.0 of 5 bubbles	British Museum- It's FREE	Fabulous Museum and it's FREE for everyone - imagine that!	Written 27 March 2012
BEBNorth_WestEngland	5.0 of 5 bubbles	Flying visit - but memorable	As my time was very limited, I decided to visit the Egyptology exhibition, though I glanced briefly at other areas en route. It was hugely interesting and an amazing collection, though I do find it rather disturbing that we have it it here when really it should surely be in Egypt. However, well worth a visit.Just as impressive in a different way is the huge atrium; a fascinating structure with li…	Written 27 March 2012
kavi_Kk	5.0 of 5 bubbles	Mind-blowing		Written 27 March 2012
redsuly	5.0 of 5 bubbles	Simply Inspirational		Written 27 March 2012
G D	5.0 of 5 bubbles	So much to see	There is always something more to see. Fantastic galleries.	Written 27 March 2012
William M	5.0 of 5 bubbles	The known history of the world!!	Amazing collection of Greek, Roman, Egyptian, Assyrian and many other ancient cultures including the Rosetta Stone. Admission is free!!	Written 27 March 2012
dave294458	5.0 of 5 bubbles	AMAZING	Hard to believe - very interesting and outstanding	Written 27 March 2012
clevelandlaura	5.0 of 5 bubbles	always something new to see	what a delight! was tired after a very long trip and stopped by the british museum for a few hours diversion. found new nooks and crannies that were just outstanding. had tea too, that was a little expensive, but lovely.	Written 27 March 2012
Wandering Wonderings	4.0 of 5 bubbles	Some excellent pieces	The egypt and greek galleries were really informative and had some excellent famous pieces to look at. Enjoyed looking round the rest of the museum too, but it got quite dull towards the end of the trip...lots of looking and not much to interact with.	Written 27 March 2012
gublerjones	5.0 of 5 bubbles	Must-see museum	Check out the Parthenon marbles and Greek statuary, as well as a superb Assyrian collection. The Rosetta Stone is also here, and they currently have a fantastic Islamic exhibit (only for a limited time). Well worth the visit. It's only a short walk from Russell Square station on the Piccadilly line, and I enjoyed walking through Russell Square gardens.	Written 27 March 2012
Reviewer1966	5.0 of 5 bubbles	An Absolute Treasure!	Not only is this is stunningly beautiful building, but the exhibits are amazing. It's so easy to live in or visit London and overlook the British Museum and all of its beautiful treasures under one roof. We're so glad we made it a part of our itinerary. It was well worth a visit.	Written 27 March 2012
magnum007	4.0 of 5 bubbles	A piece of every bit of the world, collected at one place	There was no way we could see the entire museum, so we chose to see the ancient Greece and Egypt, as well as the temporary "Haji: Journey to the heart of Islam".The exhibitons are just astonishing, as well as the building itself. Should be one of the top priorities for anyone visiting London.	Written 27 March 2012
lyonphoto_123	5.0 of 5 bubbles	Overwhealming History and Beauty	The Parthenon sculptures, The Rosetta Stone and so many other iconic pieces on display. Laid out beautifully.No one embraces history, their own and the worlds, like the British.	Written 27 March 2012
lynnie30	5.0 of 5 bubbles	Its a time capsule thats great for everyone	Firstly make sure you have comfortable shoes. Its enormous. I defy anyone to not find something you are interested in here. But its very big so dont think you will get around it all in a day. Visit the website and decide what you want to do in the time you are there. The egyptian mummies etc are fantastic and i loved the clocks and watches room very interesting .The Cafe isn't bad for a captive m…	Written 27 March 2012
loracWestMidlands	5.0 of 5 bubbles	Wonderful,if you go to London you should see this.	The artifacts are wonderful, why travel to Greece and Egypt when you can see these treasures on your doorstep.	Written 27 March 2012
Jennifer A	4.0 of 5 bubbles	Such a wide range of exhibits	The main ground floor galleries featuring Egyptian, Greek and Roman exhibits are particularly impressive. The upstairs galleries are best seen during the week (and in the morning) when the museum is less busy.	Written 27 March 2012
BulldogGdansk	4.0 of 5 bubbles	British Museum	The British museum is what it says on the tin, a wealth of artifacts and information. Actually the displays of Chinese porcelain are worth it just to go and see that alone	Written 27 March 2012
lisahornby	4.0 of 5 bubbles	worth more than just one visit	There is so much to see at the British Museum that you will find yourself lost for hours without even realising it.	Written 27 March 2012
TravelSmileEnjoy	4.0 of 5 bubbles	Very interesting	Architecturally with the new roof it is more aesthetically pleasing actually I met someone on a blind date and we looked around and there is a lot of stuff to look at. You can't go wrong- it's free!	Written 27 March 2012
alcw	5.0 of 5 bubbles	one of world's greatest collection	Really enjoyed seeing the variety of collections. Display's are easy to see and read. We stayed away from the large school groups on a week day.	Written 27 March 2012
Phil W	5.0 of 5 bubbles	Another great and popular attraction.	Took my party of ILM participants to the British Museum, again many said they would love to go back, and needed longer to see everything, from modern Innuit waterproofs to some of the oldest artefacts known to exist, and all in a stunning venue. Another must see, and still free.	Written 27 March 2012
GI-Islander	5.0 of 5 bubbles	A Treasure	This is a large museum covering a variety of artifacts from around the world. One could spend most of the day here. It was our first stop after our transatlantic flight so we were tired. However, we were awake enough to remember the Rosetta Stone and how important that was to civilization. The number of Egyptian artifacts was amazing. One could see the size and bulk of these magnificent items up …	Written 27 March 2012
LondonVibrations	5.0 of 5 bubbles	One of the greatest museums	One of the best museums, like the Louvre in Paris or the Met in NY. Fantastic collection of world art and artefacts, in a very nice setting. But it can be very crowded (WE and holidays...). As all UK museums, it is free to all visitors.	Written 27 March 2012
emir08	4.0 of 5 bubbles	DON'T TRY AND TAKE IT ALL IN ON ONE VISIT	The building is stunning; the collections encompass many civilisations and the facilities are good. Whilst the place gets very crowded with school groups etc. it should be possible to seek out your own favourites and interests and concentrate on those. Get a map, do a little research and you will have a better experience. The Parthenon frieze fragments are laid out in spacious galleries whereas s…	Written 27 March 2012
a5inspain	4.0 of 5 bubbles	Beautiful and Informational	Loved the building!! Just outside of Trafalgar Square and FREE! There was a lot to see. Our family loved the Egyptian hall with the mummies and the preserved bodies! The Rosetta Stone was memorable.	Written 27 March 2012
Ewr01	5.0 of 5 bubbles	Rosetta Stone	You have no reason not to go. The museum is free. You're in London, so you might as well see the Rosetta stone.It's a good 10 minute walk from the Tottenham Court tube station, but the museum, especially the Great Court, is beautiful. I "donated" to the museum by purchasing a map for 2 GBP. It has the top 10 things to see in the museum, and a very helpful map so you can pinpoint what you want to …	Written 27 March 2012
Urpes	5.0 of 5 bubbles	great	Excellent exposition, to visit at least one time in your life	Written 27 March 2012
mnnbrown	5.0 of 5 bubbles	Loved it so much we went twice		Written 27 March 2012
drironwoman	5.0 of 5 bubbles	FREE! Rosetta Stone. Mummies. AWESOME MUST DO!!	The best thing about this museum is that it is free unless you want to go to a special exhibit. Given how costly it can be to vacation in London, do as many free things as you can. The next thing you'll notice is that it is HUGE! You can easily spend 2 to 3 hours here. Or make several trips and still be amazed. My younger son wanted to see the Rosetta Stone. I wanted to see the Egyptian exhibit. …	Written 26 March 2012
Judy H	5.0 of 5 bubbles	Roman Art Worth the Trip	We especially enjoyed seeing all the Roman art. Such a deep sense of history made this a worthwhile stop on our vacation. We used London Walks as a guide, and Simon did an outstanding job providing color and commentary. Too much to see in just a few hours, though, so we'll be back again another time for the rest of the museum!	Written 26 March 2012
gnomo_hammer	5.0 of 5 bubbles	Amaizing museum	The British museum is a great museum, you can find collections from all over the world from Mexico to China. You can see a lot of important pieces like the Rosetta stone and other pieces maybe not as famouse but very important, there are some mummies which are very impresive. The muesum is huge and free you can give a donnation but it's not mandatory at all defintly is a place that nobody that vi…	Written 26 March 2012
Lisa T	5.0 of 5 bubbles	More than you can see and its free!	This is an unbelievable collection of artifacts from all over the world. Not to be missed! The audio guides are essential to understand what you are looking at and offer so much in the way of analysis, history, context, and meaning to the exhibits. Our favourite was the Greek and Egyptian exhibits and we spent most of our time there.	Written 25 March 2012
Jennifer D	3.0 of 5 bubbles	A couple of wonders	Beautiful building, but not my favourite museum in London. Yes, it contains the big wonders, like the Rosetta Stone, but the environment is kind of sterile. I greatly preferred the V&A Museum, with the occasional amazing find interspersed with interesting curiosities and providing an insight into England as a country.	Written 25 March 2012
RHB_11	4.0 of 5 bubbles	Great	We've enjoyed several visits recently. Everyone heads for the Egyptian artefacts and it gets a little crowded - perhaps more should be done to promote other areas of the museum. The catering facilities are among the best in London visitor attractions	Written 25 March 2012
Gill23_12	4.0 of 5 bubbles	Egypt mania		Written 25 March 2012
Mitzymethwold	5.0 of 5 bubbles	Free	Kids loved it. This is the kind of place that you could keep going to as you see some thing different all the time and it is free which really helps if you are on a budget	Written 25 March 2012
George L	5.0 of 5 bubbles	The Elgin Marbles, ancient British silver, Mummys -- and free!!		Written 25 March 2012
Michelle2013	5.0 of 5 bubbles	Beautiful museum filled with treasures	This is a fabulous museum filled with all sorts of treasure that have been "rescued" (or looted?) from around the world. Its a "must do."	Written 25 March 2012
AngelaG2	4.0 of 5 bubbles	Great tour	We were fortunate to have a guided tour of one of the rooms, enjoyed all the areas we were able to see, were disappointed that some exhibits were on the map but had been removed. Would return (have to, it's HUGE!).	Written 24 March 2012
moosh	5.0 of 5 bubbles	Plan your visit - it is worth a bit of homework!	This was my 4th visit.I thought it might be useful to offer a few tips, expecially to first timers.1. The place is huge with thousands of exhibits. You will get much more out of the visit if you plan ahead.2. Ignore any 'special exhibition' that might be on unless it is of particular interest to you. The specials cost money. The rest, the good stuff, is free!3. Try to do some homework beforehand.…	Written 24 March 2012
rts96	5.0 of 5 bubbles	Must see Museum	Went twice with my teenager because there was so much to see and he enjoyed it so much. If you only have time for one museum in London or have kids this is the place	Written 24 March 2012
jgreen78	5.0 of 5 bubbles	More than 1 visit required, to take it all in!!	No fee, but donations actively requested - and why not! Food very expensive (Sandwich around the ￡6 mark) So much to see.	Written 24 March 2012
Paul K	4.0 of 5 bubbles	Impressive!	A fabulous morning spent in this breathtaking building!	Written 24 March 2012
j94us	5.0 of 5 bubbles	Amazing array of history and prehistory	This surely has to be one of the world's greatest museums. You'll need at least a week to visit most of the sections, but I concentrated on the Roman & Near East sections, which were amazing, to say the least. There is such an array of artefacts that one starts to wonder if much is left in the countries of origin. I cannot rate this place high enough. I'll definitely be back again, and again.	Written 24 March 2012
Jack_CCC	4.0 of 5 bubbles	Free entry but stay focused	I visited it for the first time in March 2012 although it was not my first trip to London. Of course, everyone would have heard about the British Museum. And that alone is good enough a reason to make the visit.The other good reason is that entry is free.My only advice is that you should try to stay focused on what you want to see. The museum is simply too large for you not to do some planning fo…	Written 23 March 2012
KateEaton	5.0 of 5 bubbles	Worth it for the mummies and the Vikings alone!	I cannot believe it is possible for anyone to dislike the British Museum, although the in-house catering leaves a lot to be desired. In terms of exhibits, special exhibitions, curatorship and visitor experience, it is truly one of the world's great museums. The Egyptian Galleries inevitably attract many tourists, but just a few steps further on are stunning displays of Roman, Saxon and Viking art…	Written 23 March 2012
lollipop1303	4.0 of 5 bubbles	Iconic	This is a fantastic museum, of that there is no doubt. It is home to the Rosetta Stone, for goodness sake! Any trip to London without a visit to this place is a mistake. My favourite museum.	Written 23 March 2012
Map_lovers	5.0 of 5 bubbles	See the World at the British Museum	Have you ever wondered what an Easter Island statue looks like on the backside?Have you ever wanted to stare down a 2,000-year-old statue of a god?Have you ever wanted to hear a room full of hundreds of clocks chiming?If so, you can visit the British Museum and have these experiences and much, much more. You could visit this museum a dozen times and not exhaust its treasures! Simply put, this mus…	Written 23 March 2012
Philip S	4.0 of 5 bubbles	First Timers	Had great expectations of the museum from seeing clips of it on TV and from articles and was not disappointed on arrival. Classical style of museum however did not feel dated or tired. Light and airy display rooms allowed us to wander around without feeling that the place was full of people, which it was. The only down side was the cafe as the food was poor standard, limited in choice and overpri…	Written 23 March 2012
RovingMike123	4.0 of 5 bubbles	Mustn't be Missed	The Hajj exhibition was excellent and this place needs to be walked around slowly at least annually.	Written 23 March 2012
Neil R	5.0 of 5 bubbles	Probably the best/ most interesting museum in the world	I've been visiting the British Museum every year (sometimes more than once a year) for over 20 years now (I am 39). It never fails to provide a fascinating and informative experience. It is an incredible museum of the world and is up there in the top 3 most visited museums or art galleries in the world (the other two being the Louvre in Paris and the Metropolitan Museum in New York). The BM is bi…	Written 23 March 2012
bearvcva	5.0 of 5 bubbles	Got to see the London Olympic medals up close!!	If you are an Olympics fan, do make the trip there.. that is the only chance one can get up close to a real medal.There are other worthwhile exhibits there as well, but to me that was the highlight.	Written 23 March 2012
ShrewsburyKai	5.0 of 5 bubbles	a feast of history	It is like having part of egypt here in the ukl wonderfull	Written 23 March 2012
suef786	5.0 of 5 bubbles	Must see on any trip to London	Even if you have only a few hours you should make a stop at the British Museum. Take time to wander from the Egyptian antiquities to the Syrian and finally the Greek. If you time things right you can also enjoy a lovely meal at their restaurant.	Written 22 March 2012
Lisbonfootballer	4.0 of 5 bubbles	It's free, extensive, central and has regular informative tours to enjoy	I went one morning on my own and had time to wander and enjoy what the museum had to offer. I joined a free tour of Asian antiquities in a small group hearing about their ancient and symbolic tea rituals and the development of the first printing presses by Chinese Buddhists over a 1000 years ago. I then enjoyed 10 mins at the 'show and tell' where a volunteer from the museum discussed and let me …	Written 22 March 2012
sweet_insurgent	5.0 of 5 bubbles	This is all free....	A world renowned collection, and admission is free. They have the Rosetta Stone for goodness sake!	Written 22 March 2012
dottie07	5.0 of 5 bubbles	The ultimate museum	This place is immense and it's impossible to see everything in limited time. As a Brit, you have to see the sensational Sutton Hoo treasures from an Angle Saxon burial (currently in Room 2 on the ground floor while refurbishment goes on upstairs) and Lindow Man, a perfectly preserved ancient body found in a Cheshire peat bog in 1984. Not British, the Rosetta Stone, from which Victorians deciphere…	Written 22 March 2012
Hildegull	3.0 of 5 bubbles	Huge and impressing, but maybe too huge	The museum is fantastic and fascinating, but to me it is just too much and it is hard to decide what to see. Also I think that a lot of the items should have been returned to where they have been collected from..	Written 22 March 2012
PatsyS033	4.0 of 5 bubbles	Best of British	Fantastic. So much to see. Could stay for a week and still not have seen eveything	Written 22 March 2012
NHORNurse	5.0 of 5 bubbles	Early British History	So many artifacs from early life in the development of england	Written 22 March 2012
CultureVultureConwy	5.0 of 5 bubbles	Be distracted	I planned my visit with military precision, with a concise list of what I wanted to see, but I got distracted in every room. The museum is full of wonderful things and while I'm sure modern technology is evident throughout the museum it still has an old fashioned charm. Whenever I visit the museum I still get as excited as I did on my 1st visit over 30 years ago. The only bad thing about the Brit…	Written 22 March 2012
avruchs	5.0 of 5 bubbles	One of the best museums anywhere		Written 21 March 2012
gailSheringham	5.0 of 5 bubbles	Free tour: best tour	Informative staff give you a real feel of an area and you get to know an area of art of a country you'd never imagined.	Written 21 March 2012
wate8091	5.0 of 5 bubbles	Plan to spend several hours	Pick an area of the museum and spend the time to see as much as you can. The Rosetta stone, the Egyptian collection and the Greek collection are familiar, but the Assyrian scultures are fantastic.	Written 20 March 2012
Sailaanitta	5.0 of 5 bubbles	You could spend days in here!	A must-go destination if you are interested in history and culture. This museum will take you days to see through in its entirety but just seeing some parts is worth it. Plus, it is free!	Written 20 March 2012
Doris168	4.0 of 5 bubbles	Love the general ambience		Written 20 March 2012
Donald G	5.0 of 5 bubbles	very good day out	i really liked the architecture of the building and the displays	Written 20 March 2012
Amedawg	5.0 of 5 bubbles	Always fantastic!	I've been to the British Museum so many times but each time I go, I find something different to look at. You can't possibly cover absolutely everything in one trip in detail.The building itself is amazing and the great hall is spectacular just to gaze at. Check out the different exhibitions that are there for a limited time.	Written 20 March 2012
BANBURYBABE	5.0 of 5 bubbles	worth a visit		Written 20 March 2012
TimC108	5.0 of 5 bubbles	Excellent museum - a must visit when in London	An amazing museum with so much to see and do. During my last visit I stumbled across the collection of Soviet pottery - extremely interesting!	Written 20 March 2012
dotsattic	5.0 of 5 bubbles	Amazing!	You could never see everything in one visit! Must go back again.	Written 20 March 2012
Clarence B	5.0 of 5 bubbles	always exciting		Written 19 March 2012
rjs	5.0 of 5 bubbles	Fantastic and free	The British Museum is a wonderful place filled with fantastic things and it's all free!	Written 19 March 2012
Lorna S	5.0 of 5 bubbles	Its Free !!	The museum was easy to find. A huge impressive building which stands alone with a majestic entrance and huge central domed roof. The artefacts were well presented in a clean well organised manner. Map available ( small donation ￡1) identified where certain exhibits available. 'Cradle to Grave' exhibit interesting and challenges the mind.	Written 19 March 2012
MercPalomita	4.0 of 5 bubbles	Well Worthy		Written 19 March 2012
Moira T	5.0 of 5 bubbles	A Must See	A good variety of attractions.Takes a good day or more to view.	Written 19 March 2012
estrallita	5.0 of 5 bubbles	Amazing museum	Marvelous exhibits, special exhibit on Indian garden paintings, wonderful shop, Asian arts--wished I could visit often.	Written 18 March 2012
Amanda1127	5.0 of 5 bubbles	London's best free exhibition	The British Museum is a fascinating collection. I got to see artifacts that I remember reading about in National Geographic as a child! Best of all it's FREE and absolutely massive. It would be easy to spend several days wandering the galleries.	Written 18 March 2012
AnaesDoc	5.0 of 5 bubbles	A must-see in London	Free admission, amazing and priceless antiquities, and an excellent narrative which educates you about many things you know nothing about. What is there to lose? This is a must-see for anyone touring London. The fact that it is free admission means you can spend a couple of hours each day for a few days and not get so tired and overwhelmed.	Written 18 March 2012
MarianR	5.0 of 5 bubbles	Scott of the Antarctic	Very intersting exhibition. Lots of reading. Give yourself about 2 hours to read and to listen and watch videos. Very sad story. This version is, I think, kind to Scott.	Written 18 March 2012
AKS1	5.0 of 5 bubbles	Great!	This is a gem - free entry and you contribute on entrance - amazing artefacts and sites and exhibitions = so much to see - well worth a visit!	Written 18 March 2012
XnayX	4.0 of 5 bubbles	Interesting day out	The exhibition that was on 'A journey through Islam' was very interesting and not as expensive as I thought it would have been. Too big to do the whole museum in one day though.	Written 18 March 2012
Stavros S	1.0 of 5 bubbles	This not a British Museum		Written 18 March 2012
TerenceSurrey	5.0 of 5 bubbles	A must visit		Written 17 March 2012
Carole L	5.0 of 5 bubbles	1 day is not enough	One day is not enough. There are so many different ways to enjoy this museum.	Written 17 March 2012
Jan G	5.0 of 5 bubbles	Fantastic		Written 17 March 2012
SSgt_Fury	5.0 of 5 bubbles	I go into overload..	I adore the antiquities like the Elgin Marbles and the mummy collections. Plan on spending at least a day here, I've been going for years and still discover new joys!	Written 16 March 2012
tiamatsu m	5.0 of 5 bubbles	Excellent Egyptian Exhibit	You can see the highlights in an hour if that is all the time you have. Start on the 5th floor and work your way down. You can of course lose yourself here for half a day or more if you have the time to spend.	Written 16 March 2012
Trish046	5.0 of 5 bubbles	Great audio tour		Written 16 March 2012
David H	5.0 of 5 bubbles	Amazing History!	There is no place like the British Museum, it is a truly amazing repository of human history. If you go be sure to see the Assyrian Lion Hunt and Lachish battle etchings...remarkable!	Written 15 March 2012
yyjguy	2.0 of 5 bubbles	too vast, too many people	crowded and not worth the time. very overrated in my mind	Written 15 March 2012
Patrikbzz	4.0 of 5 bubbles	Great treasures		Written 15 March 2012
Han B	4.0 of 5 bubbles	Family fun	At least half a day's worth of entertainment; if you enjoy museums of course!Very impressive collections.	Written 14 March 2012
Lmorton22	5.0 of 5 bubbles	You could spend hours here -for Free!	I'm not a huge fan of Museums but you can't beat the price or selection. We spent 2 hours just in the Egyptian era. Very cool stuff and all for Free!	Written 14 March 2012
Sed_nomini_tuo	5.0 of 5 bubbles	A must-go	The collection is very rich and nicely presented. There are so many things to see. Nearly as nice as the Louvre in Paris. And contrary to the MET in New York, you really give what you want, nobody is asking anything.	Written 14 March 2012
Cordelia B	5.0 of 5 bubbles	Fabulous museum!	I liked that many of the museums and galleries in London are free -- just a simple donation of 3 pounds. Didn't see everything in the museum, but what I did see was great.	Written 14 March 2012
theras2000	5.0 of 5 bubbles	A plethora of artefacts for free	There is so much here it is unbelievable. Collections are very well grouped and layed out throughout this large museum. Each collection e.g. "Ancient Egypt" is presented chronologically, so it is methodical. It is all free, except for special exhibitions which change every 3-6 months	Written 14 March 2012
Harv12	5.0 of 5 bubbles	So much to see!	Went with the specific purpose (good to have one!) of seeing the Rosetta Stone and the Elgin Marbles. Didn't have to look far because the Rosetta Stone was the first thing on show once we had entered. It was surrounded by a lot of tourists most of the time. The Elgin Marbles were also easily found. After that we wandered around, but could have easily spent a couple of days there! This is a brilli…	Written 14 March 2012
anaclaraflores	5.0 of 5 bubbles	Worth it	worth visiting, during the week it might have loads of kids, so ur visit might be a bit noisy.	Written 14 March 2012
P-and-R1976	5.0 of 5 bubbles	One of the best museums in the world!	Touring the British Museum is like touring the Smithsonian. There is just so much to see. No matter what your interests are, you can find it here (medieval to modern literature - they have original manuscripts; Egyptian mummies - they have rooms of mummies and artifacts; Egyptian/Persian/Babylonian artifacts - almost more than you can imagine; and of course, they have the Rosetta Stone!) This req…	Written 13 March 2012
Scoutly	5.0 of 5 bubbles	One of the best in the world and it's free!	I have been coming here for years whenever I am in London. Extensive collection, get exhibits, wonderful scholarship. Always learn something.	Written 13 March 2012
playeemobil	5.0 of 5 bubbles	a must visit sight in london	this is my seventh time to visit london, and still, british museum is still on my visit list! highly recommend to buy some children books about egypt. i promise the bookshop sells the best and the funniest egypt books around the world. and i bet you won't get those from EGYPT	Written 13 March 2012
Michael-Aylesford	4.0 of 5 bubbles	So much to see!	Plenty to see, in a beautiful building; don't expect to see it all in one trip though. Plenty of good information about the exhibits, and a good bookshop in case you don't remember it all.	Written 13 March 2012
Anthony E	5.0 of 5 bubbles	Best Half out		Written 13 March 2012
britchick60	3.0 of 5 bubbles	Well set out.	It flows very well from exhibit to exhibit and the signage is good. Some lighting could be a bit better but overall its ok.	Written 13 March 2012
Steffan	5.0 of 5 bubbles	Not enough time in a day to take it all in	Fantastic museum, great spacious layout, amazing exhibits no actually make that REALLY AMAZING exhibits! its nice to walk around and just chill or if you take an interest you will be there all day! Be warned!!!	Written 13 March 2012
sxsimpers	4.0 of 5 bubbles	Beautiful building with lots to see	The museum was a great part of our trip to London for the day. There is so much to see that you could spend all day there. One of the highlights was seeing the Rosetta stone. If we had more time, I definitely would have wanted to spend more time in the clock/time section upstairs, but didn't actually discover it until we were about to leave. We got there right as they were opening and left just a…	Written 13 March 2012
SylvieNeedleman	5.0 of 5 bubbles	Mind-boggling	It's free! It has endless interest and there are so many discoveries to make. Very good temporary exhibitions.	Written 12 March 2012
Moosie57	5.0 of 5 bubbles	Hajj Exhibition	An excellent exhibition, very well set out and very informative. Fantastic photos and films and gives you a good feel for what Muslims have to do at least once in their life time. Some good artefacts and over all well worth a visit. A must.	Written 12 March 2012
Gee01	4.0 of 5 bubbles	A Must Visit	Anyone with an interest in world history and different cultures, must visit the British Museum. Tailored more towards adults and older children, younger kinds may become bored.	Written 12 March 2012
Buddhawise	5.0 of 5 bubbles	Amazing		Written 12 March 2012
Chris551953	5.0 of 5 bubbles	Awesome.	This place is the place if your into eygption stuff and classic relics. The rooms go on for hours and a whole day would not be enougth to take it all in. An important exhibit is the rossetta stone from which the hyrogyphics were interpertated. The central courtyard has been covered over crerating a vast indoor area.	Written 12 March 2012
Debs&Mark	5.0 of 5 bubbles	Grayson Perry @ BM	Great exhibition - loved it. We pre-booked which saved time. Loved the building too.	Written 12 March 2012
Incartek	4.0 of 5 bubbles	Don't try to see it all	The British Museum is enormous - with many departments and groupings. Whether you go for 2 hours or 2 days you will not exhaust it. For enjoyment wander round to you see something that interests you and spend as long as you like there. You won't have 'done' the BM - but you will have had an entertaining, educational visit.	Written 12 March 2012
JKLRD	5.0 of 5 bubbles	Take the time	Range of exhibits is huge -- from clocks to Egyptian mummies. Easy to access and well laid out. One of the great museums of the world.	Written 12 March 2012
Nixlovestravel	5.0 of 5 bubbles	Fascinating	Could have spent hours wandering around. The clocks & watches section was my favourite. Well worth a visit	Written 12 March 2012
Terence J	5.0 of 5 bubbles	Just a great way to see the parthenon without going to Greece	One of the major museums of the world. Worth a visit at any time of the year	Written 12 March 2012
lumpy1092	5.0 of 5 bubbles	Very interesting and captivating !	After having visited Le Louvre in Paris and The Met in NYC, it was time to visit the British Museum! I really liked the interior, it's really spacious with a great design, the rooms are wide enough.The captions are also not too long and boring as it can be in some museums but are really easy to understand. In exhibitions such as Japan or Korea, there is also translations available in Japanese and…	Written 12 March 2012
Cihat	5.0 of 5 bubbles	must see	although one day is not enough but reserve at least one day to this wonderful place	Written 12 March 2012
Neha	5.0 of 5 bubbles	Came away awed	Spent an entire morning and afternoon at this museum as I was in transit and had time on my hands before leaving for the airport. There is so much to see, that one day is just not enough. You need to plan your visit and mark out what you want to see instead of wandering aimlessly. I for example decided to concentrate on the Egyptian and Greek sections; just the Elgin marbles can take you an hour …	Written 12 March 2012
JOHN G	4.0 of 5 bubbles	British Museum	Well worth time of a visit. The facsimile of the Gold Medal of the upcoming Summer Olympic games was a very interesting contemporary exhibit contrasting w/ the timeless intrigue of the Elgin Marbles	Written 11 March 2012
Bacsusa	5.0 of 5 bubbles	Could spend a week in here!	There is so much fascinating history here, it is a must see venue.Plan on several hours to get the most out of this amazing museum.	Written 11 March 2012
AnneJenny405	5.0 of 5 bubbles	Daytrip	There are so much to see. The architecture is interesting. Plan your visit before what you want to see.	Written 11 March 2012
YHB	5.0 of 5 bubbles	Really great		Written 11 March 2012
nigel1959	5.0 of 5 bubbles	Go to the Egyptian Exhibit if you see nothing else!	Th British Museun is a fab place for everyone. The Egyptian section is particularly impressive. Have been on numerous occasions and never get bored.	Written 11 March 2012
federico v	5.0 of 5 bubbles	unbelievable		Written 11 March 2012
ndragan	5.0 of 5 bubbles	Parthenon		Written 10 March 2012
teach1NYC	5.0 of 5 bubbles	A must see!	My husband, 11 year old son and I had a marvelous time here. We all found an area that interested us, from impressive artwork to Egyptian artifacts. Getting the headphones was a great choice.	Written 10 March 2012
peripateticBrit	5.0 of 5 bubbles	Takes your breath away!	A world class stunning museum. Even the entrance hall takes your breath away. Go even if you don't have much time and only visit a couple of areas close to entrance. I think museum is free.	Written 10 March 2012
Holiday_Junkie222	5.0 of 5 bubbles	A absolute 'must visit' museum	This museum is great for everyone I would highly recommend that if you live in London or are visiting you should visit.	Written 10 March 2012
ladyandtramp	4.0 of 5 bubbles	Must see		Written 10 March 2012
Anna S	5.0 of 5 bubbles	fantastic museum		Written 9 March 2012
joyceg	5.0 of 5 bubbles	Fun!	Check out the Elgin Marbles. Amazing to see these treasures from Greece	Written 9 March 2012
dbldutchtreat	5.0 of 5 bubbles	One of my favorite museums of all time	We have lived in Europe for a number of years now and traveled extensively there and around the world. When I received an email of 'top 100 sites in Europe' from Trip Advisor this is one of the many I rated.Of all the museums I've been to, this is one of the most memorable. The depth and quality of items there is amazing. It is obvious the the British 'ruled the world' for a long time and collect…	Written 9 March 2012
Janie N	5.0 of 5 bubbles	Consistent	Good variety of different offerings in amazing settings.	Written 8 March 2012
aalexmik	4.0 of 5 bubbles	Absolutely fascinating day!!	I spent the day wandering the collections and had a wonderful time. The depth and breadth of the collections are very impressive. Fortunately, the Brits have been very good at pillaging and plundering the planet for the last several hundred years and they brought back a lot of the best stuff.	Written 8 March 2012
PandaMD	5.0 of 5 bubbles	Excellent museum	This is a huge museum with an extensive collection of pieces from all over the world. I think this is to Sculpture as Louvre is to Paintings.	Written 8 March 2012
jplnd	5.0 of 5 bubbles	What a museum	We where just amaze to visit such a museum. Like all the museum we have seen in London, they are soo well kept and maintened-it is worth making the trip to London just for that- and the visit is FREE.	Written 8 March 2012
Phil S	2.0 of 5 bubbles	British boredom		Written 8 March 2012
galiaepnaa	5.0 of 5 bubbles	Amazing	Awesome place. We would love to come back soon. The collection is breathtaking.	Written 7 March 2012
Andreanna W	5.0 of 5 bubbles	One of the best museums in the World!	The British Museum is just a magical place - every time you visit there is something new to see, even though you may have walked through the same galleries many times. And their exhibitions are fascinating. If you visit one museum in London, it should be this one.	Written 7 March 2012
Slovenia-Explorer	5.0 of 5 bubbles	Excellent collections from all over the world	Although you might sometimes feel that some of the things don't belong to London but should be exhibited locally, the British Museum has great collections from all the major discoveries.	Written 7 March 2012
CoolBongo	1.0 of 5 bubbles	The Staff are So Rude	I cannot talk enough about how rude the staff were here, both security and otherwise. It's awful to think that people are paid with taxpayers money to be like this.I won't be back.	Written 7 March 2012
GillyPNorthEastCoast	4.0 of 5 bubbles	It's years since I last visited - the collections are impressive	You'd need several visits to do the place justice, the collections are awesome. Two downsides -I'd be really interested in how the collections were discovered, amassed and transported to British Museum especially the large Abyssinian sculptures but all of it really -a story in itself. The cloakroom should be free like the Imperial War Museum. But some fabulous stuff there. Thank you.	Written 7 March 2012
Colywobbles	5.0 of 5 bubbles	A National Treasure	First visit, fantastic exibits from many civilistaions which are very likely unsurpassed any where in the world.Loved the Courtyard. So Much to see you would need a more than a few days to do it Justice.We concentrated on ancient Egypt and Ancient greece.	Written 7 March 2012
rr177	5.0 of 5 bubbles	A must see	The British Museum was one of my favorite stops of my trip to London. I actually went back a second time. The amount of Egyptian, Greek, Roman and Middle Eastern artifacts is truly impressive. Plus it is free. You can't beat that!	Written 7 March 2012
Angel1977	5.0 of 5 bubbles	The best museum in London	The BM is my all time favo museum - spacious with clear signs - it can be very crowded on a busy saterday or sunday however the Egyptian and Greek collection is one of the best in the world.	Written 7 March 2012
Wayne K	5.0 of 5 bubbles	A must see museum for everyone.	A beautiful building as well as a great museum. There's something for everyone; adults, children, the entire family. The Grand Court is beautiful with its glass and steel roof. Be sure to see the Egyptian and Greek sections of this museum.	Written 7 March 2012
IVANA L	5.0 of 5 bubbles	Museum	lots of people pushing you around in thuis huge museum	Written 7 March 2012
CaryPlanner	4.0 of 5 bubbles	Great Collection of Famous Works. Not interactive. Not as amazing as we expected.	Our family loves museums. All types. Having visited the British Museum a couple of time, but more than a decade ago, I thought we would be wow-ed by it. The most noteworthy of its items include the Rosetta Stone, the Lewis chess pieces (which were really interesting and I had never heard of them before), and many Egyptian and Greek treasures. We thought three hours would not be nearly enough time…	Written 6 March 2012
MistralGrenoble2010	5.0 of 5 bubbles	One day is not enough!	With a collection as massive and diverse as that at the British Museum, give yourself more than one day to appreciate it. It seemed that at every turn there were a multitude of fascinating objects to discover. The museum itself is a work of art, but all that is contained within is truly amazing. We tagged along on a short tour with a knowledgeable docent, but we decided to go on our own in order …	Written 6 March 2012
Loving life	5.0 of 5 bubbles	great visit kids loved it	loved the whole experience , well run and staff v helpful	Written 6 March 2012
katieG212	5.0 of 5 bubbles	A Must See	Who can argue with this much history? You cannot visit London and miss the The British Museum. If you are short on time, a guide is a good bet. If you are at leisure, take your time to see all of the magnificent artifacts that the Museum has to offer.	Written 5 March 2012
Pete S	5.0 of 5 bubbles	Awesome Museum!	Everything in the museum is outstanding, so much to see!! The building it self is worth going in. If you are museum lover expect to be here for hours!! It's a must!	Written 5 March 2012
Julie1967_11	5.0 of 5 bubbles	Wow, Im not a museum person but this was great!	British Museum was in a gorgeous building and great location. Artefacts from around the entire world were amazing. Well laid out and fascinating. Even if you arent a museum head like me, its worth the FREE visit.	Written 5 March 2012
potatomum	5.0 of 5 bubbles	Wonderful museum	We are complete museum nuts so we spent 6 hours at the British Museum.Try to get there early and do the Egyptian section as early as you can because it gets mobbed later on.I enjoyed the European section and loved the things from Sutton Hoo, The Lewis Chessmen and the Mold cape.Also the Native American Indian displays were very moving, mixing old artifacts with photos alongside modern native craf…	Written 5 March 2012
Les O	5.0 of 5 bubbles	British Museum	Just great! Never dissapoints and always something new to see	Written 5 March 2012
131Bookworm	5.0 of 5 bubbles	Outstanding	One of the best museums on the planet. The Great Court is worth seeing alone.	Written 5 March 2012
Kate A	5.0 of 5 bubbles	If it's a rainy day head here, great day guaranteed!	I love spending time at the British Museum, fantastic for a couple, family or day with friends. I take my camera to take pics of the grand entrance (never fails to impress me) and I love the Egyptian artifacts, I could spend all day in there!	Written 5 March 2012
kenmlove	4.0 of 5 bubbles	excellent	Really amazing building and has some great exhibitions. Kids will love it.	Written 4 March 2012
lolalockwood	2.0 of 5 bubbles	Dissapointed in the experience	Courtyard cafe was horrible,tables not cleared paper cups was not impressed	Written 4 March 2012
Trish L	5.0 of 5 bubbles	Don't miss	You could never spend enough time here! The museum is well laid out, had something for everyone in our family, and we easily accessible. Best part? It's free!!!	Written 4 March 2012
Debra C	5.0 of 5 bubbles	British museum	Really well laid out. Easy to just hit the highlights. A great place to take a break on a cold, rainy day!	Written 4 March 2012
Jilly D	5.0 of 5 bubbles	Spent an entire day there...just wonderful!!	So informative, so bright, so interesting!! Well worth a look!!	Written 4 March 2012
phibz	5.0 of 5 bubbles	Must see	You should definitely visit the British Museum if you are in London. Free entrance and you get to see pretty much everything from everywhere throughout history.	Written 4 March 2012
Christina	5.0 of 5 bubbles	World class	What more can be said - brilliant and the cafes are fine also	Written 4 March 2012
Vaquitalekker	5.0 of 5 bubbles	You cant miss it!	Personally, its my favorite Museum in the world. Its large collection has amazing treasures and their displays are very well presented. Love the library and the restaurant on the top of the stairs. I have been there many times and with every return I find something new that marvels me. Please note the Museum is free so kindly contribute for its maintenance in order to keep it like this.	Written 4 March 2012
mailboxblondie	4.0 of 5 bubbles	amazing egyptian section	no complaints, amazing artifacts and history-quite warm in summer and a little overwhelming, but a must for visitors.	Written 4 March 2012
milo52	3.0 of 5 bubbles	Too crowded	Very crowded and some of the lifts were out of order causing some accessibility problems	Written 3 March 2012
Elizabeth S	5.0 of 5 bubbles	You always discover something you haven't seen before	A great museum - first visited as a schoolgirl in the late 1950s. As a child the big draw was the Egyptian rooms and it probably is still one of my favourite sections of the museum. Entrance to the museum is free but a fee is payable for "special" exhibitions. I remember going to "The First Emporer" exhibition which was amazing.Refreshments are expensive.	Written 3 March 2012
Diane C	5.0 of 5 bubbles	Wonderfull Building		Written 3 March 2012
Opie'sOwner	5.0 of 5 bubbles	Mind blowing exhibits with exceptional afternoon tea.	My husband and I enjoyed our first visit to the British Museum so much that we returned the following weekend to see more. We still did not come close to viewing it in it's entirety. It was hard to grasp just how many amazing artifacts that this museum contains, and how close you can get to some of the objects. So close that one dolt even tried to sit on an ancient statue to have her picture take…	Written 3 March 2012
lovey8	5.0 of 5 bubbles	Ongoing amazingness	Can a person ever get tired of the British museum? There are vast treasures of world history and antiquities. Room after room; section after section. My favorite museum in London.	Written 3 March 2012
Samsquamch	5.0 of 5 bubbles	Amazing	amazing collection of Egyptian and Greek artifacts	Written 3 March 2012
BrianMPowell	5.0 of 5 bubbles	Brilliant	No matter what geographical location or period you are interested in, the BM will have the artefacts from there. Something for everyone and it's free to get in. Food is expensive and it can be crowded, but it's all well worth it.	Written 2 March 2012
AudreyH1015	5.0 of 5 bubbles	The history of civilization...do NOT miss this museum!	Not sure if there is a better museum on the planet. This place was amazing!	Written 2 March 2012
mervous	5.0 of 5 bubbles	More interesting than most	We love the BM - the scale of it and the presentation just wow you as soon as you enter	Written 2 March 2012
Signe J	5.0 of 5 bubbles	A place to return to	As British Museum is free there is no reason to swallow too much at a time: Take a couple of rooms and do them thoroughly and then come back some other time again. I simply love the atmosphere of people studying these highlights of world culture and being the better for it!	Written 2 March 2012
bordertart	5.0 of 5 bubbles	awesome	We spent 3 days here. Not enough time but utterly awesome. We visited the areas where we had travelled-Middle East and Greece as well as the Islam exhibition. Very easy to move around and find exhibits. Super cafe for a rest and a bite to eat.	Written 2 March 2012
foto2021	5.0 of 5 bubbles	Beyond compare - a must see!		Written 2 March 2012
Laurie M	5.0 of 5 bubbles	Just what you'd expect from the best of British	Went to study some old maps and plans of London. Staff could not have been more helpful, courteius and efficient. Simply The Best	Written 2 March 2012
cathbaker14	5.0 of 5 bubbles	Lost more to discover on every visit	Try one of their free talks - very enlightening and well-timed. Check in the beautiful Great Court for times	Written 2 March 2012
marquisofraspberry	5.0 of 5 bubbles	brilliant		Written 2 March 2012
janfish	5.0 of 5 bubbles	One of the very best in the world!	Two days would be the best to see this magnificent museum. However, if you do not have that amount of time, use Rick Steve's podcast downloaded for free to your iPod for the highlights--this worked beautifully. We saw and heard about the highlights of the museum this way.	Written 1 March 2012
Nicholas M	5.0 of 5 bubbles	Overwhelming museum	This museum is exceptional in layout, and has a phenomenal collection of materials from Egypt, Assyria, and Greece. Incredible exhibitions of timepieces and of the 2012 Olympic medals are also housed here. Unfortunately, the collection of world currencies is undergoing renovation and not open. HIGHLY RECOMMENDED. I found that the guide by Rick Steves 2012 London exceptional, and used the free dow…	Written 1 March 2012
Tazz13	5.0 of 5 bubbles	Hajj exhibition is interesting	The museum itself is free, and would take days to explore so its best to go and see a few select areas that you have an interest in (the Egyptian exhibit is great). There is a Hajj exhibition on at the moment, which has a fee. They show various aspects of the Hajj from the start of the journey to the end, and have some interesting exhibits from Mecca. Worth a visit.	Written 1 March 2012
Flora D	4.0 of 5 bubbles	When Britain Ruled the World	See world treasures from when Britain believed it could take whatever antiquities or treasure it found in the world and bring it back to London for "safe keeping." Astonishing collection = a must see	Written 1 March 2012
Watford_EnglandPhil	5.0 of 5 bubbles	Go go go		Written 1 March 2012
bbparga	4.0 of 5 bubbles	Too much to see in one Visit!	No admission free - great! Truly an awesome place but just too much to see in one sitting. I guess you have to pick the areas that really interest you first and then go back again and again!	Written 1 March 2012
David L	5.0 of 5 bubbles	Simply fantastic!		Written 1 March 2012
David D	5.0 of 5 bubbles	Loved it	Was really a great day out! Just lovely, take a few hours out to go!	Written 1 March 2012
pyry	4.0 of 5 bubbles	Very nice, especially the mummies	Very interesting. And free (which is of course a must as the British have stolen nearly everything that is displayed...)	Written 1 March 2012
wanderingbedu	4.0 of 5 bubbles	Huge!	You really need a whole day to explore this vast collection of artefacts. The wealth of things to see is amazing. An absolute must on your trip to London.And it's free to get in!	Written 1 March 2012
Lakemba	5.0 of 5 bubbles	Incredible Exhibits - Very Special Place	If you have any interest in Ancient History at all you must go to this Museum while in London. At least go for 2 or 3 hours even though a full day would not be enough to appreciate everything. The volume and quality of Roman & Greek artifacts is amazing. The Assyrian & Egyptian exhibits are breathtaking. The Easter Island staue was a nice surprise also. The food court is a good place to have a co…	Written 29 February 2012
tsap	5.0 of 5 bubbles	Amazing!	A well organised and very interesting museum. I'm not a fan of museums but this one was very interesting. Of course as a greek lady I was very angry when I saw the parts of Parthenon there, instead of its natural place in Athens, where in the new Acropolis museum there are imitations. The Babylonian and mesopotanian galleries where great. I wish I had more time to see more things there.	Written 29 February 2012
cardtraveler	5.0 of 5 bubbles	A must on your visit to London	Recently remodeled, beautiful layout and amazing exhibits of antiquity. Don't miss the unbelievable Egyptian galleries, they are most impressive.	Written 29 February 2012
Darshan1	4.0 of 5 bubbles	Phenomenal for History Buffs	To see some of the most famous statues and ruins from ancient Greece and Mesopotamia, the Rosetta Stone, and artifacts from Olduvai is probably one of the most remarkable and humbling experiences for someone who loves history. Climbing up flights of stairs to see Indian, Chinese, and Japanese art was surprisingly worthwhile. It really seemed like a dazzling, massive collection of Asian Art was ki…	Written 29 February 2012
Grapet01	5.0 of 5 bubbles	Very Impressed	I took my relatives here last week and it was a great day out. Well recommended	Written 29 February 2012
Lon03	5.0 of 5 bubbles	Wonderful experience	Went through starting on the round level and worked our way up. Truly has a lot to see. Would reccommend this to everyone; the history is just amazing.	Written 29 February 2012
Adeal81	4.0 of 5 bubbles	Interesting Hajj exhibition	Interesting exhibition, but didn't find mumies like in Cairo.	Written 28 February 2012
strtchrst	5.0 of 5 bubbles	Best museum in London	The British Museum is free for all, however there might be some special exhibitions which require a fee. The Egyptian displays are my favourite and the Assyrian sculpture and Balawat Gates are sensational, but that's my opinion. Look at the website before you go, so you can plan your visit better. If you are in London, please go, you won't regret it.	Written 28 February 2012
U_k_KarenS	5.0 of 5 bubbles	Something for everyone.	I wanted somewhere that would keep me (50), my partner (37) & my parents (mid 70s) out of trouble for an afternoon, and that was near to where we were staying & intending to dine later on. It did that effortlessly, with everyone vowing to return to explore further, plus had good facilities on the Ladies & Gents front, reasonably -priced cafes & plenty of seats to park up on for a little light foo…	Written 28 February 2012
Jules	5.0 of 5 bubbles	AWESOME day out!		Written 28 February 2012
Paul K	5.0 of 5 bubbles	A huge collection of treasures. One of the world's top Museums	One of the world's top Museums.A must see.This is a huge place full of wondrous treasures.Best to get an audio tour and take your time.I have visited several times and never get bored.	Written 28 February 2012
starzinthesky	4.0 of 5 bubbles	Don't try and see it all at once	The British Museum could take several days to see it properly. It is truly HUGE. One word of advice would be not to try and 'do' the museum in an afternoon. You will leave feeling frustrated and annoyed. This is really one of the world's major museums, so choose a few areas that are of particular interest and focus on them.Also be aware that you are likely to see crowds here, including lots of no…	Written 28 February 2012
KarlPK	5.0 of 5 bubbles	A fantastic day out		Written 28 February 2012
Anna M	4.0 of 5 bubbles	too much stuff to see all at once!	the museum is beautiful - we visited to see the Grayson Perry exhibition - one of the best exhibitions i have been to - the museum takes a few visits as it is vast - sitting in the courtyard cafe is great to take in the atmosphere.	Written 28 February 2012
Ameli_80	4.0 of 5 bubbles	interesting	Should not be called British since there is nothing the British inside. Only objects that "borrowing" from other states.	Written 28 February 2012
Patrick C	5.0 of 5 bubbles	Facinating !	I had not realised until walking around this beautiful Museum how much this small country has given to the world . Such an eye opener and an absolute must for first timers to this great place !	Written 28 February 2012
jbrown68	5.0 of 5 bubbles	An adventure for younger kids	The British Museum can seem daunting for kids, but the museum had a number of different packs to choose from that made the museum not only more reasonable for kids, but fascinating for them. My kids (6 and 8) chose a River Nile adventure, which had them looking for things in the artifacts, learning about ancient time periods, and having fun on a hunt. There were a number of different tours the ki…	Written 27 February 2012
degania	5.0 of 5 bubbles	Worth Several Visits	It could take days to visit here. We recommend visiting a couple of times in a week, so you don't get tired. The Haj exhibition was quite interesting.	Written 27 February 2012
teresa b	5.0 of 5 bubbles	excellent	Brilliant. very interesting lots to see.could spend loads of time in there	Written 27 February 2012
ThriftyScotsman	5.0 of 5 bubbles	Must see this Twice during stay!	So much History to see; Rosetta Stone, big chunks of pillaged temples, castles, ruins galore. Try a quick 3 hour run-around, then return for specific interests. Join the Museum Blog (free). We were able to get in on free tours.	Written 27 February 2012
Douglas E	5.0 of 5 bubbles	Mega-crowds!	Great museum. Be prepared for mega-crowds (even on a winter weekday). Also - lots of display construction going on!	Written 27 February 2012
bjmomm	5.0 of 5 bubbles	a great day out		Written 27 February 2012
veronicacrank	5.0 of 5 bubbles	Always Worth a Visit	Second time to the Museum and it was my first stop this go around. I love the museum and can spend hours upon hours there.	Written 27 February 2012
Ray78dtv	5.0 of 5 bubbles	Really interesting.		Written 27 February 2012
Daniela S	5.0 of 5 bubbles	The best museum in London!!		Written 27 February 2012
Murhillgardner	5.0 of 5 bubbles	So much, so little time		Written 27 February 2012
Lee E	5.0 of 5 bubbles	Tremendous site	One of the best museums in the world. Tremendous collection, and enjoyable even for those who don't typically like museums.	Written 26 February 2012
Hellopaul	5.0 of 5 bubbles	Absolutely fantastic, and free.	This museum has SO much in it - THE Rosetta stone, The (slightly disappointing but controversial) Elgin Marbles, the biggest display of mummies outside Cairo.....plus so much more...and it's free. Yes, free. Perfect.	Written 26 February 2012
Linda L	5.0 of 5 bubbles	Something for everyone	A full day is needed to see everything. We only had a few hours so made sure to see The Rosetta Stone and the Egyptian exhibits.Also my son wanted to see the Manga exhibit.Entrance is free unless you want to see the Special exhibits (Grayson Perry at the moment)	Written 26 February 2012
Philip R	5.0 of 5 bubbles	Must see in London.		Written 26 February 2012
MarkB	4.0 of 5 bubbles	Wish I had more time		Written 26 February 2012
Sokpat	4.0 of 5 bubbles	Very good		Written 26 February 2012
Ian C	4.0 of 5 bubbles	British Museum		Written 26 February 2012
Kas_Bxl	4.0 of 5 bubbles	a must in London		Written 26 February 2012
laduree	4.0 of 5 bubbles	Great museum	this museum has something for everyone. A must see on everyone's list	Written 26 February 2012
ladawncp	5.0 of 5 bubbles	Could spend a lifetime in here		Written 26 February 2012
Sian P	5.0 of 5 bubbles	A must do if you visit London and Free!		Written 26 February 2012
Mannie G	5.0 of 5 bubbles	so GRAND	you need the whole day to walk around! so be ready with your walking shoes!	Written 26 February 2012
gazzam76	5.0 of 5 bubbles	One of the finest collections in the world		Written 25 February 2012
hazelbate	5.0 of 5 bubbles	Fascinating	Fascinating place to visit & good subject related guide books.	Written 25 February 2012
bp53	4.0 of 5 bubbles	a good place for a rainy day	Although the is not much in it that is actually british! it has huge collections from greece and other parts of the world. It is a reminder of just how big the empire was and how much stuff came back after some rich young man did the grand tour. All that said. The objects are well presented. in a mostly interesting way. Altough the porters/security are a bit grim. Beware the museum cafe as most m…	Written 25 February 2012
Holly M	5.0 of 5 bubbles	Fabulous - need more than a day to take it in	Wonderful building with fabulous and interesting displays - one of the best museums I have ever visited. Only wish the layout was a bit more logical - went up and down and back again!	Written 25 February 2012
BigG1	3.0 of 5 bubbles	Just too much 'stuff'		Written 25 February 2012
rosiem17	5.0 of 5 bubbles	Superb		Written 25 February 2012
gauravm03	5.0 of 5 bubbles	Very well organized and Free tours		Written 25 February 2012
Cej_2202	4.0 of 5 bubbles	a day is not enough		Written 25 February 2012
rachaelbuck	5.0 of 5 bubbles	What a collection!	I spent 2 days exploring the British Museum - I especially loved the ancient history exhibitions. Awesome!	Written 24 February 2012
FrancesD116	5.0 of 5 bubbles	A really interesting day	The building is not far from Holborn tube so I took a day off and went. The building is just awesome and there is plenty to see and do. Lots of seating and many souvenirs can be bought.	Written 24 February 2012
Karkies	5.0 of 5 bubbles	A Classic!	Enjoyed the Hajj exhibit. The food in the fancy restaurant was worth the prices.	Written 24 February 2012
Tim029	4.0 of 5 bubbles	A national treasure	Love the ongoing revamp of the Roman and Egyptian displays. Dropped in prior to a theatre visit to check out the local Roman find from our neighbourhood. Was pleasantly surprised by the range and number of artifacts shown. Always a great place to see the wonders from around the world. Due to the sheer number of items, we can only see an hour or two per visit before my head overloads.	Written 24 February 2012
walkingWakefieldUk	4.0 of 5 bubbles	something to interest every one,		Written 24 February 2012
Kelper36	5.0 of 5 bubbles	A Must when visiting London	From the stately exterior to the 'tardislike' interior - this is a must place to visit when in London. Exhibits cover everything you could wish to see.Their special exhibits are spectacular & eyeopening.Please visis	Written 24 February 2012
rebecca s	4.0 of 5 bubbles	always a good afternoon	we went to the egyptian room and the ancient britain room- both very interesting	Written 24 February 2012
Mark S	4.0 of 5 bubbles	Brilliant day out – but too much to see!	Free entry, fantastic looking building, great exhibitions and talks, excellent treasure hunt for the children – just too much to take in in one day!	Written 24 February 2012
Traveller846	4.0 of 5 bubbles	London Visit		Written 24 February 2012
SigneEastfordCt	4.0 of 5 bubbles	Extensive, easily overwhelming		Written 24 February 2012
greccophile	5.0 of 5 bubbles	Blown away by the exhibits but could do with more seating	I attended the BM for a study day linked to my classical studies degree with the OU. Although I enjoyed it and think we were made to feel welcome I don't think the lectures in themselves strayed far from the exact content we'd already studied in our course units. BUT my word the last lecturer was very engaging and the guide who took us round the Etruscan gallery afterwards linking the exhibits to…	Written 24 February 2012
BlackCatTours	5.0 of 5 bubbles	Definitely go!	It's free, it's fabulous...it has the Rosetta Stone. It has the oldest known statue of Buddah. It has ancient Lykean, Greek and Roman carvings. It has the original statue of the cat god Bastet. Gold coins...etc, etc. What it doesn't have is paintings, but no loss for artistic value. Definitely go!	Written 23 February 2012
Catherine A	5.0 of 5 bubbles	History		Written 23 February 2012
Tom T	5.0 of 5 bubbles	Get a walking tour and absorb	So much to see and understand, so little time. Take the time, see what you can and appreciate what we have! thank you to all those that have enabled this facility to grow and expand and operate day to day.	Written 23 February 2012
Anne F	5.0 of 5 bubbles	Awesome British Museum		Written 23 February 2012
chrisontour	5.0 of 5 bubbles	Don't expect to spend less than a day.		Written 23 February 2012
Graham C	4.0 of 5 bubbles	Fosters Roof		Written 23 February 2012
robert h	5.0 of 5 bubbles	Thanks for the British Empire	So much preserved for the world, not merely the UK.The Elgin Marbles are a must.You should also try afternoon tea in the upper floor restaurant.	Written 23 February 2012
suecummins	3.0 of 5 bubbles	Visit	The building is massive - we made the mistake of going at half term - over run with kids. Lots to see but so hot insde	Written 23 February 2012
NicholasREESE	5.0 of 5 bubbles	Wonderful		Written 23 February 2012
carol g	5.0 of 5 bubbles	lazy day in the calm of history		Written 23 February 2012
HolidaymakerRS	5.0 of 5 bubbles	Amazing museum	This is a very impressive museum. My husband and I spent most of the day here but there was still so much to see. I highly recommend a visit.	Written 23 February 2012
Mrs.Diaz	5.0 of 5 bubbles	Want to go back again and again.	This is the best museum I have ever been to. There are artifacts from all over the world, and their collections are amazing. For me, the Elgin marbles and the Rosetta stone made my trip more than worthwhile.	Written 22 February 2012
vollyjudith	5.0 of 5 bubbles	old meets new		Written 22 February 2012
Andrew M	3.0 of 5 bubbles	old fashioned, stuffy museum full of kids		Written 22 February 2012
charles1832	5.0 of 5 bubbles	Wonderful		Written 22 February 2012
K2B50	4.0 of 5 bubbles	Could spend days here.	Don't try to do it all. Pick one or two areas and spend time there. Fascinating museum you will definitely want to come back!!	Written 22 February 2012
Lucylastic1	4.0 of 5 bubbles	Defintely worth a visit	Free to go in so defeintely worth a visit. some very interesting pieces to see. I particularly liked the egyhptian area with the mummies etcAlso loved the roman statues.Lots of walking involved.Part of me thinks we should give some of this stuff back though!	Written 22 February 2012
florafen	5.0 of 5 bubbles	Make time	SOOOO much to see and absorb. I caught the bus from Victoria station and only allowed 1/2 a day because it was my last day. Make time and take time.....take a break and continue, so many amazing things from deep in the past.....One can take photos......from a creative/art perspective... make sure camera battery is charged and have plenty of space on card.	Written 22 February 2012
Sarahk1986	5.0 of 5 bubbles	So much to see and do	Went on a lot of school trips and have returned as an adult and it never fails to captivate and interest me. The Egyptian displays have always been my favourite since visiting the country. There is always something new to see.	Written 22 February 2012
AmandaTaka	4.0 of 5 bubbles	Amazing antiquities	My husband, 6 year old daughter and I loved it here. But my 5 year old daughter was bored stiff until she got to the gift shop!	Written 22 February 2012
mimmc	5.0 of 5 bubbles	Overwhelming		Written 22 February 2012
Balerion	5.0 of 5 bubbles	Awe-inspiring	The Museum is a house of wonders. Nothing more to say, really.	Written 22 February 2012
Lorette S	5.0 of 5 bubbles	wow ! thousands of years under one roof....		Written 22 February 2012
EKKC89	5.0 of 5 bubbles	There is Only One !!	I am a museum nut. The British Museum is the most comprehensive of all the museums that I have visited. I've been there 4 times and every time I learned something new. What the British Museum lacks in paintings is made up by the National Gallery. It is such a blessing that they are both free!	Written 21 February 2012
gatordiner	5.0 of 5 bubbles	Great museum	loved the egypt and anciet civilization regions.definitely worth a visit. also no admission charge	Written 21 February 2012
Madeline	5.0 of 5 bubbles	Excellent, will go again	When I first walked in I was a little daunted at the size of the place, you really need to take a moment to figure out what you want to see. I decided to go to the Egyptian History section first as there was a free tour there. Aside form the beautiful Rosetta Stone, there are rooms and rooms filled with artefacts that really give you an insight into ancient Egyptian life. I learned so much. The t…	Written 21 February 2012
David J	4.0 of 5 bubbles	Free to see		Written 21 February 2012
peebee43	4.0 of 5 bubbles	Toilets a disgrace	The museum was brilliant and the sandwiches in the Court Cafe were amongst the best pre-packed sandwiches I have ever had. But, oh ! the toilets were a disgrace. Most of them were blocked and clearly had not been cleaned for a considerable time. The museum is a magnet for overseas visitors, I dread to think what sort of impression it leaves with them to take home.	Written 21 February 2012
Antslondon	5.0 of 5 bubbles	Good sspecial exhibitions and children's activities		Written 21 February 2012
Paula P	4.0 of 5 bubbles	loved it	It is a fantastic museum any body in london have to go for it, however you have to allow time as it is very big, I spent one whole day inside and there was still a lot to see.	Written 21 February 2012
rainbow51	5.0 of 5 bubbles	Don't miss it	The most amazing collection of ancient artifacts; it's overwhelming and just seeing the most famous exhibits (e.g. the Rosetta Stone) is certainly worth a visit	Written 21 February 2012
LovetoTravel398	5.0 of 5 bubbles	British Museum		Written 21 February 2012
callumx	5.0 of 5 bubbles	An eclectic mix of culture from around the world - and it's free!		Written 21 February 2012
wishiwasamillionaire	4.0 of 5 bubbles	Great for adults & Kids & FREE		Written 21 February 2012
ValerieP	5.0 of 5 bubbles	Years of plunder		Written 21 February 2012
Broger	4.0 of 5 bubbles	Well laid out and referenced		Written 21 February 2012
benstravels	5.0 of 5 bubbles	what a great place		Written 21 February 2012
Magoo1818	5.0 of 5 bubbles	Must see	Must see. Excellent and free. what more can I say!	Written 21 February 2012
Kacamata	5.0 of 5 bubbles	Education....		Written 21 February 2012
Antoinette15	5.0 of 5 bubbles	Great history experiences	I was especially fond of the Ramses II piece. The museum is large and bright and I could have easily spent more than a day there. A must see!	Written 20 February 2012
Lord_Eaton	5.0 of 5 bubbles	Never-ending story		Written 20 February 2012
wackyNorthYorks	5.0 of 5 bubbles	Good attraction	Egyptian artefacts were amazing. The building itself is beautiful.	Written 20 February 2012
Patrick L	4.0 of 5 bubbles	Them bones,them bones.		Written 20 February 2012
Karina T	5.0 of 5 bubbles	Extraordinary collection		Written 20 February 2012
John B	3.0 of 5 bubbles	Museum cafe	The food was good quality and value but the museum was very busy and it was not a relaxing venue with so many people moving around.	Written 20 February 2012
NWTallGuy	5.0 of 5 bubbles	Overwhelming	Do not even THINK of seeing the entire museum (either this one or the National Gallery) in a single visit. Give yourself a couple of hours and focus on one section. We (like many people) went with the ancients, seeing the Rosetta Stone and the Egyptian galleries. This, alone, took two-plus hours and we were exhausted. If you are staying in the area, since admission is on a donation basis, stop in…	Written 20 February 2012
bionicbooth	4.0 of 5 bubbles	Cultural overdose - in a good way!!	Bound to be something here of interest for everyone. So much to see and can be very tiring so don't try and overdo it in one visit - incredible diversity of culture and time periods.	Written 20 February 2012
craigdarragh	5.0 of 5 bubbles	Magnificent Variety		Written 20 February 2012
DaleK182	5.0 of 5 bubbles	Great, Free and loads of stuff to see.	Liked everything and disliked nothing. You are free just to wander in and guides are free. You can donate to the cause and most people seemed happy with that. We saw Elgin Marbles and Rosetta Stone. Awesome	Written 20 February 2012
Alan C	5.0 of 5 bubbles	A great family day out		Written 20 February 2012
Heather_Honey58	5.0 of 5 bubbles	Too much to see in 1 day!	If you're into ancient Egypt/Greece/Rome then this is the place for you... The inside of the British Museum is an amazing place to start with and then you go off to look at the individual exhibits. Stunning!	Written 20 February 2012
Kakipii294	5.0 of 5 bubbles	Wonderful, but plan your route	Love it. Love the building and the exhibitions. As with all of the big museums, you're not going to see everything and will get exhibition fatigue if you try to do so. Plan what you want to see and make sure you see it before you lose the will.	Written 20 February 2012
Johnny M	5.0 of 5 bubbles	British Museum		Written 20 February 2012
MPL68	5.0 of 5 bubbles	Best museum I have ever been too.		Written 20 February 2012
orchardflower	5.0 of 5 bubbles	My favourite attraction in London - and it's free!	An amazing collection of treasures from all corners of the planet, housed in a beautiful building. A fascinating place to visit and such a wide array of exhibits. The place is vast though, so choose the areas you want to visit and head for them, otherwise you might experience culture exhaustion!	Written 20 February 2012
TravelswithHetty	5.0 of 5 bubbles	Every Family Should Go Here!	Leave your things in the family room downstairs, where there are free lockers, and just explore. There is something for everyone in this museum and it's all free. Fabulous! On this visit we saw the Grayson Perry exhibit, which was very good, if a bit racy for kids...but we all enjoyed it.	Written 20 February 2012
Windowseatview	5.0 of 5 bubbles	One of the very few great World Collections	Along with The Louvre and the Metropolitan, the is one of the few existing comprehensive world collections in existence, reflecting Britain's own history of empire and serving the multi-cultural population that Britain is as a result of those historical links (the current Hajj exhibition being a case in point), it is free of entry charge to anyone from anywhere who wishes to visit. Classical art …	Written 20 February 2012
Micky_G_D	5.0 of 5 bubbles	Brilliant free attraction	I visited the British Museum in early February 2012 with a friend and would recommend it highly. Entry is free and almost all of the rooms & tours are available with your entry. The building itself is absolutely beautiful and an attraction in its own right, but whether you're interested in learning a bit more about British history or that of cultures such as ancient Rome or Egypt you will have yo…	Written 20 February 2012
Bigqueez	5.0 of 5 bubbles	Fantastic Egypt section	We visited the museum to start our 2012 New Year's resolution of "doing more things in London". The first one on our list was a visit to the British Museum, to compliment our upcoming trip to Egypt. We weren't disappointed - the museum has a fantastic Egyptian section with good diagrams, maps etc that actually explain what all the exhibits are about (you don't always get this in museums abroad). …	Written 20 February 2012
Tony B	4.0 of 5 bubbles	Very good museum and it's free	Marvellous exhibits especially the Egyptian section . Make sure you plan what you intend to see as you can cover the same ground and waste valuable viewing time . Also take a packed lunch as the cafe is very expensive.	Written 20 February 2012
Derya K	5.0 of 5 bubbles	best museum	The Best museum in the world. You can learn about the full history of human kind!	Written 20 February 2012
WitchyYork	5.0 of 5 bubbles	You have to go	My partner and I visited one Sunday morning on a weekend trip to London. It was primarily a way to fill the time before our return train home but if you are pushed for time be careful as you can manage to lose many an hour engrossed in wandering around. We enjoyed the egyptian mummies and artifacts the best, along with the Elgin marbles and the Rosetta Stone.	Written 20 February 2012
19-Jan	5.0 of 5 bubbles	great place	amazing but not enough time to see everything the building alone was spectacular,easy to get around a guide was availabe for general trips around the museum if you only have a short amount of time,extremely knowledgeable worth it if you are limited by time.	Written 20 February 2012
Lesley B	2.0 of 5 bubbles	Not much British History	Went to see some British History as the name of the museum would suggest. It is world history. Plenty of that but, for me, sadly lacking in British history. A Polish museum guide told me it was tucked away on the 4th floor amongst European history. I didn't bother trekking up there and went to the Imperial War museum which was excellent.	Written 20 February 2012
cacollins	5.0 of 5 bubbles	Top notch museum	This museum has something for everyone. I have been many times to see different collections. It is very large, so unless you are very ambitious, you can't expect to see everything. But it is easy to get around and find things that each person in your party is interested in. My children loved it as they have special maps and programs for children and everyone was able to see something of interest …	Written 20 February 2012
ddexter	5.0 of 5 bubbles	Best Museum in the world	The British Museum is the greatest treasure trove of antiquities in the world. They are displayed in such a logical order that it is like walking through a visual history of the world, Forget all the politics it is all here for all the world to see and it is free.	Written 20 February 2012
Green1946	3.0 of 5 bubbles	The British Museum has one of the World's biggest collections of Pacific material, but no displays.	The British Museum reportedly has one of the largest ethnological collections of Pacific material in the world, but don't expect to see it, if you go there. As a recent visitor with a keen interest in the Pacific, I was disappointed. As a former colonial power, it has a vast collection. If it's not going to show it, why does it have it? This is a question for many of the World's museums. Compare …	Written 20 February 2012
Re-Anne S	5.0 of 5 bubbles	amazing!	Absolutely amazing place, was the first place my boyfriend and I went to when we arrived in London. So much fascinating stuff in one place, still can't believe its free to get in! Not a big fan of history but i was amazed by this place! Suitable for everyone especially children who like historical stuff :)	Written 19 February 2012
CamelCase	5.0 of 5 bubbles	Free and amazing	We only spent a short time here, because I was reluctant; however, spouse needed to see the Rosetta Stone. We did (that's crowded, beware!) and then roamed several of the other exhibits. Fabulous museum, and will probably return to take it in properly. Nice cafe, too!	Written 19 February 2012
salamander627	5.0 of 5 bubbles	A wonderful experiance	I love the British museum, I love the building itself which is filled to the brim with artifects from every country and culture. My one criticism would be that I wish they would stop trying to modernise it and show more of the thousands of items that live in the basement, most of it never seen.	Written 19 February 2012
AlexTCarson	5.0 of 5 bubbles	Amazing Day Out		Written 19 February 2012
DaVinciDuo	5.0 of 5 bubbles	interesting		Written 19 February 2012
HarryBambalos	5.0 of 5 bubbles	The first place you should visit in London	The name "British Museum" doesn't really do justice to this place given that it has vast displays of ancient Greek, Roman, Egyptian, European, Indian, chinese, Javanese, African, and Central America culture. It also has artifacts from pre-historic man that are up to one million years old. This is possibly the only time in your life that you'll spend ten minutes staring at a lump of rock with some…	Written 19 February 2012
dnmcbride	5.0 of 5 bubbles	One of the best museums in the country	The British Museum is superb. Whether you're going with a family or just on your own, you'll love it because there's something for everyone. The sheer size means it's practically impossible to see everything in a weekend, so choose what you like the look of the most. There's a shop with, similarly to many museums, overpriced tourist soveniers, but the cafe is more reasonable. I must have spent ab…	Written 19 February 2012
AGr	5.0 of 5 bubbles	Wonderful!	I love this museum. Great classical Greece and Rome collection and the Egyptian mummies should not be missed	Written 18 February 2012
Mike S	3.0 of 5 bubbles	Too much to see in a single visit.		Written 18 February 2012
FoxyLady1972	5.0 of 5 bubbles	Fascinating		Written 18 February 2012
AquaBlu	4.0 of 5 bubbles	A classic	The Bristish Museum is a London must-see. The Rosetta Stone is a definite highlight, as are the Parthenon marbles (formerly "Elgin Marbles"). Set aside a full day to really do it justice. There is also an excellent gift shop.	Written 18 February 2012
sunshine-sal	5.0 of 5 bubbles	everyone should visit	Massive and iconic. Everyone should visit this museum sometime in their life. Cannot possibly see all in one visit.	Written 18 February 2012
OldWinedrinker	5.0 of 5 bubbles	Stunning	Quick introduction tours are free and very good. Try them	Written 18 February 2012
basejump77	5.0 of 5 bubbles	Things to do before you die		Written 18 February 2012
Cyndel	5.0 of 5 bubbles	Amazing collection	It's a donations based entry and that is such a generous thing. This is clearly one of the top museums in the world. The collection is astonishing.	Written 18 February 2012
cjdLanarkshire	5.0 of 5 bubbles	not even in your lifetime	you could never fully see everything the British museum has to offer it is stunning and crammed full of artifacts, I have been to Cairo museum and the Egyptian rooms in London are much better in terms of layout and information. Tour guides are available free of charge and best of all admission is free too.	Written 18 February 2012
nicepike	5.0 of 5 bubbles	stunning		Written 18 February 2012
CardiffWelshWonder	5.0 of 5 bubbles	Great	Free and virtually on my doorstep loved staying there	Written 18 February 2012
Esty666	5.0 of 5 bubbles	A world of its own	A prime spot for a rainy day - of which there sure are many in London. But the different tracts and wings of this musem will offer something for everybody's taste. Never believe you'll go and look at everything ona single visit. It's simply too vast, but a wonderland of sights. Not to be missed when in London for a few days; absolutely worth it. There's also a gift shop and a coffee shop/snack ba…	Written 18 February 2012
boo5	4.0 of 5 bubbles	History		Written 18 February 2012
jossdennis	5.0 of 5 bubbles	I love this place	Food in the court restaurant is very good, I always go to the Rosetta stone when I am in London	Written 18 February 2012
Nadia	4.0 of 5 bubbles	Worth it		Written 18 February 2012
YeovilSarah	5.0 of 5 bubbles	Fantastic Space		Written 18 February 2012
Travel_lover350	4.0 of 5 bubbles	The British Museum		Written 18 February 2012
Fangthewonderdog	5.0 of 5 bubbles	Simply the best....	I have known and loved the British Museum al my life. Yesterday, we tried out the Friday late evening opening (the Museum is open until 8:30pm every Friday). The popular rooms (Egypt for intstance) were still very busy when we left, looking for food, at around 7pm, but at least all the coach tours had gone by 6pm! We took the lads on our own highlights trot around the BritMu --Egypt, Assyria, Par…	Written 18 February 2012
Lynda A	5.0 of 5 bubbles	Fascinating entertainment		Written 18 February 2012
dsa z	5.0 of 5 bubbles	Amazing approach to building. Amazing entrance. Amazing atrium.		Written 17 February 2012
dldcw2	5.0 of 5 bubbles	World Class	This is a world class museum that has practically every kind of exhibit a person could want to see. The employees bend over backwards to assist visitors. There is still no charge, but they do ask for a 5 pound donation.	Written 17 February 2012
Fay T	1.0 of 5 bubbles	Thieves	Disliked the fact that the have stolen the marbles from Parthenonas and ask us to donate money every step we took	Written 17 February 2012
scotsguy123	4.0 of 5 bubbles	well worth a visit	found this to have a lot of interesting displays but i didnt have enough time to do it justice i think you need the best part of a day to see it all.	Written 17 February 2012
Sandra C	5.0 of 5 bubbles	It is staggering that so many people have never been to the BM	I go to the BM regularly, and am at the moment slowly ticking off "History of the world in 100 objects". This is my favourite place on a cold damp winter's day - out of school holiday time of course! Oh, and the shop just inside the entrance is fantastic.	Written 17 February 2012
agb59	5.0 of 5 bubbles	a wonderful space full of treasures		Written 17 February 2012
64holidaygirl	5.0 of 5 bubbles	Greek	Amazing! So much to see - pace yourself! We looked around the galleries for Greeks, Roman's and Egyptians - our 14 year old was inspired!	Written 17 February 2012
Keith L	5.0 of 5 bubbles	I could live in here		Written 17 February 2012
Sian O	4.0 of 5 bubbles	Recommend the Hajj exhibition- well laid out and informative	We visited the Hajj exhibition on a Friday night late viewing. Full of information and well laid out. Some great visuals and artefacts. Atmosphere and sensitively done.	Written 17 February 2012
ScottM1	5.0 of 5 bubbles	Best Museum around	Love this place and can spend hours there. Go and see the Rosetta stone and the Elgin marbles if you only have a couple of hours.	Written 17 February 2012
5Travellers1263	5.0 of 5 bubbles	One day is not enough!	We spent a quick morning at the British Museum as our time in London was limited. The museum maps (get the one further inside that is with donation, don't pay 2 pounds at the info desk) make it easy to hit the highlights. We were able to see the most famous pieces in the museum, but would have liked to spend more time seeing all there is to offer.	Written 17 February 2012
chchester	5.0 of 5 bubbles	superb day out		Written 17 February 2012
Kate C	3.0 of 5 bubbles	Good for history buffs!	Enjoyed my visit but you need to be more of a historian to spend a long time here.	Written 17 February 2012
Elena R	5.0 of 5 bubbles	Must visit	You can take audioguide in your language for 5 pound and follow it	Written 17 February 2012
shakeyspiceLondonUK	5.0 of 5 bubbles	A must see for Londoners and visitors	Every time I go to the British Museum I come away knowing just a little bit more about the fantastic world I live in. A must see for everyone young and old.	Written 17 February 2012
hoiday	4.0 of 5 bubbles	great family activities	visited half term - plenty of activities for kids	Written 17 February 2012
smallg	4.0 of 5 bubbles	A must see	Some of the best exhibits in the world make it a must see, but arrive early to see some of it before the crowds become unbearable....	Written 16 February 2012
tripplanner77	5.0 of 5 bubbles	One of the best museums in the world!		Written 16 February 2012
Sturku	4.0 of 5 bubbles	Give yourself plenty of time!	The world's oldest museum has obviously accumulated an astonishing quantity of articles and artefacts so buy a floorplan and work out where you want to look. Youngsters may find it a little dull as there is liitle in the way of interactivity.	Written 16 February 2012
duboisfly	5.0 of 5 bubbles	Fantastic. Not to be missed.	All good...allow enough time to tour the entire museum. Very expansive.	Written 16 February 2012
Runben	5.0 of 5 bubbles	a gift to mankind		Written 16 February 2012
Hale44	5.0 of 5 bubbles	A step into the past		Written 16 February 2012
Sunshineholidaying	4.0 of 5 bubbles	good day out		Written 16 February 2012
lwaxanna	5.0 of 5 bubbles	Superlative collection		Written 16 February 2012
Mel L	5.0 of 5 bubbles	Education made fun		Written 16 February 2012
Jimm01	5.0 of 5 bubbles	Rare collections not to be missed		Written 16 February 2012
Dennis39_11	5.0 of 5 bubbles	mummy fun	egyptian collection was great but very busy. Cafe downstairs was busy noisy and dirty, with many empty places left uncleared	Written 16 February 2012
Jayne H	5.0 of 5 bubbles	Stunning architecture - marvellous exhibits		Written 16 February 2012
pauluskam	5.0 of 5 bubbles	more then you could expect	Have visited thid Museum before however can always find some new displaces and items you haven't seen before. My daughter loved it very much and we visited the Museum twice during our stay and I promissed to bring her back again during our next vist. You can see a lot of the exhibits which you can never find in some other museums and a lot of interesting things to see and share.	Written 16 February 2012
ed h	5.0 of 5 bubbles	such a great place!	I really liked this place: there are so many things to see! Really enjoyed it and when visiting London, don't miss it!	Written 16 February 2012
Livs21	4.0 of 5 bubbles	Too much to do		Written 16 February 2012
vani4ka	5.0 of 5 bubbles	This place will leave you breathless	Definitely a must see in London! No matter what you've read or listened or seen about British Museum, what you're going to see is absolutely amazing! There is no part of the world left out, you can merely walk through years of history and at the same time through tousands of different cultures. If you have more time, plan a whole day there (you can pick up one of the many rainy days in London :).	Written 16 February 2012
Adele48	5.0 of 5 bubbles	Very good		Written 16 February 2012
TonymHove	5.0 of 5 bubbles	Superb collection		Written 16 February 2012
Bitternwatcher	5.0 of 5 bubbles	The unmissable British Museum		Written 16 February 2012
Doug C	5.0 of 5 bubbles	Best Museum		Written 16 February 2012
reallyoreilly08	5.0 of 5 bubbles	British Museum	Excellent! We are not really museum people as a rule....but this was near our hotel so we thought we would nip in and kill a bit of time.....could have stayed in there all day!	Written 16 February 2012
CountryStroller	5.0 of 5 bubbles	The great hall		Written 15 February 2012
charlie_irvine	4.0 of 5 bubbles	Great value	Give yourself plenty of time, cos you will need it to enjoy all that it has to offer	Written 15 February 2012
legallyblondeDublin	4.0 of 5 bubbles	british museum	great museum so much to look at. missed the signs for nearest underground walked for ages to get to Holburn	Written 15 February 2012
isanue	5.0 of 5 bubbles	sue		Written 15 February 2012
Kathleen C	4.0 of 5 bubbles	Grayson Perrys exhibition is not to be missed	Get tickets online as the queues were long! The afternoon tea was very good.	Written 15 February 2012
janeaustinfan	5.0 of 5 bubbles	Amazing	Did not have enough time to see it all. What an amazing museum. Give yourself plenty of time to just wander.	Written 15 February 2012
travel1990	4.0 of 5 bubbles	Worth it for the mummies!	Beautiful building. Worth a walk round but the statues and the Egyptian mummies and tombs were by far the most interesting. It does get very busy though, especially in the half term.	Written 15 February 2012
PaxsParents	5.0 of 5 bubbles	British Museum		Written 15 February 2012
Martyn C	5.0 of 5 bubbles	Gentle browse	We followed the 'quick visit' suggestions - saw much more than the list	Written 15 February 2012
LauraBG	5.0 of 5 bubbles	Amazing Museum		Written 15 February 2012
Tom083	5.0 of 5 bubbles	Never fails to amaze	Always visit here, the effort that goes into how artefacts etc are displayed is amazing - could spend a whole-day, but it is nicer to wander in and choose a couple of sections to focus on. Beautful building, get there early to enjoy it in relative peace. Tottenham Court Road tube is a 5 minute walk away.	Written 15 February 2012
VeryBusy	5.0 of 5 bubbles	Brilliant		Written 15 February 2012
Caribootraveller	5.0 of 5 bubbles	A Pirates Tresures Chest	This museum is one of the worlds special collections viewable to the masses and should be seen. The human history here is amazing. Should give it at least of couple of hours as a minimum but you could spend weeks.	Written 14 February 2012
Tyremarxx	5.0 of 5 bubbles	Tyremarxx		Written 14 February 2012
dranreb69	5.0 of 5 bubbles	Something for everyone		Written 14 February 2012
educator007	5.0 of 5 bubbles	could walk around here all day	I havent been to the museum for years, The exhibits are very good and its like walking around a piece of history. Its can get very full with lots of people walking in every direction. the glass covered street is worth the visit alone. the food is expensive as you would expect, but the gift shops sell some very nice things, again at some high prices, overal a must to see and expect it to take most…	Written 14 February 2012
scareybabe	5.0 of 5 bubbles	History by the bucket load		Written 14 February 2012
johnahall	4.0 of 5 bubbles	Fantastic free experience		Written 14 February 2012
travelhoppy	5.0 of 5 bubbles	Always worth popping in when in London		Written 14 February 2012
penny097	4.0 of 5 bubbles	Loved the Egyptian section!	Thoroughly enjoyed the day, well worth getting the audio guides.	Written 14 February 2012
Christine K	5.0 of 5 bubbles	Hidden Gem		Written 14 February 2012
pam_redboots	5.0 of 5 bubbles	life in a day		Written 14 February 2012
oana c	4.0 of 5 bubbles	good place to walk and forget about the time.		Written 14 February 2012
aimttaw	4.0 of 5 bubbles	Fun, free and informative	Heaps to see, great building and completely free. It does get very busy though so it might be worth picking the areas you want to see before getting there.	Written 14 February 2012
wanderbliss	5.0 of 5 bubbles	Excellent	It's free, centrally located and holds some of the world's most prized artifacts from antiquity including the Rosetta Stone. This is one of the best museums in the world and should not be missed by London visitors.	Written 14 February 2012
Ali H	4.0 of 5 bubbles	mummies	greek and Egyptian exhibits amazing. Found out a lot about Elgin marbles and was brill to see Rosetta stone.	Written 14 February 2012
La_Bamber	4.0 of 5 bubbles	First time there...will have to go back	We only had a short time to spend there and couldnt get around the whole collection, but we saw enough of the exhibits to get a feel for the place.	Written 14 February 2012
lou i	4.0 of 5 bubbles	Sent the greek marbles back		Written 14 February 2012
detective1	5.0 of 5 bubbles	The most magical museum		Written 14 February 2012
travelingdoc42	5.0 of 5 bubbles	Not to be Missed!	Loved the Egyption stuff. Also the Rosseta stone and the "Parthenon" (formerly know as Elgin) Marbles.	Written 13 February 2012
curlyscouser	4.0 of 5 bubbles	Tired legs		Written 13 February 2012
condottiero	5.0 of 5 bubbles	AMAZING!		Written 13 February 2012
chelseablue73	5.0 of 5 bubbles	huge	too much to see...you have to spend at least 4/5 h inside but its worth it. free admission too. very good overall	Written 13 February 2012
whitbyabi	5.0 of 5 bubbles	well worth a visit	The museum is free to visit and you can spend days there and still not see everything!! My fave part is the Egyptology section, there is something for all interests here. The coffee shop is rather pricy.	Written 13 February 2012
helenwhitegate	5.0 of 5 bubbles	Proud to be British	A great museum, worth a visit, book your bag in early as they have limited 'large bag' slots and a 8 kg limit.	Written 13 February 2012
SherpaP	4.0 of 5 bubbles	Superb iconic museum		Written 13 February 2012
speakout13	5.0 of 5 bubbles	Jewel in our Crown	This is indeed a palace of Treasures. It will require many, many visits to cover its enormous range of exhibits so to appreciate the depth of history that we all belong to. As a visitor attraction it is now superb and a great day out - or just popping in during during lunch time to see one of the many galleries. The BM is one of London's great jewels.	Written 13 February 2012
suekf	5.0 of 5 bubbles	A must do when in London	Lovely building so much to see and different displays each visit	Written 13 February 2012
NordicSnow	5.0 of 5 bubbles	If you go to London and miss The British Museum then you misssed London	The Rosetta Stone and Egyptian Hall and Elgin mMrbles. Have tea in center restaurant	Written 13 February 2012
Concierge34	3.0 of 5 bubbles	British Market	It is amazing but how did you get all these items from their countries ? I visited this place with one of my friend, we both found amazing but we asked ourselves that how did they bring these things from their original countries without their permission. May be that's why there is no entrance fee since London is a very expensive city. Yes, it's true that it is an amazing museum but most of the th…	Written 13 February 2012
PatricePallone	5.0 of 5 bubbles	A Must See in London	Free admission for this vast collection...Too much to see all at once, if you are visiting other attractions on the same day. Visitors from all over the world flock to this world class museum.	Written 12 February 2012
Mark G	5.0 of 5 bubbles	Displays are great and love the building	There are so many things to see from mummies to Easter Island heads and the Rosetta Stone to Elgin Marbles. The range of items in here is truly unbelievable. The real beauty of the building lies in the central court with the huge glass roof around the Reading Rooms. Well worth a visit, and it's free!	Written 12 February 2012
judith_styche	5.0 of 5 bubbles	Egyptian mummies.	Very interesting display about ancient Egypt explaining how mummies were prepared.	Written 12 February 2012
nick f	4.0 of 5 bubbles	worth seeing	a must see building, with all those artifacts from history thrown in	Written 12 February 2012
SuperD102	5.0 of 5 bubbles	Overwhelming but a great experience!	Wow! The size of this museum is daunting, but is by far the best museum I have ever experienced. Even if you are not a museum lover, I would recommend checking it out. We were on a tight schedule and tried jamming it into a 4 hour morning. Not a chance! I was overwhelmed and needed a nap by the end of it. If you are a museum lover and want to experience it well, I would recommend spacing it out o…	Written 12 February 2012
saffiUk	5.0 of 5 bubbles	A must see		Written 11 February 2012
AliceUK	4.0 of 5 bubbles	Good for lunch and tea		Written 11 February 2012
ElsVdb	4.0 of 5 bubbles	Endless !	Endless collections; You'll need more than one day to discover all the threasuries	Written 11 February 2012
chynagirl1	5.0 of 5 bubbles	even the wise can learn something new	fantastic you need a whole day to see everything and its free	Written 11 February 2012
Breakfasthead	5.0 of 5 bubbles	Excellent	An extremely interesting museum - 1st visit and would definitely visit again on my next trip to London	Written 11 February 2012
Nannyannie69	5.0 of 5 bubbles	London Museums		Written 11 February 2012
camhass	5.0 of 5 bubbles	Soooo interesting!		Written 11 February 2012
kievro	4.0 of 5 bubbles	Great if you like old stuff	I really enjoyed all of the Egypt statues - but the mummies were a bit gross. My boyfriend who likes weird stuff was not so impressed as this was not weird enough for him.	Written 11 February 2012
Laurel N	5.0 of 5 bubbles	Amazing		Written 11 February 2012
ShopNSlots	5.0 of 5 bubbles	WOW! Just WOW!	Absolutely loved this place. It is free to get in but you pay a bit for a map to get around. You can just as easily get a tour book ahead of time to map out your plans but a wee bit of a donation isn't bad. The place is huge and has so many things to look at. We were there for close to 4 hours including a snack (over priced but I do love those crisps) and a bit of time in the souvenir shops. I wo…	Written 10 February 2012
alysondean	5.0 of 5 bubbles	well worth the visit	if you're interested in the arts, this is the place to visit	Written 10 February 2012
maureen b	4.0 of 5 bubbles	worth a visit	The exhibitions are worth a vist for a couple of hours and then you need to move on or it begins to lose its impact, better to visit twice than stay too long.	Written 10 February 2012
CarillonO	5.0 of 5 bubbles	Possibly the best museums in the world	There is so much to see, that it can be overwhelming. Don't try and see everything as it would be impossible. Plan on returning.	Written 10 February 2012
ALH59	5.0 of 5 bubbles	Plan your trip	I had read other reviews that said to plan out what you want to see then go for it. So we did and it worked out very well. We went on a weekday so it wasn't crowded (except for many little ones in blazers). The sheer amount of artifacts is overwhelming at times but we spent most of a day there and the time flew by. A definite must-see for the Egyptian exhibits if nothing else.	Written 10 February 2012
Judith M	5.0 of 5 bubbles	Not to be missed	Very interesting , did not see it all but will go again on another visit	Written 10 February 2012
INDIAS	5.0 of 5 bubbles	take comfortable shoes!	The museum is huge, but a must in your visit to London. Great collections, and free. Highly reccomend the Greek area.	Written 9 February 2012
EvelynM46	5.0 of 5 bubbles	Time travelling without the jet lag.		Written 9 February 2012
32849Louise	5.0 of 5 bubbles	World class	We could have spent two days here, but particularly enjoyed the Medio-Persian display and the Sutton dig.	Written 9 February 2012
EarthTraverse	5.0 of 5 bubbles	Allow plenty of time to see this gem	We visited the Museum twice fairly quickly and to see specific areas. If we had had more time, we would have spent longer here. So much to see. A great, if not essential, sight to see in London.	Written 9 February 2012
Mwiriadi	5.0 of 5 bubbles	Must see	If you come to London you have to go to the British museum there is so much history and information contained in this place it will take a few hours to see the place.In fact if you really wanted to you could spend the whole day visiting the Briitsh Museum.It's well worth the time to go and experience the history.It is free to enter but recommend you donate ￡5 to help them out as it is an immense …	Written 9 February 2012
aslemartha	4.0 of 5 bubbles	A Time Travel	To visit British Museum is a real "box of treassure". It is so vital to know our history,you do not need to invent the wheel over and over again.Start with the pre-historic age from Middle East and Asia, follow the track through to our own wellknown history. You really need seveal days to cover just that. My finale was a visit the 3 dimention film about a mumie from Egypt. It had been sealed all …	Written 9 February 2012
Shelley M	5.0 of 5 bubbles	Great day out		Written 9 February 2012
Kat13gall	3.0 of 5 bubbles	Noisy	Too many noisy school children running about, spoilt looking at the exhibits for us.	Written 9 February 2012
Simone S	5.0 of 5 bubbles	Free history lesson	The British Museum is a must see if visiting London. The price is right and the exhibits amazing. I never get tired of visiting it, even if it is only once every ten years!	Written 8 February 2012
aline n	5.0 of 5 bubbles	Absolutely amazing	One of my favourite things to do in London. It is crowdy there as well but all the things displayed compensate for totally! The selection is so rich, so many things there to see, so educational. Really you should go there if you have more than a few days in London as it does take a bit of time to get there and then to walk around the place. But recommended for sure!	Written 8 February 2012
Persephone5	4.0 of 5 bubbles	Huge	This place is gigantic!! There is sooo much to see! It was somewhat overwhelming. There were also lots of loud schoolchildren running around on a field trip. The Egyptian exhibits were amazing. We didn't get to see everything because it was just so huge and we got tired and hungry. Luckily its free so you can go back if you can and see more!	Written 8 February 2012
PFirst123	5.0 of 5 bubbles	One of the best museums	High quality collection and free entrance make this place a must for museum lovers.	Written 8 February 2012
SpicyButNice	4.0 of 5 bubbles	Everything I expected it to be	The museum is so famous that it's hardly worth reviewing, but I did find it fascinating. The two most famous items are the Rosetta Stone and the Elgin Marbles. The Rosetta Stone is easy to find - it's right at the front of the first gallery - but if you want to see the Elgin Marbles you need to look for the Parthenon Sculptures.The museum is well laid out and easy to find your way around. The fac…	Written 8 February 2012
Greg B	5.0 of 5 bubbles	Extensive	I liked it all. the sense of history in the place and so much from so many corners of the work.Of course the Rosetta Stone was a highlight...	Written 8 February 2012
Ravi S	3.0 of 5 bubbles	Huge!!		Written 8 February 2012
shakespeare4me	5.0 of 5 bubbles	Great Collection	When ever I bring a student group to London, the British Museum is always one of the favorites of our trip. The collection is extensive and offers something for everyone. I love just sitting in the library room to your right when you enter the museum. So relaxing and incredible artifacts. You can also look close up at a replica of the Rosetta Stone in this room. (It's difficult to get close to th…	Written 8 February 2012
Brian	3.0 of 5 bubbles	Boring		Written 7 February 2012
ANBrisbane	5.0 of 5 bubbles	A must Any time you are in London	Whether you have a few hours or a few days this is a must to visit. Great exhibits, masses of information available and the new reading room is amazing. If you have never been you must do so, if you have been go again!	Written 7 February 2012
Motte-and-Bailey	5.0 of 5 bubbles	Fantastic Fascinating History	Lived in London my whole life but never visited the museum, but now I'm just a big fan of it. Loved it	Written 7 February 2012
jw6969	5.0 of 5 bubbles	Stupendous	This great hulk of a building is worth visiting just to see the incredible 2000 addition of the internal roof structure - it is staggering. Quite apart from that, you can easily fill a day viewing endless rooms of historical items. The Egyptian stuff is great, and I liked the clock room. Interesting to see the 2012 Olympic medals on display. Free entry although they requestyou leave a donation of…	Written 7 February 2012
mjmr	5.0 of 5 bubbles	great day out	A Brilliant museum which is well worth a visit. Plenty for the children to see and do. an absolute must for any family	Written 7 February 2012
BrisBruce	5.0 of 5 bubbles	Just wish I had more time	The title says it all - amazing - I can now see why the Greeks want their Elgin Marbles back though!	Written 6 February 2012
Hollykutty	4.0 of 5 bubbles	Great museum	If you can get past all the stolen antiquities, there are a lot of amazing things to see here.	Written 6 February 2012
Katherine	5.0 of 5 bubbles	Kind of overwhelming but in a good way!	I've been to a lot of museums and the British Museum is one of the best. You could spend ages in there, but it's free so you can spend as much or as little time as you like! They have exhibits for everything you could ever want to see. It's like visiting museums all over the world in one place. I wish their Africa exhibit had been a little bigger, but that's really my only critique.	Written 6 February 2012
Nick J	3.0 of 5 bubbles	Expected to see more	The building is magnificent, worth a visit just for the architecture. I love the Egyptian pieces and thought i would see more.	Written 6 February 2012
RAM_Doubler	5.0 of 5 bubbles	Give yourself time to look around	There's quite a bit to see, if you're the kind that likes to take time. There are free guided tours for different displays, be sure to look for the signs and take one!	Written 6 February 2012
KP999_9	5.0 of 5 bubbles	The Egyptian room is a must.		Written 6 February 2012
itchee1	5.0 of 5 bubbles	Fabulously absorbing	This museum is a wonderful collection of the most treasured artifacts from around the planet. No doubt many were obtained by less than fair means but they are all well looked after and beautifully displayed. A true legacy for many generations to come. We did the "1 hour " tour as we were with our 2 teenage sons.We actually spent 2 enjoyable hours though becvause there was so much to fascinate. Wi…	Written 5 February 2012
charliechariot	5.0 of 5 bubbles	Too Much to See	This is a great museum and it's free. Walkable from Oxford Street, the outside of the building is imposing, suggesting great riches inside; you won't be disappointed. The British section is split into periods from the Bronze and Stone ages onwards and the foreign sections are split by continent and then country. There really is too much to see in one go - you're better off deciding which section …	Written 5 February 2012
chammp	4.0 of 5 bubbles	Excellent free attraction - too much for one visit	I only visited the free parts of the museum (the majority of it to be fair) and still I felt a two and a half hour visit hadn't done it anywhere near true justice, with still loads to explore and exhibits to look at. The place is absolutely huge and split up into various sections broadly based around different regions of the world. I particularly enjoyed the Egypt sections. There are lots of guid…	Written 5 February 2012
expatsinEgypt	5.0 of 5 bubbles	daydream	The BM makes me smile. There is no pressure to see everything, but rather it invites you to choose a room and go for a nice daydreamy wander through time. I especailly love the Sutton Hoo treasures.	Written 5 February 2012
Niki T	5.0 of 5 bubbles	The building's wonderful too!		Written 5 February 2012
Gregg B	5.0 of 5 bubbles	Great Museum	The Mesopotamian collection was a special highlight.	Written 4 February 2012
GeorgeFromToronto	5.0 of 5 bubbles	You can't miss it !	It's a great place to visit if you like museums, but it'll take you a lot of time. I'd say at least one full day. I was there almost four hours and I saw maybe half of it (and "running" from one exhibition to another one). The great thing is that it's FREE (May/2009)	Written 4 February 2012
TexasTerry_12	5.0 of 5 bubbles	The best in the world	The British Museum is a remarkable place. Plan to spend a day, more if you have time. The museum is a good place to hang out and a wonderful learning experience for the kids.	Written 4 February 2012
Clairec58	4.0 of 5 bubbles	Beautiful		Written 4 February 2012
Pedros143	5.0 of 5 bubbles	Still the best!!		Written 4 February 2012
Diane R	5.0 of 5 bubbles	perfect for the whole Family	My kids loved the Egyption artifacts. The museum is in a wonderful area.	Written 3 February 2012
borregan	5.0 of 5 bubbles	A must-do	An exhaustive display of objects and history as developed by the British Empire. Well -curated contemporary shows based on the collection as well.	Written 3 February 2012
JLotsos	5.0 of 5 bubbles	Great Cafe	The cafe in the British museum is worth a visit. The whole setting is quite spectacular.	Written 3 February 2012
Compote	5.0 of 5 bubbles	Step back into history	There's something here for everyone. Lots of walking but give yourself time to assimilate and understand.	Written 3 February 2012
lmtraveller4	3.0 of 5 bubbles	Crowded	Have always loved visiting the museum but the crowds this time were horrendous and the children found it most unpleasant as they were jostled and unable to see many of the attractions over the heads of the many visitors.	Written 3 February 2012
lbclarkster	4.0 of 5 bubbles	Good collection, great exhibits	The British Museum is near my university so I go there often. I love to go look at the Rosetta Stone and the Greek sculptures. The Great Court takes your breath away when you come in. I also have seen some great temporary exhibits. There was one that was a person's life mapped out in the medicine they took over their lifespan. It was really cool! The restaurant here is also really good and relati…	Written 2 February 2012
Paul B	5.0 of 5 bubbles	So Much to see	A Great place do go there, and see all the wonderfull exibites	Written 2 February 2012
Carol J	5.0 of 5 bubbles	great day out		Written 2 February 2012
Jacqueline M	5.0 of 5 bubbles	Treasures galore!	This place is amazing - so many artifacts. Fun, educational, good photo opportunities, and FREE. Amazing.	Written 2 February 2012
grahamkendalluk	5.0 of 5 bubbles	There is never enough time...		Written 2 February 2012
Mark A	4.0 of 5 bubbles	Definitely worth taking in...	loads of space (not crowded like some attraction), great facilities and easy to get to. Definitely worth a visit.	Written 2 February 2012
Dan S	5.0 of 5 bubbles	An easy place to get lost in	There is a lot to see (Rosetta stone, mummies, egyption treasures, etc.). The museum is free and was a nice place to hang out on the first day in london after an overnight flight. Easily accessible from the Tube (Tottenham station). There are signs, but you have to watch closely for them. The museum is only a few blocks away from the station.	Written 2 February 2012
Claracbo	5.0 of 5 bubbles	So much to see, so little time!	Spent a couple of hours here in awe of the range of things to see.	Written 2 February 2012
sharisson	5.0 of 5 bubbles	What a fabulous piece of architecture.	We went to this museum especially to see the Grayson Perry exhibition which i could highly recommend, we really enjoyed his work alongside the ancient relics. The glass architecture inside this building is absolutely stunning and i will definately go back to see more of the works on show. We had a small case with us which we could leave in the cloakroom for a small fee saving us from leaving it a…	Written 2 February 2012
castlelass	5.0 of 5 bubbles	fabulous antiquities	amazing history is istored within this magnificent treasure cove of artifacts from ancient cultures	Written 2 February 2012
keripthomas68	5.0 of 5 bubbles	The world's best museum	Everytime I visit London I make sure I allocate some time to the British Museum. The collections here are incredible, with some of the world's most invaluable artifacts. It is well organised and you can bit off small chunks by area of interest or do the suggested route of "essentials". Either way, this has to be one of London's must sees. Only problem is, there is simply too much to see in one vi…	Written 1 February 2012
alish	4.0 of 5 bubbles	see the covered courtyard		Written 1 February 2012
mkharriss	5.0 of 5 bubbles	So much to see	Well organized and impressive. The lobby is stunning and handles the large crowds well. A great representation of important world histories.	Written 1 February 2012
CMtrips_12	5.0 of 5 bubbles	A must go to each time we visit		Written 1 February 2012
Caz C	4.0 of 5 bubbles	Busy on a Saturday	Busier than expected, but it was the weekend. Had to hunt hard for the toilets! Lots to see of interest and would have liked more time! A return visit in the pipeline!	Written 1 February 2012
S Sarkar	5.0 of 5 bubbles	A London must !		Written 1 February 2012
MaryamR	5.0 of 5 bubbles	Innovative and Interesting		Written 1 February 2012
SparkyShaw	5.0 of 5 bubbles	Egyptian exhibit is worth the crowds	Very crowded (Free entrance) but still worth it. The place is huge with rooms and rooms of artifacts from Egypt to the Americas	Written 31 January 2012
MsBonVoyage	3.0 of 5 bubbles	Worth a visit	The interior is beautiful and worth seeing. Admission is free. It depends on your interests but we found an hour or so was all we needed to see the Rosetta Stone and other highlights	Written 31 January 2012
recentvoyager	5.0 of 5 bubbles	A house full of magical things	A great place to dip into for a few minutes to see something new or unfamiliar to you.	Written 31 January 2012
DingiswayoStAustell	5.0 of 5 bubbles	Easy access	I made one more of many visits, to the "Hajj" exhibition. What an excellent Museum this is, despite the ￡1.50 charge per item at the cloakroom. Go early in the day to avoid the crush.	Written 31 January 2012
chriswarthurs	5.0 of 5 bubbles	Haj exhibition	one of the best of their 'specials' - not for the young, but interesting and well laid out - took us over 1.5 hrs which is unusual for us	Written 31 January 2012
MaryCassatt	5.0 of 5 bubbles	British Museum is one of London's gems		Written 31 January 2012
LondonSunlounger	5.0 of 5 bubbles	world history beautifully displayed and free of charge		Written 31 January 2012
Norman Y	5.0 of 5 bubbles	One of The Best In The World	Superb. The British museum has everything from old coins to Egyptian Mummies. Housed in an elegant building the massive collection spreads over three floors. The recently renovated Egyptian exhibition on the third floor would be worth a visit alone. It’s a big place and is probably worth spending at least a day here. There are plenty of pubs and cafes on the streets outside where you can break yo…	Written 31 January 2012
CLprint	5.0 of 5 bubbles	Great exhibitions, and free guided tours.	Loved the Grayson Perry exhibition. The court is a great space to meet with friends, shop or have a coffee. Regular free guided tours bring the collections to life.	Written 31 January 2012
Toro24	5.0 of 5 bubbles	An Aladdin's Cave of wonders	3rd time here...you have to do it bit by bit..pick your favourite theme and stick to it.Egypt in particular is very rich. Don't miss the wall paintings of Nebamun - my favourite...worth the trip in itself.India and S.E. Asia also a favourite.This is a FREE museum and is probably the best in the world.	Written 31 January 2012
Rob990	5.0 of 5 bubbles	A Must Visit	No trip to London is complete without a visit to this outstanding museum. When you get there go to the center court and try to take one of the free tours. We went on a tour of the Greek sculpture and art and our docent was very knowledgeable.	Written 30 January 2012
fbueno	5.0 of 5 bubbles	always excellent	this was the fourth time we visit it .It contunuous excellent and if you pay attention you see new details .Its a special free visit .	Written 30 January 2012
Gillian W	5.0 of 5 bubbles	British Museum		Written 30 January 2012
IcreamCone	4.0 of 5 bubbles	One of the best museum and it is FREE!!	Free entrance everydayGreat work of arts , collections .Amazing ...really fun to be here and enjoy the history once more.This is a MUST see. There is a free guided tour also.	Written 30 January 2012
lostmyluggage	4.0 of 5 bubbles	Take your kids	Don't miss the museum, even though it might mean taking the tube or a taxi. It's grab any young person's imagination	Written 30 January 2012
rittergal1986	5.0 of 5 bubbles	Wonderful Museum	The British Museums is awesome! It has so much sculpture and Egyptian artifacts. Also and probably the most famous is the Rosetta Stone. The building is breathtaking. You defently want to come visit...but plan on staying a while. With every corner you find something awesome.	Written 30 January 2012
JenTravelsWhere	5.0 of 5 bubbles	FREE entry & a great museum	it always amazes me how many great museums have free entry in europe. this place is NOT to be missed. because it is free, this place tends to be really busy, but there are some beautiful exhibits that shouldn't be missed! i would say plan a strategy for attack.. look at the map and target the places you want to see to maximize your time there	Written 30 January 2012
Bethia W	5.0 of 5 bubbles	So much to see	Enjoyed the recent Grayson Perry exhibition and love the clock collection. There is something at the British museum for everyone. Restaurants are pretty good for museum/attraction food.	Written 30 January 2012
tinachow	4.0 of 5 bubbles	british museum that no many goes	it is a very interesting mueseum that apparently no many tourist will go.ofcours, english is a must.but it offers history of London which is a very good history lesson.very visual & i think it is a wonderful visiting itenerary	Written 30 January 2012
Tim C	5.0 of 5 bubbles	My favourite Museum in London	This is definately my favourite museum in London. Have an interest in something....the British Museum will have it. My favourite things is the building itself, the Easter Island Statue and it has amazing exhibitions. A real maze of amazement.	Written 30 January 2012
C C	3.0 of 5 bubbles	Worth a look	This museum is good for what it is: a storehouse of material objects that it has been collecting for hundreds of years. It you are keen to see some of the real stuff (and won't be making it to Egypt, Greece or South America) this is the place for you. However, it's not great on the interpretive side, meaning the experience is limited to the objects themselves. If you want to see cool moving T-rex…	Written 30 January 2012
Melissa T	4.0 of 5 bubbles	Huge place huge content	Egypt and Grece expositions were my favorite and also the modern zone. Very nice to have the chance to see all those historical objects. VERY crowded on week-ends though, might consider to go on week days instead :P!	Written 30 January 2012
darlingink	4.0 of 5 bubbles	Brilliant		Written 30 January 2012
Travelhappyy	5.0 of 5 bubbles	so interesting! visit the whole world in a building!	A must to visit! Spend a day to get to know civilizations from all over world as if u have been travelling for a life.	Written 30 January 2012
elroclya2002	4.0 of 5 bubbles	It was for free!	We saw the Greek marbles!! The museum was easy to get around and the environment was very nice!	Written 30 January 2012
winedrinker118	4.0 of 5 bubbles	Shining a light on the Haj	I found this exhibition a truly memorable experience. As a non-Muslim I approached it largely in ignorance of what it was, what it did, how and when it happened. I am pleased to say that most, if not all my questions were answered within this exhibition.As with other exhibitions of this type - popular & international, with timed entry, it still meant the individual rooms were busy and one had to …	Written 30 January 2012
jjhpdx	5.0 of 5 bubbles	Always a treat	Spend and hour or spend a day. It never disappoints. See the rosetta stone and explore thousands of years of history.	Written 30 January 2012
js3101	3.0 of 5 bubbles	Does what it says on the tin...	The British Museum is certainly packed with international treasures. However I would comment that it is not as interactive as the other museums and perhaps they could work on this. Also there could perhaps be a benefit in explaining the history behind us having all these treasures as when a child overheard my friend and I discussing the role of empire etc they were facsinated and even asked us to…	Written 30 January 2012
neal_etherington	4.0 of 5 bubbles	Beautiful building and well designed collections	Grayson Perry exhibition on and worth a visit. Upstairs restaurant classy. Magnificent collection of clocks and watches, together with Rosetta Stone and Lewis chess piece were the highlights for me.	Written 30 January 2012
doberoscar	5.0 of 5 bubbles	National Patrimony	We visit once a year, necessarily, very like the Egyptian Hall, interesting books and gifts.	Written 30 January 2012
Aberdeentraveller1	5.0 of 5 bubbles	Stunning!	Fantastic for all the family, stunning venue and a chance to see the Olympic medals.	Written 30 January 2012
James V	5.0 of 5 bubbles	Stuff we stole	It is awesome, but we should probably give back some of these things now, right?	Written 30 January 2012
Hodaaa	4.0 of 5 bubbles	Great collection	You can not see all in one day and would be boring if you want to spend time more than 6 hours there, I guess it would be better to just select some parts and visit in different times.	Written 30 January 2012
Unbiased&FairAdvisor	4.0 of 5 bubbles	Lots of history and so much to view	Liked the diversity and historical significance of items here, plus it was free.	Written 30 January 2012
SamanthaArianne	4.0 of 5 bubbles	Not really for little kids		Written 29 January 2012
zzobs1925	5.0 of 5 bubbles	I never tire of visiting	Fantastic collection. I recently became a member in order to gain entry to the Grayson Perry curated exhibition which I thought was wonderful. Membership is not expensive and as I love the British Museum it seemed a very good idea to buy it.	Written 29 January 2012
AndrewDarwin	5.0 of 5 bubbles	The standard by which large museums are measured	Vast, inclusive, accessible - beautiful new section; I always leave exhausted by frustrated that I only scratched the surface.	Written 29 January 2012
Rogert41	5.0 of 5 bubbles	Great Exhibits in a Wonderful Building	We were particularly impressed by the Museum extension with a glazed roof. It was much critisized when first opened but we believe that it has proved to be a wonderful addition.As always, the exhibits were excellent and it was wonderful to see the famous Japanese 'Wave' painting.	Written 29 January 2012
antonios1602	4.0 of 5 bubbles	very nice content...they don't take care as well as in Pergamo, Berlin or Louvre, Paris	This is museum you should definitely visit, but the presentation and maintenance it could make you feel a bit embarrassed.	Written 29 January 2012
Lacey J	5.0 of 5 bubbles	Wonderful	The best museum I've been to after the National Gallery. Items are exhibited beautifully and the free mini-tours called "Eye Openers" are interesting and entertaining (you could spend an entire day doing the mini-tours alone, I did). There are similar items in many other museums around the world (think Egypt, Romans, Greece, etc) but on a grander scale.	Written 28 January 2012
vickynjim	4.0 of 5 bubbles	Rainy day saviour		Written 28 January 2012
Globetrottergirls	5.0 of 5 bubbles	Amazing collection		Written 28 January 2012
gadMelbourne	5.0 of 5 bubbles	A 'must' while in London	Where to start? We chose a few sections we particularly wanted to see and made sure that we did not over do it. We chose to see a few things, and enjoy them, rather than try to see everything. Impossible. Of course we started with the Pathenon Marbles, then the Egyptian section, the Rosetta Stone, a small Easter Island Statue and we headed to a quiet corner for a Japanese experience which was gre…	Written 28 January 2012
Gabriela H	4.0 of 5 bubbles	Loads to see		Written 28 January 2012
brenyeo	5.0 of 5 bubbles	Walk down history...	I learnt a lot of stuff which I didn't know through this museum. It's awesome that it is free, do set aside 3-5 hours (no kidding!) to walk through the entire museum thoroughly.	Written 28 January 2012
Juan	5.0 of 5 bubbles	The greatest journey to the ancient history of the World	I am almost sure you will not find a concentration of the ancient history of the World as you will at the British Museum. The list of cultures that covers the museum is huge and would take weeks to see everything in detail: Egypt, China, ancient Rome, Athens, Aztecs, Incas, Mayans, Assyrians, Babylonians, India, Korea, Japan ... such a big piece of world history just in one place.Visits can be sc…	Written 27 January 2012
Julene S	5.0 of 5 bubbles	Awesome! Needs at least a whole day to see it all.	If you are interested in history, this is a great museum to visit. Particularly if you are into ancient Egypt and Greece. Also has a very nice gift shop, where you can pick up some out of the ordinary gifts.	Written 27 January 2012
A_brit_in_US	5.0 of 5 bubbles	Best museum for ancient artifacts	If you have ever downloaded the "history of the world in 100 objects" BBC podcast - then you'll know that this is a great place. If you haven't and you are going to London then do so before you go then go round the museum looking a the artifacts. This is now a beautiful building and the treasures are fascinating especially if you like antiquitaries.	Written 27 January 2012
davewasbaloo	5.0 of 5 bubbles	My fav place in London, and favorite museum in the world	I adore the British Museum, with so much to inspire - Elgin Marbles, Lewis Chess set, Rossetta Stone, Sutton Hoo hoard, Tolland Man, American, Asian, Middle Eastern, and European treasures, this museum tells the history and shows the art of the ancient world. It also tells us much about Victorian obsessions with collections.I am sad when I see so many tourists flock to Madame Tussauds or other to…	Written 27 January 2012
mp_traveler2021	5.0 of 5 bubbles	One of the best museums in London	On a rainy day I popped into the British museum. There is no fee and you have the opportunity to see some of the world’s greatest artifacts. The outside is Greek with its tall Ionic columns, while the on the inside in the center is contemporary with its glass and iron ceiling that lets in a lot of light. Some of the highlights of this museum for me was the Rosetta Stone (which provided the link t…	Written 27 January 2012
JamzyW	5.0 of 5 bubbles	One of the Top 5 Attractions in London Easily!	Incredible collections of ancient artifacts, statues, and coins to name but a handful of item types on display.Egyptian, Roman, Grecian, Assyrian, Medo-Persian, absolutely amazing to see, and understand first hand about the history of story book tales.	Written 27 January 2012
Chris W	5.0 of 5 bubbles	One of the great museums of the world	Whether you go for a specific exhibition or just to visit it generally it is wonderful. Well laid out, the new atrium is outstanding. You should go a few times otherwise you'll be exhausted.	Written 27 January 2012
EllieMaesgrandad	5.0 of 5 bubbles	British Museum		Written 27 January 2012
NorthLondonMum	5.0 of 5 bubbles	Awesome artifacts		Written 26 January 2012
Tuhughes	5.0 of 5 bubbles	How is this only the #6 attraction in London?	You can see the Elgin Marbles from the Parthenon for pete's sake. The frickin ROSETTA STONE is here! I fail to see how this could be anything other than the #1 Attraction in London on Trip Advisor, but it is. I blame people who don't know what they're missing. If you are in London, go here. You would be crazy to miss it.	Written 26 January 2012
sexykitten26668	5.0 of 5 bubbles	not just for culture vultures		Written 26 January 2012
Pupsomaniac	5.0 of 5 bubbles	Unique collection	Perfect place to spend half a day if you are a fan of history	Written 26 January 2012
Leashie237	4.0 of 5 bubbles	A Wonderful Collection	I've always had a fascination with Ancient Egypt and was excited to find out they own the largest collection of Egyptian artifacts in the world. The Rosetta Stone was amazing to see, though it was nearly impossible to get a decent photo (it was encased in glass). Another gem was the Greek and Roman artifacts, truly awe-inspiring to be surrounded by objects from 3200 B.C. There's also a good mix o…	Written 26 January 2012
randallfish	4.0 of 5 bubbles	conquered		Written 26 January 2012
Yanyi Laura M	5.0 of 5 bubbles	Very interesting	Wish they gave a two day pass. The place is too massive to really take in everything in one day. Loved the Book of the Dead exhibit they had at the time.	Written 25 January 2012
Paddingtontraveller	5.0 of 5 bubbles	Take advantage of the free gallery tours	This is an extraordinary museum, but it can be a bit overwhelming. I strongly recommend taking advantage of the free 'eyeOpener' gallery tours. These are presented by volunteers with an interest in particular areas - and their enthusiasm is infectious! It also enables you to concentrate on a relatively small number of exhibits.	Written 25 January 2012
SeaSalTA	4.0 of 5 bubbles	Out a textbook		Written 25 January 2012
KristaLondon	5.0 of 5 bubbles	Brilliant		Written 25 January 2012
Isabel	2.0 of 5 bubbles	Needs more information!		Written 25 January 2012
Heather S	5.0 of 5 bubbles	My favourite museum		Written 25 January 2012
SunshineMan186254	5.0 of 5 bubbles	Wonderful for all ages	Excellent right from the off, very informal but very informative, my 8 year old grand son loved it and still asked me everytime a speak to him when we will be going back, very soon i hop eso much to take in, in one trip.	Written 25 January 2012
dont-visit-hornimans	5.0 of 5 bubbles	the one museum to see in central london	I takes days to see all of it, but just drop in for one gallery.the glass roof is amazing too.	Written 25 January 2012
Stacyonholiday	4.0 of 5 bubbles	The not so 'British' Museum!	Well laid out and with amazing artifacts - mostly from places that are not Britain!! An interesting insight into a long tradition of plundering! If it's history of Britain you are after this isn't the place, but it is full of rare and unique things that are a history of human civilzation. It is great that it is all so well displayed and preserved and free. Make sure you wear comfy shoes as you'll…	Written 25 January 2012
misswindolene	5.0 of 5 bubbles	My favourite restaurant	It is a very special place, the surroundings quite unlike anywhere else. Food is excellent and staff extremely efficient.	Written 25 January 2012
CTF01	5.0 of 5 bubbles	Plunder, spoils, whatever ... very good visit	This may be the best collection of artifacts in the world especially in the Greek, Roman and Egyptian collections. You can get up close and personal with the Acropolis, marvel at the Roman statues and be awed by the Abyssinian Hunt scenes and still have hours of worthwhile viewing. It is free and I prefer to go for two or three visits of about 3 - 4 hours each. The restaurant has decent lunches a…	Written 24 January 2012
blues1988	5.0 of 5 bubbles	great place		Written 24 January 2012
Biological woman	5.0 of 5 bubbles	Jewel in London's crown	Enough to see to keep you busy for a week! Wonderful displays and world class curatorship.	Written 24 January 2012
takayukibru	5.0 of 5 bubbles	Plan one day to visit this amazing place	If you plan to visit this amazing video, you should plan one entire day! This place worst its reputation of being a place where you should go before you die (if you love arts).From Greece to Egypt, to the Persian period, you will find whatever you want! Mummies, hieroglyphs, etc... Everything but no paintings!TIP: There is a luggage storage but you can have only a bag which is not too big and whi…	Written 24 January 2012
MarieBarnes_	3.0 of 5 bubbles	Not my cup of tea with regards layout etc	Though there are many interesting artefacts, the layout is distinctively old-fashioned and not as interactive/appealing of other museums for me!	Written 24 January 2012
JoCanadian	5.0 of 5 bubbles	THE museum of all museums	This museum is what other museums aspire to be. It has EVERYTHING and can be a little overwhelming. You could definitely spend days here without seeing the same thing twice. My advice would be to plan out the highlights that you would like to see or else there's a good chance you won't make it to them. We headed straight for Rosetta's Stone and went to the mummies from there. It was really insigh…	Written 24 January 2012
Artcrawl	5.0 of 5 bubbles	Great	Well worth seeing. Amazing ceiling! and the rosetta stone is there. It is well captioned - so a lot of good information even if you don't have an audioguide.	Written 24 January 2012
bathgooner	5.0 of 5 bubbles	A day well spent		Written 24 January 2012
Jane K	5.0 of 5 bubbles	Beautiful Museum for a rainy London day	First, it's free! Lovely permanent exhibits with many "classics" to marvel at. And a great little cafe also.	Written 24 January 2012
SurreyMumof2	3.0 of 5 bubbles	Average - very informative, not that "hands on" for children	There is a huge amount to see and do at the Museum but not many displays are "hands on" and certainly mine needed a "get involved" break afer about 90 minutes.	Written 24 January 2012
Footlooseatlast	5.0 of 5 bubbles	One of my favourite places.		Written 24 January 2012
senti2comun	5.0 of 5 bubbles	You need days for this	I just keep coming back to the British Museum. You need t select a part you are interested in and go there, then come back and head for somewhere else. There is simply too much to see... mostly treasures plundered from other lands of course (the moai from Easter Island, etc), but if you can get past that, then it is an incredibly presented history through the ages. And pick up a copy of the Direc…	Written 24 January 2012
Beckyboo5	4.0 of 5 bubbles	Loved it	Huge museum w/ lots of walking. Some displays seemed sparse to us.	Written 24 January 2012
DebandRobert	5.0 of 5 bubbles	You'll need more than a day	This visit was the first since the renovations and I was amzred by the amount of light and space that has been created. Probably the best collectuion in the world laid out with a great deal of thought. If you have followed the history of the world in 100 Objects then don't forget your podcasts as they are all numbered for you to follow. No trip to London should miss this. Also some great little p…	Written 23 January 2012
Alan R	4.0 of 5 bubbles	Captivating		Written 23 January 2012
SandraStewart	5.0 of 5 bubbles	Marvelous	I like everything, just the restaurants prices was a bit expensive,	Written 23 January 2012
lindylou	5.0 of 5 bubbles	Large variety		Written 23 January 2012
AgarciaM	5.0 of 5 bubbles	Everything you might want to see	It′s THE museum. Any civilization you might be interested, they will have it. Furthermore, it always keeps updating itself.	Written 23 January 2012
Kira_LUX	5.0 of 5 bubbles	Excellent	Take audioguide at once! It is very interesting to explore museum with it.	Written 23 January 2012
Angela B	3.0 of 5 bubbles	Interesting	My husband and I had a weekend in London and we had such a wicked time! The museum was incredibly interesting. I learnt so much in the few hours we were there. A must go!	Written 23 January 2012
futomaki79	5.0 of 5 bubbles	World Class!	You just can't beat the British Museum for it's collections and special exhibitions in the round library. A must for all visitors to London.	Written 23 January 2012
Esther H	3.0 of 5 bubbles	History galore but a mish mash		Written 23 January 2012
CassieSurrey	5.0 of 5 bubbles	A Top London landmark		Written 23 January 2012
Anne-marie D	5.0 of 5 bubbles	A full day at the museum	The British Museum has a wealth of things for you to see. We managed to spend 3 to 4 hours at the museum. There are also plenty of benches for you to sit and have some lunch. My only criticism is that the map could be a little more informative.	Written 23 January 2012
jim`scricketers	5.0 of 5 bubbles	very enjoyable.	A good way to spend a couple of hours in central London, and the good part is, it`s free entry	Written 23 January 2012
boronmoron	4.0 of 5 bubbles	Wonderful relics and exhibits	Comprehensive repository of the British impulse to catagorize, preserve and display. Not to be missed. If you are into it, plan multiple visits to keep the attention from wandering... there is a lot of stuff.	Written 23 January 2012
AshleyDriedger	5.0 of 5 bubbles	An Absolute Must For Everyone	The British Museum is incredible! The artifacts inside make you feel like you are on a search for something important. The sacred objects inside are interesting to look at, and to get cheesy tourist pictures with! There is a whole floor dedicated to mummys.. now THATS cool!	Written 22 January 2012
bohemian_duck	4.0 of 5 bubbles	Wow!	It lives up to all the hype....but if you can break your visit into two or more shorter trips, do it!Go the first time to see most of the famous things you've wanted to see. Come again to snoop around a bit more. There's so much here to see and take in that you could spend ages here, so either plan to see everything quickly or or spend time in one area and soak it in. If you're already at the poi…	Written 22 January 2012
Bev P	5.0 of 5 bubbles	Cannot believe this is offered free	Well worth a visit, some amazing exhibitionsand its free, but well worth giving a donationBrilliant	Written 22 January 2012
havecrocswilltravel	4.0 of 5 bubbles	Brilliant and huge, make a decision on what you want to see before you come.	The fact that it is free, houses magnificent artefacts from all over the world and from different ages is it's prime attraction. We live in London and go regularly to visit. Do make your mind up before you come, if you can, on what interests you most. There is a map of the museum showing where everything is. Use it. Also the museum has regular special exhibitions. These are always worth visiting.…	Written 22 January 2012
Nat8884	5.0 of 5 bubbles	Something for everyone and it's free!	Vast exhibition from different parts of the worlds. In particular the Rosettta stone is worth going to see.	Written 22 January 2012
RinaLon	5.0 of 5 bubbles	A stunning museum		Written 22 January 2012
lOla115	5.0 of 5 bubbles	extraordinary museum	You have to go there when visiting London. Free museum. Beautiful egyptian and greec collections (mummies...) and the Rosetta stone is there !	Written 22 January 2012
Dudley96	5.0 of 5 bubbles	Another must		Written 21 January 2012
Hillygirl2	4.0 of 5 bubbles	I Love the British Museum	I must admit to being a member and a great fan of the British Museum. I can spend hours taking in the atmosphere. The latest exhibition Grayson Perry: The tomb of the unknown craftsman is one of my favourites. All exhibits at the msuem were once contemporary and seeing Grayson Perry's contribution to modern day artefacts just brings this home. As he says, don't take it too seriously and enjoy.	Written 21 January 2012
jfrankcom	5.0 of 5 bubbles	You will need more than one day		Written 21 January 2012
marinablue	5.0 of 5 bubbles	Bus it to the British Museum	Hopped on a No 8 Bus outside the Royal Academy Piccadilly to Museum Street to visit The British Museum and the Grayson Perry exhibition there. Great inspirational exhibition full of colour,fun and intriguing exhibits highlighting not only Perry's artistry but (unknown) artists from across the continents and centuries. Awesome	Written 21 January 2012
Rosaliathalassinou	5.0 of 5 bubbles	all the european culture in a museum	only here you can admire all the ancient egyptian culture,all greek culture and be thankful that after thousands of years even in a foreign museum and not to their countries you can see these miracles.	Written 21 January 2012
kconnerty	5.0 of 5 bubbles	Too much to see	Just entering the Museum is awesome. I spent almost a whole day taking in all of the exhibits, but I was most inspired by the Egyptian exhibit. You must visit the mummies when you're there.	Written 21 January 2012
oasisneon	5.0 of 5 bubbles	A must see for your visit to London.	The artifacts are very old and the are well preserved and the over museum is very well maintained. The fact that the entry is free makes it worth going.	Written 21 January 2012
Christifemus	5.0 of 5 bubbles	a must see	huge catalogue of art pieces form all around a world. ya need at least 3 hours to see it carefully and with needed respect for an arts gathered in that place. its a must on london	Written 21 January 2012
nickid1970	3.0 of 5 bubbles	london weekend	didnt have enough time to do the whole think.dissapointed the reading room innaccesible to mops	Written 20 January 2012
lksmugsy	4.0 of 5 bubbles	Interesting site, especially with kids	Liked the Rosetta Stone, mummies, and portion of the Parthenon. Lots to see there, and no charge except for optional donation.	Written 20 January 2012
woodie49	5.0 of 5 bubbles	A full day!!	Amazing place, though felt a tad guilty at times when viewing things brought from other countries!!	Written 20 January 2012
Sofie022	5.0 of 5 bubbles	Great!	Free entrance! World heritage in a nutshell! There's more to find there than on the real premises in Egypt or Greece!	Written 20 January 2012
CordieBerkshire	5.0 of 5 bubbles	Priceless		Written 20 January 2012
funnigirld	4.0 of 5 bubbles	Nice museum		Written 20 January 2012
amr84	5.0 of 5 bubbles	free entrance to a place where Egyptian civilization is again on its edges.	Egypt, greece, ancient Rome, are some of the civilizations met over her. Special emphasis is to be paid to Ancient Egypt. it seems as if history has never stopped. The permanent collection is free entrance on its terms. the amazing ceil made of glass will be upon your heads, gently letting light pass through. the atmosphere is just something indescribable. you need to get yourself some history re…	Written 20 January 2012
Aldo S	5.0 of 5 bubbles	The pulses of mankind.	Every time we come to London, we visit (and go through a section) of the British Museum. It is a wonderful place where you can feel the "pulses" of civilization.	Written 20 January 2012
profecto	2.0 of 5 bubbles	the Museum cafe	The cafe at the British Museum offers a reasonable range of food, but we tried the baguettes and, while the filling was good, the bread was awful - sort of rubbery and stogy. It may have started out as a baguette but spending hours in a sealed bag had reduced the bread to a miserable failure. Either go out for lunch or avoid the 'baguettes'. It's a pity - the Museum itself gets five star ratings …	Written 20 January 2012
Stephen M	5.0 of 5 bubbles	You could spend hours here !!!		Written 19 January 2012
dragonator	5.0 of 5 bubbles	The Rosetta stone and Egyptian mummies are highlights	Iy you only have a few hours, go to the information desk and ask for the top 10 highlights, they give you a sheet with 15-20 items that are a must see throughout the museum. YOu could spend days going through, but who has the time unless you live there.	Written 19 January 2012
DanWhetstone	5.0 of 5 bubbles	Amazing value for money!		Written 19 January 2012
celere1	5.0 of 5 bubbles	Must be the best museum in the world....	Every time I go to London, this is my first stop. I confess that I am an ancient history buff. Where else can you see mummies, giant Assyrian statues, the Elgin marbles from the Parthenon, and the Rosetta stone without even leaving the first floor. The building itself is incredible, and the reading room in the center is beautiful (note, though that it is being worked on now....). I could easily s…	Written 19 January 2012
EssexWanderer	5.0 of 5 bubbles	Ancient History		Written 18 January 2012
David M	5.0 of 5 bubbles	Most enjoyable		Written 18 January 2012
handleyr	5.0 of 5 bubbles	Great way to spend a few hours	Spent a couple of hours wondering round here and being amazed by some of the collections. I was a bit disappointed with the lack of things from Roman and British Empires, although the rest of the stuff was fascinating and best of all its FREE!	Written 18 January 2012
IMSOxford	5.0 of 5 bubbles	Grayson Perry exhibition - loved it	Marvellous! Very unusual and thought provoking. Def more suitable for adult audeince - school parties didn't appreciate it at all.	Written 18 January 2012
soni k	5.0 of 5 bubbles	So much history!		Written 18 January 2012
Jonathan F	5.0 of 5 bubbles	Great Mueseum and Free	We really enjoyed looking at the cultural history from around the world. Especially the Egyptian section.	Written 18 January 2012
Tasty_Mr_T	5.0 of 5 bubbles	Great Place to Visit.	If you miss this place then you have wasted time elsewhere, just one of the great Museums of the world.	Written 18 January 2012
ValkyrieTheWirral	5.0 of 5 bubbles	Dropped in for a mooch!	Each time we visit London we feel the need to drop in to the B.M. and 'touch base'. This time we had just enough time to see old favourites: the Assyrian rooms, the Japanese section and the Rosetta stone. We enjoyed a delicious light lunch in the courtyard cafe. We were sorry to have been too early for the new exhibition on Islam which looks very promising ..... a good excuse for another visit so…	Written 18 January 2012
atraveller42	5.0 of 5 bubbles	Not to be missed	Outstanding, museum of archeology and the ancient world. the extent of the collections is astounding.	Written 17 January 2012
BDR85	5.0 of 5 bubbles	Phenomenal	The museum collection is so large you can't see everything in one visit. We particularly enjoyed the Islamic art collection and the Asian porcelain.	Written 17 January 2012
lola2882	4.0 of 5 bubbles	Nice but can compare it with paris or new york Museums		Written 17 January 2012
Girondoluna	5.0 of 5 bubbles	Great place to visit on a rainy day!		Written 17 January 2012
travel4fun111	5.0 of 5 bubbles	great	great and free, as are all museums here except special shows. I have visited several times and always am amazed.	Written 17 January 2012
vwh187	5.0 of 5 bubbles	Free. It's for me. I'll take three.		Written 17 January 2012
Denton50	5.0 of 5 bubbles	Be prepared to spend a full day	I first visited the British Museum many years ago and was astonished by how much has changed in the intervening period. I was initially a little disappointed that it is no longer possible to view the Magna Carta (this has now been re-located and is displayed in the British Library) but I have to admit that what there is, is fantastic.The sheer size and scale of the building itself takes your brea…	Written 17 January 2012
Sammywood	5.0 of 5 bubbles	Great Museum		Written 17 January 2012
kvoorhieslegan	5.0 of 5 bubbles	Too little time	I bought my husband the "A History of the World in 100 Objects" book before we went, but we didn't actually have time to read it before we went. Fortunately, the museum has many of the objects identified by their number in the book, which was fun. It seemed to get much more crowded in the late afternoon, and we wished we had gone to the Rosetta Stone and Egyptian artifacts area first, while it wa…	Written 16 January 2012
Simone M	5.0 of 5 bubbles	Best museum of London!	In my opinion, the best museum of London! Great mix of exhibitions. Highly recommended!	Written 16 January 2012
ebbie1081	4.0 of 5 bubbles	Spend an hour or all day!	My husband and I only hit the highlights and managed to still spend over two hours. You could easily make an entire day out of this museum! It was really fascinating to see so many artifacts from so many different cultures all under one roof and it's free, so how can you complain???	Written 16 January 2012
Della J	5.0 of 5 bubbles	museum visit	excellent, lots to see well worth a visit, especially as it free but welcomes donations to help it as wonderful as it is.	Written 16 January 2012
Colinandnicky1	5.0 of 5 bubbles	And it's free		Written 16 January 2012
Tom Proietti	5.0 of 5 bubbles	Total Experience	Not many museums better than this one. So many displays. So much diversity. One of the most beautfiul and complete experiences in the UK.	Written 15 January 2012
DanaD58	5.0 of 5 bubbles	Marvelous collection	I could spend days in this museum. It was phenomenal actually seeing things I've only enjoyed in books. My favorite place was the room that showed the original collections.	Written 15 January 2012
SandyHoliday	5.0 of 5 bubbles	Very Interesting	Loads of interesting items too veiw something for everyone x	Written 15 January 2012
Bama-home1	5.0 of 5 bubbles	Don't miss it	The British were able to save pieces of history from all over before they were destroyed. It is a great collection. I liked especially The Elgin Marbles, the collection of the few marble figurines not yet destroyed in the Pediment of the Parthenon in the Acropolis. Also, the Rosetta stone was amazing.	Written 15 January 2012
fijichick	5.0 of 5 bubbles	My kids favorite attraction in London!	We planned a recent visit to London due to the British Museum. My kids (12, 10, & 6) were dying to go there as they are Greek history buffs. We spent several hours over two days there and we still didn't see a fraction of the amazing collections (although they needed to see the Rosetta Stone on both days). They have a nice audio tour for kids that they took and enjoyed. They even had a few hands …	Written 15 January 2012
Daniella81	5.0 of 5 bubbles	Amazing artefacts	The range of artefacts from different periods in time from every civilisation is awe inspiring.	Written 15 January 2012
ts6084	4.0 of 5 bubbles	Huge Museum	This museum is massive and requires hours to go through it and even then you will probably miss quite a bit. It is amazing the amount of artifacts and history compiled in one place. Free entry but definitely deserving of a donation.	Written 14 January 2012
BladeWestMidlands	5.0 of 5 bubbles	The best!	Allow lots of time to stand and stare! Don't rush and let someone who knows what they are talking about guide you through.	Written 14 January 2012
jessicav85	5.0 of 5 bubbles	Blew me away	What an incredible museum with a fabulous collection! Loved the Egyptian artifacts and the rosetta stone. It was also nice to see the pottery from Ancient greece. Another favourite was the "Battle between man and Centaur!". A wonderful building with breath-taking arcitecture. A must see!!	Written 14 January 2012
Scuesa	5.0 of 5 bubbles	A real treat	I'm not a fan of museums but the British Museum blew me away by it's sheer size and vast collections - impossible to conquer in a single visit. And that's the beauty of it - you can visit time and time again and always discover something new.My personal favorite, and simply breathtakingly beautiful, are the Elgin Marbles!This is my favorite museum in the entire world, and that says alot.	Written 14 January 2012
Sarah L	5.0 of 5 bubbles	I love this place!	What a great place to spend the afternoon. So much history and so much to see. I would not recommend this with children, it is quite easy to get lost in.	Written 13 January 2012
sebringmx	4.0 of 5 bubbles	Fabulous Exhibits		Written 13 January 2012
lesleyanntwinkle2	4.0 of 5 bubbles	History in one place	Free entry, need a day to do it all, well worth a visit	Written 13 January 2012
nugglet	5.0 of 5 bubbles	Excellent Museum	I love the BM - so much to see and I have never managed to get around the whole Museum. Stewards need more training regarding the objects and conservation of artefacts(e.g. problems of flash photography).	Written 13 January 2012
TheDIYers	5.0 of 5 bubbles	Taster visit ...will go back for more.	Tour earphones in English and various other languages are available.Will go back for longer visit	Written 13 January 2012
JackLondon35	5.0 of 5 bubbles	Incredible	If not then one of the finest and incredible free places to visit in your life! Get your kids there, they will love it!	Written 13 January 2012
inabear	4.0 of 5 bubbles	Huge	We didn't have time to see it all. But I've been to many museums, and this isn't really unique. Unless you are there to see certain things that interest you especially. Such as the Rosetta Stone, or the Chessmen.	Written 13 January 2012
Hagkamp79	5.0 of 5 bubbles	Amazing - a must visit - and it's FREE!!		Written 13 January 2012
udimion	5.0 of 5 bubbles	The best place in London		Written 13 January 2012
katy c	5.0 of 5 bubbles	Amazing and free	The foyer is very bright and spacious but you really need a floor plan and plan what you want to see before you set off.	Written 12 January 2012
Stafford Wood	5.0 of 5 bubbles	The Rosetta Stone	Seriously, what more do you need?The British Museum has things nobody else has -- and nobody else ever *will*. To stand a few feet away from something as momentous to history as the Rosetta Stone is an experience not to be missed. And then you wander into, say, the original decorative pieces from the Parthenon. It's a collection that makes the Smithsonian seem like a bunch of stuff dumped out fro…	Written 12 January 2012
89506	5.0 of 5 bubbles	A Must See	The British Museum was wonderful! So many treasures to see-can't see everything in a day. If you just see the "highlights"mentioned on the free pamplet,you will get a good taste of what is there. Best of all-the museum is FREE!	Written 12 January 2012
irishgeraldine48	5.0 of 5 bubbles	great plaace to visit	I love Bible History and thsi is the place to go in London	Written 12 January 2012
Rob Stuart	5.0 of 5 bubbles	World class!		Written 12 January 2012
marylou02	5.0 of 5 bubbles	one of my faviourite day out in london	visited numerous occassions and will continue to visit. just a interesting day out and one cannot see and take in every thing on one visit	Written 12 January 2012
Andy_Burke	5.0 of 5 bubbles	Probably the best museum in the world	I've been to a good number of museums in my time - the only one I'm missing is the Egyptian Museum in Cairo - and, to my mind, this is the best museum in the world.The sheer variety of objects on offer is beyond belief, the only downside is you really need a day per wing to do it properly and you'll walk yourself into the ground trying to see everything.If there was just one area I would recommen…	Written 12 January 2012
Norkku	5.0 of 5 bubbles	Great experience	We only had a few hours to spend in the British museum, but I could have spend a whole day in there. Great place, lots of things to see - the mummies, jade... And it is FREE!	Written 12 January 2012
canucktraveller83	3.0 of 5 bubbles	A Big, Average Museum	While massive, my socks weren't knocked off with this place. There is a very funny exhibit on what may have caused the extinction of the dinosaurs (typical British humour), but there's nothing here that you can't find at other large museums.	Written 11 January 2012
VicM	5.0 of 5 bubbles	Elgin Marbles - greek or english	I rate this museum as one of the best in the world. Best thing is free entry. They have some of the best displays from all over the world. The rosetta stone, Elgin marbles, Egiptian relics. The building is a masterpeace, a copy of the Acropolis in Greece. Lot of controversy regarding many of the items in this museum, with many countries requesting return of many of the items displayed. Dont miss …	Written 11 January 2012
quickmarks	5.0 of 5 bubbles	Good collection of artefacts from human history		Written 11 January 2012
Monica M	5.0 of 5 bubbles	don't lose it!	I've been at the British Museum after my last visit about 20 years ago. This time I was with my husband and his cousin. They didn't visit it before.The British has always its appeal, I enjoy the area of Bloomsbury and the entrance at the Museum. The part I appreciate the most it's the Aegyptian one, with mummies and sarcophagi and all their jewellery, even if it's amazing the etruscan part too. T…	Written 11 January 2012
Hannah G	5.0 of 5 bubbles	Even better than I remembered	As a frequent visitor in the 90s, I had not been to the Museum for almost 20 years and was delighted to see how wonderfully it has been improved. Exhibitions were fantastic.	Written 11 January 2012
Jo R	5.0 of 5 bubbles	Amazing	An absolute must visit place to go.This is an outstanding place to visit and its free!! what better way to spend a day.	Written 11 January 2012
hjelveh	5.0 of 5 bubbles	MUST VISIT!	Simply too broad an experience for words. Suffice to say that you can not visit London and not visit the British Museum.	Written 11 January 2012
rosemead1	3.0 of 5 bubbles	Busy	It was just too busy, you couldnt get near any of the exhibits, we gave up and went to the V & A museum instead.	Written 11 January 2012
Lynn S	5.0 of 5 bubbles	Awesome	Very busy place, but the ancient exhibits were breathtaking. We loved the mummies!	Written 10 January 2012
reviewedbyk	5.0 of 5 bubbles	Days upon days could be spent here!	I only had a short time to visit here while my cousins were in town to visit me on my study abroad program, but man, just walking in is worth the visit. It is beautiful! Words are hard to come by to describe the insane amounts of history held by one building, but anything you get the chance to see will leave you in a state of amazement.	Written 10 January 2012
Heather P	4.0 of 5 bubbles	Everything was clearly dsplayed and teh building was not too crowded. I especially like the ancient mummies in teh Egypt	I didnt have tiem to see much more than the Egyptian rooms. I'm afraid I've forgotten what else I saw there. Its better to fill this out the minute one gets home while impressions are fresh	Written 10 January 2012
Pat M	5.0 of 5 bubbles	2nd Home		Written 10 January 2012
Exetergourmets	5.0 of 5 bubbles	Catch Grayson Perry while you can	We visited the Grayson Perry Exhibition, which has been widely advertised on the tube. We weren't sure what to expect, thinking him more potter than sculptor. However the exhibition is really interesting and of course quirky, with the artist being allowed to explore lots of fantastic ideas. He has created lots of wonderful exhibits especially for the show. This man is a real talent.	Written 10 January 2012
Rick V	5.0 of 5 bubbles	2 words... Rosetta Stone!	A must-see in London. Be sure to check out the Tate Gallery also as these are the 2 must-see musuems in London.	Written 10 January 2012
Jo-Mortimer25	4.0 of 5 bubbles	One of the best.		Written 10 January 2012
IloveSpain2411	4.0 of 5 bubbles	Huge Museum	Went to this museum mainly to look at the artefacts about ancient Egypt. It did not disappoint. Had a little look at somne of the othe things but then we'd had enough!	Written 10 January 2012
klive1961	4.0 of 5 bubbles	Splendid entrance hall - has to be seen. The museum is great for kids - lots of activities.	Perfect for spending a few hours if the weather turns. Lots of activities for children	Written 10 January 2012
RogerZurich	5.0 of 5 bubbles	The Sutton Hoo exhibit !!!	See this! I love the British Museum. I recommend dosing it : Spend 30 minutes a day there and walk into town.	Written 10 January 2012
evt52	4.0 of 5 bubbles	I liked the building	I was very impressed by the building and space there. Spent more than 3 hours there.	Written 9 January 2012
sonasi1234	3.0 of 5 bubbles	Meh	You can only see so many statues before losing any sense of wonder. If you go, get an audio guide (you can download some free from itunes) or a real guide. Without historical context it is boring.	Written 9 January 2012
Frank R	5.0 of 5 bubbles	Go early for smaller crowds	The museum sells a pamphlet with its "Top 10." Skip it unless political correctness is more important to you than historical significance. Have a few hours? The collections from Egypt, Assyria, Greece and China are pretty much drop-dead amazing.	Written 9 January 2012
Rachel S	5.0 of 5 bubbles	Best in the World	Because of the rampant colonialism experienced by Britain in the 19th and 20th centuries, they were able to amass the most impressive collection of Eygyptian artifacts in the world. Now that the reading room is completed, it is an un-forgettable expereince to wander through a space used by Twain, Emerson and others. What makes it the best? Its free!	Written 9 January 2012
Matthew C	5.0 of 5 bubbles	Incredible	My first thought when I went into the British Museum was this place is very very bright! By bright I mean the entrance hall, which is massive is decorated in white stone and has a glass roof which I found dazzling.But once inside the rooms it became more museum like and I have to say I found the stuff in there brilliant.Be warned some exhibits are popular and it can be a bit of a jostle to get cl…	Written 9 January 2012
Sherrie S	5.0 of 5 bubbles	BM		Written 9 January 2012
Lusjena20	5.0 of 5 bubbles	British Museum is a part of British history		Written 9 January 2012
Trudledoo	4.0 of 5 bubbles	Plenty to see	If you don't give this several hours, then its not worth visiting. There is so much to see - Tip, don't lean on the exhibits as the attendants have eagle eyes and some of the exhibits are placed that you just have to rest at on or by them, in particular the Egypt rooms!	Written 9 January 2012
KirstyAN	5.0 of 5 bubbles	Wow! Amazing and free.		Written 8 January 2012
richardporter1982	5.0 of 5 bubbles	Plenty to see although can get quite "samey"	Went with friends, whizzed round the place in a couple of hours, plenty of fascinating artifacts from all over the world. Everything is well presented with plenty of information, although as my title suggests i personally lost interest after the 10th cabinet of old coins. Despite that it was well worth the visit	Written 8 January 2012
Carl D	4.0 of 5 bubbles	Pass at least twice	It's hughe, it's very interesting, and the entrance is free, so (if you can) be smart and don't try to do it all in one go, but do a bit every day.	Written 8 January 2012
Michael F	5.0 of 5 bubbles	Probably the most extensive collection of artefacts in the world.	From Egypt to Greece. From Japan to Ethipoia. From Mesopotamia to the Pacific Islands. Probably the most extensive collection of artefacts in the world.There are arguments that much of what is here should be returned to their places of origin. This does not take away from the golbal significance of the collection.	Written 8 January 2012
charlie2011	5.0 of 5 bubbles	great day out for FREE		Written 8 January 2012
57Netty	5.0 of 5 bubbles	A wonderful day out!	We went to see a particular exhibit - you have to pick and choose - it is impossible to see everything. There was a fashion shoot going on that day which added to the entertainment, and we had a very nice champagne afternoon tea! It was a bit crowded and hot though, and the whole place is so vast, it is quite a tiring day; I might home in on less next time.	Written 8 January 2012
Fiona3	5.0 of 5 bubbles	Live here or visiting- go to this superb museum	The British museum is a place which you can visit simply to wander through enjoying the architecture, old and new (the Great Court is spectacular) and to browse the huge collections of artefacts from all times and places, or you may want to visit specific galleries to see comprehensive and well displayed collections of particular interest to you. Whatever your interests, you will find something w…	Written 8 January 2012
TC GREN	5.0 of 5 bubbles	Excellent free museum	I've been to the museum multiple times and always enjoy the contents, but not the crowd! It's free, which means a lot of people visit.There are great collections from Egypt (sculptures, cuneiform, etc), Mesapotamia, and through the Middle East which I find the best reason to visit. For any visitor to London, this is a must-see!	Written 8 January 2012
newyorknatives	5.0 of 5 bubbles	Absolutely Worth the Visit!	An impressive,columned building,containing world famous treasures such as The Rosetta Stone, The Elgin Marbles of ancient Greece, and Egyptian mummies.Sculpture,paintings,and ancient artifacts,are displayed,as well as very interesting tombstones of royals and heroes,with their full-bodied images sculpted in marble. Nice restaurant,light and airy atmosphere,as well as a courtyard,this museum is a …	Written 8 January 2012
Michael F	5.0 of 5 bubbles	Must visit	What is there to say about the British Museum that hasn't already been said. It's an absolute must see. Free admission (but they ask for a donation and you really should give one). Don't overlook special exhibits, some of which require advance reservations and payment. And there are multi-lingual audio guides and many books. Through the main souvenir / book store at the entrance, and then to your…	Written 8 January 2012
hotelstory	5.0 of 5 bubbles	One of the best in the world		Written 8 January 2012
Greg Q	5.0 of 5 bubbles	Best in the world	A must see for everyone whether you are an overseas visitor or a London local.	Written 7 January 2012
rmw1982	5.0 of 5 bubbles	Wow!	This is a must see if you're visiting London. The archaeological finds are incredible, especially their Egyptian collections. My boyfriend and I only went for a few hours, but if you want to see the whole thing, you'll need at least a day. Admission price is donation only, but I would've happily paid more to see it.	Written 7 January 2012
NessyBear	5.0 of 5 bubbles	Amazing!	Beautiful building and incredible exhibitions. See first hand the Rosetta Stone among other treasures!	Written 7 January 2012
lindagaf	5.0 of 5 bubbles	100 objects to have a great day	Too much to see, where to start. Excellent brouchures and hunts for kids, so many neat things to see. The new atrium is spectacular, what a great job they did with it. Beautiful and interesting gifts in shops. You can literally spend a whole day here. Allow lots of time. Tip: Avoid Christmas Break, so busy!	Written 7 January 2012
jill K	5.0 of 5 bubbles	Its got the Lot		Written 7 January 2012
Lola	5.0 of 5 bubbles	a must see		Written 7 January 2012
Beneh	4.0 of 5 bubbles	British muse	One not to miss. Just make sure to have walking shoes.	Written 7 January 2012
Usuzumiishi	5.0 of 5 bubbles	Wonderful place...	For children AND adults this place is simply wonderful. Can't praise it enough!	Written 7 January 2012
Aquamarina07	5.0 of 5 bubbles	Phenomenal	Everything is beautifully presented and definitely worthwhile the visit.	Written 7 January 2012
jhuprincess	4.0 of 5 bubbles	great history	The museum itself has a long and storied history. A very enjoyable way to spend the afternoon.	Written 7 January 2012
JRFossil	5.0 of 5 bubbles	Amazing		Written 7 January 2012
chrismccoll	5.0 of 5 bubbles	Stolen goods from around the world!	It's free! (You can make a donation if you like) There's some incredibly beautiful stuff here and things you couldn't find anywhere else unless you spent months travelling round the world.	Written 7 January 2012
Justaukcook	4.0 of 5 bubbles	Grayson Perry exhibition fabulous	I find the British Museum a bit dry although the exhibits are fantastic (Elgin Marbles, Rosetta Stone, mummies). The exhibitions are normally very good though and the Grayson Perry is superb - regardless of age I think there is something for everyone and it is linked to the exhibits in the rest of the Museum.	Written 7 January 2012
Baiat M	5.0 of 5 bubbles	EVERYTHING in ONE PLACE ... this is where it's at	If the aliens land and ask to see at once everything in our world in one place ... take them to the BT. You gots your old stuff and you gots your new stuff; you gots your arts stuff and you gots your science stuff ... big, small, beauty and ugliness, feats of heroism and acts of cowardess, arogance nad humilty ... Spend a day you gots it all. Will never consider a London visit without the BT.B.	Written 6 January 2012
EvannaCork	5.0 of 5 bubbles	Get lost for hours in this wonderland	This is one of my favourite places to while away hours in the city. It contains some of the most wonderful artefacts, from Egyptian mummies to the Elgin Marbles from the Parthenon in Athens. Most impressive english archeological finds include the Sutton Hoo burial. Best of all, there is no charge so you can visit as many times as you wish to fit in!	Written 6 January 2012
Bob S	5.0 of 5 bubbles	Full of Great Stuff from Everywhere this side of Mars	I love the big open courtyard. It's so big and light you feel like you can get lost in it. There are special exhibits, tours, and just lots of great stuff - carvings, clocks, religious objects from thousands of years ago to almost the present. It makes you really think about how many of us there are and how many ways there are to do things. People complain about the British Empire. This is the go…	Written 6 January 2012
Calla1	5.0 of 5 bubbles	Educational and informative	Go and visit you learn so much and the special exibitions are worth a visit. Easy to get around the museum.	Written 6 January 2012
nightingale1972	5.0 of 5 bubbles	Spectacular!	There was so much to see that we could not see it all in one day. Now I know why there are not so many mummies in Egypt. They are all in the British Museum. If you like museums, this is the place to go!	Written 6 January 2012
Brendan M	5.0 of 5 bubbles	Always something different		Written 6 January 2012
msfetch	5.0 of 5 bubbles	A must see when visiting London!	Seeing the museum for the first time in 20+ years was a real treat. The new enclosure makes visiting that much easier ant the visual effect is stunning. We spent a good 3 hours visiting and having lunch. We sent the teenagers off on their own and we overused at our leisure. We found that we actually saw many of the objects that make up "A History of the World in 100 Objects," a book we bought on …	Written 6 January 2012
carhag	5.0 of 5 bubbles	so much to see, never enough time	We had only 2 hours, so visited the Egyptology section and ancient Greece. There is so much to see here that one could spend a whole day. A truly fascinating museum!	Written 6 January 2012
screenname63	5.0 of 5 bubbles	Grayson perry	Well worth a visit, book before you go to avoid a wait.	Written 6 January 2012
LordSmudge	5.0 of 5 bubbles	Classic art and artefacts	Be transported back to the classical era with the best examples of Egyptian and Greek art and artefacts all set within a magnificent modernised setting, and free to all visitors. Complemented by special exhibitions, for which there is normally a charge.	Written 6 January 2012
Peter96	5.0 of 5 bubbles	Always a delight	The BM is a treasure trove! Even a quick drop-in to view the special exhibitions (in this case, on life, death and health) is likely to be rewarding.	Written 6 January 2012
kaaljkmn	5.0 of 5 bubbles	great	Most interesting museum for years. Full of history, especially the old Greeks, Egyptians and Assyrians are very well represented. A pity there was not much on the celts and the post-roman waves of immigration.And it's free!A full fday could be spent here.	Written 6 January 2012
monophobia	5.0 of 5 bubbles	Excellent collection	Must not be missed. Greatest Eygpt collections of all time. Please spare at least a full day to pay your visit.	Written 6 January 2012
hotchef1967	4.0 of 5 bubbles	Packed with delights	Don't be fooled....take a whole to explore - there is too much to see. Arrive early to beat the crowds.The Japanese Gallery was great as was the Asia areas.Be prepared to be pushed and jostled by the odd ignoramus who thinks they are the only visitor with a camera or right to be there.A huge plea....if your child is in a push chair, can just walk, has not learnt to read or write yet....THEY ARE T…	Written 6 January 2012
peterandd	5.0 of 5 bubbles	great for kids	spent 5 hours walking round and still did not do it all	Written 6 January 2012
MG L	5.0 of 5 bubbles	Fantastic outing to the British Museum	While in London, my niece and I visited the British Museum. There are so many treasures inside to amaze you. We marveled at the Rosetta Stone and a mysterious crystal skull. Plan alot of time to see the exhibits. Also take the time to have tea at the British museum in their tea shop upstairs - a nicer experience than the food court.	Written 5 January 2012
Patricia D	5.0 of 5 bubbles	I visit every time we visit London	We usually stay at The Bloomsbury Hotel in Great Russell Street, just a bblack and a half from The British Museum so I can visit for a little as half an hour. As my spouse is a sport mad man I walk to the museum and view as much or a little as I like whenever he watches sport. The museum is open every day and is free of charge to enter so what could be better. Everything is well set out and there…	Written 5 January 2012
tommyharris	5.0 of 5 bubbles	More Than I Could Take In	There was so much to see, it was absolutely the Best Museum I have been to in years. Little crowded but that was expected. Oh yea, if you go in through the rear entrance, do not have with you a drink. You are told you cant bring it in, and there are no trash bins to dispose of it. The guard was no help with what we should do with our trash.	Written 5 January 2012
Marion P	5.0 of 5 bubbles	Never enough time!	This was our third visit to the British Museum. The first time we didn't realize how enormous it was so we didn't plan very well. Now we take our time and do 2 or 3 sections in a day. There is so much to see here that after 3 visits we still have not seen it all. All the museums in Britain are free now but we always put 5 or 10 UKP in the donation boxes, so please don't ignore them as it is worth…	Written 5 January 2012
NorthernIrelandRosie	4.0 of 5 bubbles	Lovely building	The Museum is a lovely space but be warned. The sole purpose of our visit was to see the famous booklined reading room that is shown in so many guidebooks. It no longer exists! Shame!	Written 5 January 2012
LeftPinky	5.0 of 5 bubbles	Every Visit is a New Experience!	We've been here every trip to London, we always revisit some of our favorites (Elgin's Marbles, the mummies) and try a few new galleries. Everything is a wonderful educational experience. New this time for us - the clock/watch rooms and seeing the 2012 Olympic medals! Don't overdo it - you can't see everything in one visit, don't even try.	Written 5 January 2012
peter745_11	4.0 of 5 bubbles	gets better on each visit	Egypt room and special attractions, staff werfe very helpfull and Elgin marbles fantastic	Written 5 January 2012
Cydia	5.0 of 5 bubbles	Remarkable	It is very huge and full fo History.Must be seen for everyone visiting London	Written 5 January 2012
ReadersouthernUSA	5.0 of 5 bubbles	British Museum is free but worth a fortune!	If you have time, go see the British museum! You can see the famous Rosetta Stone and so much more!! It is free so you can't beat the price, and there are lots of souvenir shops down the street for those who want to shop!	Written 5 January 2012
otterr	4.0 of 5 bubbles	World class museum. Not the best for small kids, better for adults.	I've loved this museum all my life. And it's moved with the times, getting more interactive and lively. The ancient artifacts are amazing and beautiful. You could spend a week and not see everything. It's not the best museum for small kids though. It gets very crowded and there is not a lot to interest little ones, although the museum does try with their explorer kits/ quizzes and interaction des…	Written 5 January 2012
spotsandfriday	4.0 of 5 bubbles	World-class, must-see museum, but do a little planning	It goes without saying that the British Museum probably has the best collection of artifacts in the world. There is too much to see in an hour or even a day, so it's better to plan a little for your visit. First, if one of the guided tours suits your interests, I highly recommend it. Otherwise, you'll be wandering around with a handheld audio guide and trying to select items of interest on your o…	Written 5 January 2012
Tenr2th	5.0 of 5 bubbles	Give yourselves plenty of time!	To realize you are standing in front of the Rosetta Stone, and to be walking between the sculptures and statues of the ancient world is quite incredible. There is so much to see there, it is almost mind boggling. Focus on some main areas: Egyptian artifacts (quite a phenomenal collection) for one. Mid summer crowds were horrendous, filled with the moving hoards of tourist groups (they tend to mov…	Written 5 January 2012
jjcorra	5.0 of 5 bubbles	Souvenirs from the age of imperialism?	Great Britain pretty much owned the world at one point. They had to let their 'colonies' go at some point, but they didn't leave empty handed! The British Museum has a great storage of old things, from the Rosetta Stone to xray-ed mummies. Make sure to donate and show some love since admission is free!	Written 5 January 2012
GoldenGoldie	5.0 of 5 bubbles	A must see if you're interested in Ancient History...	As someone who studied classics and ancient history at the graduate level, I had always planned to see the British Museum and finally had the opportunity to last year. I was very impressed at the free entrance (most museums charge quite a bit - Westminster Abbey for example cost 18 pounds to get in!). The selection is top notch - Elgin marbles, Rosetta stone, facades from Assyria, a substantial A…	Written 5 January 2012
Elena Z	5.0 of 5 bubbles	Loved it	I'm not a big museum fan but loved British Museum! A definite must see for anyone coming to London!	Written 5 January 2012
ΓΕΩΡΓΙΟΣ Δ	5.0 of 5 bubbles	All Hellenic	All Hellenic stolen history we sow all our Parthenon marbels we are very proud but angry	Written 5 January 2012
KiwiWorld	5.0 of 5 bubbles	Incredible museum	I am stunned that this is free. The range of displays is far too extensive to view in one visit, you need at least two and pick carefully the areas you wish to view (preferably before you are there, view online). Great for history!	Written 5 January 2012
steph2812	5.0 of 5 bubbles	Go with a plan	Oviously an amazing and important museum - and really big!. My suggestion is to go with a plan - choose certain exhibitions before you go and enjoy them in depth. You can not see it all in one visit. The interior architecture of the museum itself is a gem.	Written 5 January 2012
gill63	5.0 of 5 bubbles	Fantastic	What a great place to spend a day. The piazza is amazing.	Written 5 January 2012
Steven H	5.0 of 5 bubbles	What's On?	The BM has a long-standing reputation as a major centre for art and culture, what is not so obvious is a varied events calendar which can be found via a little (free) brochure next to information, or online. Look online and you’ll be spoilt for choice between gallery talks, lectures, films, and study days. All ages and levels of interest catered for. So, if you’re a visitor, student, or both, doe…	Written 5 January 2012
pbarone	5.0 of 5 bubbles	Do I need to say anything?	Just one of the best museums in the world! Don't miss the Egyptian collection of course	Written 5 January 2012
AdoptedLondoner	5.0 of 5 bubbles	Fascinating		Written 5 January 2012
NinaJoeDave	5.0 of 5 bubbles	Never get tired of this place	I would just like to say that the amount of things to see and get involved with at the museum is outstanding. The best thing I have seen is the Teracotta Army a while ago. It is well worth a visit for the building itself.	Written 5 January 2012
janeyb3	5.0 of 5 bubbles	good day out	really interesting dont go in the school holidays though as young children do spoil it but well worth the visit	Written 5 January 2012
Ronnie R	5.0 of 5 bubbles	Worth a visit.	The Bristish Museum is a must see in London. You could spend days there and still want to go back for more. The exhibitions and exhibits. The facilitlies are excellent.	Written 5 January 2012
Infofreak	5.0 of 5 bubbles	A wonderful place	Such fabulous exhibits from all over the world: truly amazing: could spend weeks in this place and still not see everything.	Written 4 January 2012
Ooradol	5.0 of 5 bubbles	So much to see	Very interesting place. Need to go back as one visit does not give enough time.The restaurant under the glass roof was lovely, though in busy times it would be advisble to make a booking.	Written 4 January 2012
London_Reiver	5.0 of 5 bubbles	Fantastic		Written 4 January 2012
m0th3r	3.0 of 5 bubbles	OK if you're into the details	Once you have checked out the Egypt galleries and Rosetta stone (if you can get through the crowd), everything else is up if you have the time and interest. If going with young kids, you may be better off going with a guided tour or following an activity trail.	Written 4 January 2012
Worldphotosonline	5.0 of 5 bubbles	Truly one of the best museums in the world	The British Museum is one of the best museums for Greek, Assyrian and Egyptian artifacts. There has been a lot of great improvements over the years to make the exhibits more informative. Every time I visit London I always try to spend a day at the Museum and always find something that I have not seen before. Highly Recommended!	Written 4 January 2012
gail m	4.0 of 5 bubbles	Had to see the Elgen Marbles	The Pony boys were really something, took lots of pictures and enjoyed the Jade and orental exibit. Looked at the Wave, Japanese print, it was much smaller than the posters of the print. Fun to see in person. My granddaughters loved their t-shirts that said. I love my mummy. with a mummy on the front.	Written 4 January 2012
Yamas1	5.0 of 5 bubbles	The best museum I have ever been to	You could be there for days, there are so many things to see, we had a couple of hours there, as we had other plans, but I would definitely go back	Written 4 January 2012
Drew F	4.0 of 5 bubbles	Wealth of exhibits at a great price	London is a great city for the amount of free entry museums. The British Museum is one of those amazing places where you can see and learn so much about the history of the world all for free.Being an expensive city, the British Museum presents you with an opportunity to be entertained and occupied for a long period of time. Even if you aren't particularly a history fan there will be at least one …	Written 4 January 2012
sazmcphee	5.0 of 5 bubbles	A great place to spend a rainy day in London		Written 4 January 2012
indoshakespeare	5.0 of 5 bubbles	You can see how massive the British Empire was	The difference between asian and western travellers is westerners are more interested in art and history while asians are more interested in glamors. Having been in London several times as a kid, I didn't even know the British Museum exists until I picked up a travel guide when I planned my 2011 trip. Previous trips were arranged by my parents and Indonesian tour companies.After reading that the …	Written 3 January 2012
Nicole I	5.0 of 5 bubbles	Fantastic Museum! London's greatest collection!	For somebody who loves history, the British Museum is a must! Even for those who don't, there are SO many different exhibits to see, there's something for everybody! It's literally impossible to see everything in one day, so I suggest picking up a tour book/map to pick some exhibits to explore. We spent several hours there, though I could have spent days! Plus admission is free!	Written 3 January 2012
JDLx2	4.0 of 5 bubbles	Can't do it in a day...	but it's free so do it in a weekend! See their website for the long list of wonderful things you can see.	Written 3 January 2012
The_Sheriff	5.0 of 5 bubbles	A must visit museum in the UK	An amazing building filled with a husge number of items. The Egyptian and clock rooms were fantastic and I enjoyed the new Olympic exhibition.	Written 3 January 2012
SussexJudith	5.0 of 5 bubbles	Excellent		Written 3 January 2012
LucyCarvalho	5.0 of 5 bubbles	One of the best museums in the world!	Extensive collection, great family activities, fantastic facilities - ALL FOR FREE! I have visited this museum many times over the last 12 years I have lived in London - on average once a month. The place is more than a museum - it is also a great spot for having lunch, afternoon tea and even dinner with friends which all help to fund the museum.	Written 3 January 2012
Mel L	5.0 of 5 bubbles	So much to see, so little time!	Landed in London late afternoon and rushed over to the museum before it closed. SO many things to see, but seeing as how I was spending only 1.5 days in London, the afternoon was all I had.Definitely check out the mummies and the whole Ancient Egypt/Mesopotamia section in general. If you have the time, just spend a good half-day in the museum.	Written 2 January 2012
susan222	5.0 of 5 bubbles	An Absolute must see	for the Rosetta Stone and countless other treasures. Large and a bit overwhelming but one of the world's best museums.	Written 2 January 2012
Fefi66	5.0 of 5 bubbles	Not to be missed.		Written 2 January 2012
Derek W	5.0 of 5 bubbles	must visit	check out the touch and feel sessions, e.g. the money section	Written 2 January 2012
Fordee	5.0 of 5 bubbles	Brilliant free day out	Don't miss the Sutton Hoo or Aztec exhibits. Go to the Egyptian rooms first as they get very busy.	Written 2 January 2012
mikel58	5.0 of 5 bubbles	what can you say	they have it allyou need days in here and a few nights	Written 2 January 2012
WSA_IV	5.0 of 5 bubbles	WOW!	You can easily spend the day here. Visited on 12/27/11. On par with the Louvre for ancient items. The Egyptian section was phenomenal. Ate at the cafe, good food and good prices.	Written 2 January 2012
Kerri D	5.0 of 5 bubbles	Amazing. Worth the visit!	This was an interesting place to visit solo. Well worth the walk, and when I walked out of the museum a concert was going on. London is one of my favorite cities and it is a landmark. A must see.	Written 2 January 2012
KPsKid	5.0 of 5 bubbles	Try the 100 Items History tour	There is so much to see here that multiple visits won't do it. We stopped in several times for short visits and particularly enjoyed the new History of the World in 100 objects tour. Included are some of the "hot" items like the Rosetta Stone, but also some lesser ones that you might miss without this tour.	Written 1 January 2012
theresar2004	5.0 of 5 bubbles	I could spend a day here.	There is so much to see from all over the world. I just cant imagine trying to absorb the details. My head was swimming trying to see all we could in two hours. What a spectacular place!	Written 1 January 2012
cinciballer	5.0 of 5 bubbles	See the Highlights	we used Rick Steve's book and saw highlights in less than 2 hours. Enjoyed thoroughly. No admission charge.	Written 1 January 2012
BBBBTravel	5.0 of 5 bubbles	Amazing, of course	One of the most amazing places on earth. Make sure you spend the day - there are too many things that can't be missed.	Written 1 January 2012
MelbourneYannii	5.0 of 5 bubbles	Wonderful	Amazing, so glad we visited. It wasn't in our original itinery but was worth the change of plans. Make sure you look out for Nelson the eagle out the front.	Written 1 January 2012
SallyAnnBee5	5.0 of 5 bubbles	Shame About the Tourists	First class museum spoilt by inconsiderate tourists, pushing, shoving and lingering in front of exhibits, in order to take photographs, rather than to learn about the artefacts.	Written 31 December 2011
L-i-Y-i-A	3.0 of 5 bubbles	Nice to visit, but not a must	I have been there because I heard that there are really many stuff there and it is free. Since I am not a fan of art, I just find the part of Greece and European are boring. The only parts that I feel fasinated were the stuff from Africa and Easter island. They are cool.	Written 31 December 2011
DjinnAgain	4.0 of 5 bubbles	A pirates den of stolen antiquities	Pluses: amazing building, diverse collection, FREE, easy access via subwayMinuses: Huge queue to get in, feeling guilty that all the treasures within were looted from the colonies and elsewhere and should be returned	Written 31 December 2011
Rosamunda_ar	5.0 of 5 bubbles	I want three times there, several hours each,. and didn′t see it completely	Huge, absolutely huge. Don′t forget the Greek Partenon, and the whole Egypt area. It′s free, but you should donate something, they keep it clean, useful, and marvelous for all of us!	Written 30 December 2011
Foggy	5.0 of 5 bubbles	THE Museum...	If you have to choose just one of London's museums, then this is it. A mind-blowing collection of artefacts from every corner of the planet. A must-see for every visitor in London. It can get very crowded, so visit early.	Written 30 December 2011
ThomasTheTiran	5.0 of 5 bubbles	You haven't viewed Londen, if you passed this	In august 2010 I visited this magnificent structure with my father, emphasising that this was something needed to be seen.I disagree on many occassions with him, but this time.... oh dear! What a true museum!I can't say what I liked the most, but this FREE museum is worth every minute of your time.Even for a non museum enthousiast, this must blow your mind......It is also home to the famous Roset…	Written 30 December 2011
edenprairie	5.0 of 5 bubbles	First visit		Written 30 December 2011
katespace77	5.0 of 5 bubbles	A quick jaunt before flying home, definitely need to come back!	I was staying at a hotel in London around the corner and decided to pop into the museum in the morning for a few minutes before I had to leave for my flight. It was worth it! I didn't get to see much, but seeing the Rosetta Stone made the trip worth it. I need to go back so I can wander the rest of the museum!	Written 30 December 2011
DNP2112	4.0 of 5 bubbles	Impressive	Awesome museum! It is a must see if you have any interest in archaeology or history!	Written 30 December 2011
Jim L	5.0 of 5 bubbles	Impressive museum	Great, impressive and free of charge museum to spend a couple of hours in. Check out the Rosetta Stone and the sarcophagi. When you are done, relax at the restaurant upstairs with a nice cup of (afternoon) tea.	Written 30 December 2011
Ana-Pete	5.0 of 5 bubbles	Best museum ever		Written 30 December 2011
AnnEssex	4.0 of 5 bubbles	Do not try and do it all in one day		Written 30 December 2011
Sushsi	5.0 of 5 bubbles	Awesome exhibit!	Love the Egyptian exhibit. So much to see so make sure you have time for this place.	Written 29 December 2011
Martine R	5.0 of 5 bubbles	Fascinating place	This museum is packed with amazing exhibits from all over the world, including Ancient Egypt, Greece and Rome. I make a point of visiting this museum from time to time as it really is the best museum London has to offer and I don't think I will ever get bored of visiting.Admission is free so there is no reason not to come in and have a look for yourself!	Written 29 December 2011
Chimbonda	5.0 of 5 bubbles	Grayson Perry Exhibition	Couldn't get tickets for Da Vinci exhibition so we came here instead. Very eclectic, but it is a very clever exhibition. Well worth going to. Wouldn't mind a spin on Alan Measles' motor bike!	Written 29 December 2011
bigbird1050	4.0 of 5 bubbles	One of the best museums in London		Written 29 December 2011
Wineho	5.0 of 5 bubbles	Must See Museum	Take at least half a day and see the whole museum. Lines can be long, so go early or schedule a day where you can drop by from time to time. Great museum shop too. Food there as a last resort only.	Written 29 December 2011
seasonedtraveller151	5.0 of 5 bubbles	outstanding	Outstanding museum. Great exhibitions and the glass atrium is one of the best re-designs of any museum space in London. It's a must!!	Written 29 December 2011
Princessnijna	5.0 of 5 bubbles	Nice and interesting collection	This museum holds a broad collection, from ancient to medieval, from Europe to Japan. Go early and go directly to the period that interests you the most, because it can be very crowdy (also because of the free entrance).	Written 29 December 2011
Catherine	5.0 of 5 bubbles	How the BM has changed !	In addition to the treasures they now have those free tours all day : I went to the one on Mesopotamia (Iraq) : we were only the 6 of us and were able to ask the lady questions. There are tours like this for each section of the museum. You can go and see a different tour every day. Don't miss them !	Written 28 December 2011
Amber L	5.0 of 5 bubbles	Interesting piece of history	This is a delightful museam (as long as your happy with the minor detail that everything in there was stolen from other countries) Its a really interesting day out and highly recomended	Written 28 December 2011
Neildavidson	4.0 of 5 bubbles	Go and see the Grayson Perry exhibition.	Visit the Grayson Perry exhibition. Well worth the ￡10 entry fee.	Written 27 December 2011
Judy W	4.0 of 5 bubbles	A lot to see	The museum is great but my only problem with some of the museums and galleries I have been to (and that is a lot) is there is usually far too much of the same thing. 20 marble statues in a row can get a bit boring. However, the collection, especially the Egyptian, is very good.	Written 27 December 2011
mesotracker	5.0 of 5 bubbles	Brilliant!		Written 27 December 2011
nickbain1967	4.0 of 5 bubbles	very confusing	whe went with a disabled child and parking again outside the building wich was great but you must pre book it when you are in side it is full off brilliant and fascinating stuff but it is hard to follow the map and we missed some of it the new building is very ipressive and awesome as my grandson said will go back one day for more time to spend	Written 27 December 2011
Jack B	5.0 of 5 bubbles	Loved it!	It's a must see. There is no other museum like it. The exhibits and the building are fab.	Written 27 December 2011
Jacinthe L	4.0 of 5 bubbles	Another interesting museum	Another free museum (donation suggested) in London. It's worth taking a tour (free) or an audioguide (￡) because you can get easily lost.	Written 26 December 2011
Zbignieva	5.0 of 5 bubbles	I get weak knees......		Written 26 December 2011
Pate-in-Surrey	5.0 of 5 bubbles	Has everything in it, just go	Just go, good gift shop too. Always peek in and see what is "on". I once went on a whim and found out loads on a different religion!	Written 26 December 2011
pearlingo	5.0 of 5 bubbles	Various collections	I like to visit museums and this is one of my favorite museums around Europe.Entrance is free only special exhibitions have fee. Inside is very big and lots of to see inside also the architecture of the ceiling of entrance is very full glassy and interesting.I like the Egyptian part and mummies.	Written 26 December 2011
Vaza87	5.0 of 5 bubbles	Amazing	I loved every bit of this place, even if you aren't a museum person you have got to go in and see the Egyptian and Greek history, it is crazy. We only stayed an hour because our friends had to go see other sights as they were leaving London the next day but my husband and I will be going back next week and I plan to stay the entire day. It is beautiful!	Written 25 December 2011
DrumArchive	4.0 of 5 bubbles	Marvellous collection, can be overwhelming	We are both "museum buffs" who work in the cultural/collecting sectors. As anticipated, we were impressed and amazed by the vast collection of the British Museum, as well as the individual artefacts. As mentioned in some of the reviews, it may seem overwhelming or confusing. My best suggestion is to take a moment to review the layout and decide what you'd like to see, to what level of depth, and …	Written 24 December 2011
3stars1wish	5.0 of 5 bubbles	Huge!	My favorite collection is most definately the Egyptian collection, which you should not miss. There are also so many other collections from other parts of the world. Highlights for me included: the Rosetta Stone, the Elgin marbles, the Egyptian collection. The Canadian collection from the Salish people of BC should also be visited. The totem poles are so beautiful - carved from the giant sequoia …	Written 24 December 2011
luvtravel75	5.0 of 5 bubbles	A Must See	There is everything there; this time we spent more time in the African and Asian sections. I find this museum to very friendly and accessible. It's hard not to love it. The Elgin Marbles are there and so is the Rosetta Stone.	Written 24 December 2011
PaulFeist	4.0 of 5 bubbles	One of the finest collections on earth!	Unlike the current Smithsonian (Washington DC) trend of "fewer artifacts, more preachy wall murals", the British Museum houses fine collections of actual artifacts, with informative placards for each. You can see, on ONE location, the histories of much of the world at the British Museum. I know that there are many ethical "issues" about the manners in which some of the artifacts have been collect…	Written 23 December 2011
Ron J	4.0 of 5 bubbles	Well worth a visit	Enormous collection of artefacts. I particularly liked the Hadrian exhibition.	Written 23 December 2011
Astroph	5.0 of 5 bubbles	Amazing museum	So much to see! I enjoy that all London museums have an optional donation in order to enter. I would suggest going as early as possible to beat the crowds.	Written 23 December 2011
MDQuah	4.0 of 5 bubbles	Still among the best in the world!	Had a good time. The exhibits are superb, the kids are astonished with the mummies. Entrance is free with non-obligated GBP5 donation at the entrances. Building is well lit and clean.	Written 23 December 2011
UKBrianS	4.0 of 5 bubbles	Unique	There are so many exhibits that everyone will find something of interest. Good cafe but suggest you go to the Museum Tavern opposite the main entrance for a drink and meal	Written 23 December 2011
bluenose1961	5.0 of 5 bubbles	Must see	Spent a really good day here, lots to see and genuinley intersting.	Written 23 December 2011
ALifeMapped	5.0 of 5 bubbles	A true gem - more to see than you could imagine	A friend suggested we visit the museum for a cheap day out (entrance is free). I was amazed at the scope of the museum, there are so many interesting artifacts and exhibitions from all over the world. The museum itself is a beautiful building and easy to reach. The entrance is on a beautiful tree-lined street with plenty of cafes and bars around so it's a great place to meet, chat, relax and pond…	Written 23 December 2011
Sid5515	4.0 of 5 bubbles	Historically amazing!!!	Amazing collections of archeological and antique items from all over the world shown in one big museum complex, even from my own country... Loceng Gangsa Klang which located in Southeast Asia section....	Written 22 December 2011
Patti W	4.0 of 5 bubbles	Great mummies	Great exhibits. If you are there in the summer, there is no air conditioning so be prepared to sweat. Great special exhibits - loved the first Chinese Emperor's terra cotta warriors 4 years ago.	Written 22 December 2011
skimeld	5.0 of 5 bubbles	One of its kind. Do not miss.		Written 22 December 2011
LondonGauker	5.0 of 5 bubbles	Amazing Collection	Love the collection at this museum, but it has become quite crowded with tiny trinkets, pottery, clay and odds and ends shoved into cases. But this museum houses some of the most impressive collection of world history and civilization. Must see: Rosetta Stone, Sarcophaguses, Greek and Middle Eastern statutes and columns and portions of buildings.	Written 22 December 2011
Snowy6491	4.0 of 5 bubbles	Grayson Perry	Really clever exhibition - well though out and fantastic ceramics	Written 22 December 2011
sandra3120	5.0 of 5 bubbles	Probably the finest museum anywhere	It's enormous and impossible to do without many return visits. Every special exhibition is a wonder, and most take about 2 hours. If you still have the stamina, stroll around some the permanent displays - it never disappoints.	Written 22 December 2011
Syksey99	4.0 of 5 bubbles	Get fit, the British Museum way, walking!!!	Probably my favorite buildling in London, not just on the outside!! I have visited the BM many times over the years and my wife and i have still not seen everything it has to offer. The staff are polite and the prices for private exhibits are very reasonable, i would recommend the afternoon tea offering on a sunday as a lovely treat whilst looking at works of art from all over the world, awe insp…	Written 22 December 2011
bmoregirl	5.0 of 5 bubbles	Could spend the whole day here	This is a great musuem to visit. It's beautiful, very friendly to my elderly parents who can't do stairs or stand for too long. Lots of benches and free stools to use. The amount of things that can be seen from different parts of the world here are just incredible. As this all inside I suggest to pick a rainly or gloomy day to spend walking around.	Written 22 December 2011
minanabil77	5.0 of 5 bubbles	great	well it needs days and days to finish it but try to focus on certain halls you like best to see ... Egyptian and Greek halls are a must see	Written 21 December 2011
IKH69	5.0 of 5 bubbles	Exellent	Well worth a visit,you could easily spend the whole day there.	Written 21 December 2011
Virtualadvisor	3.0 of 5 bubbles	Too much empty space.		Written 21 December 2011
Lollapot	5.0 of 5 bubbles	Favourite place for a rainy day!	I love everything about the British Museum..except perhaps for the crowds. There really is something here for everyone. The Court restaurant is a special treat - beautiful setting and good value to be had on their exhibition special menus.	Written 20 December 2011
jayne b	5.0 of 5 bubbles	family day out		Written 20 December 2011
Thomas J	5.0 of 5 bubbles	How can you go wrong?	I have been to the British Museum many times. There are always new things to see and old friends to re-visit. The last time, I stumbled upon a wonderful exhibit devoted to clocks, of all things.	Written 20 December 2011
JennyVarela	5.0 of 5 bubbles	Spacious	Great artifacts. Very spacious and clean. Bright from natural lighting.	Written 20 December 2011
Alexander T	1.0 of 5 bubbles	Overrated, and Immoral	I typed a review much like this a week ago, and it was removed. I don't appreciate the 1984 approach, as what follows is very much my experience, and I feel I should be able to voice it. I cannot be the only educated, and liberally minded, person who feels the same.* * *Norman Foster’s ceiling is much lauded, and it is very good at being sympathetic despite being hyper-modern. However, the museum…	Written 20 December 2011
Selke v	4.0 of 5 bubbles	Cultural experience	A beautiful building with art from sometimes even more than three thousand years ago. Free entrance	Written 20 December 2011
Dan-Soschin	5.0 of 5 bubbles	Free and Amazing!	This is one of the most storied museums in the world (even if it's collections are the results of a few thousand years of forceful collections). This museum is free and wonderful. A must!	Written 19 December 2011
ProfT	5.0 of 5 bubbles	A dream come true for historians	Despite many trips to London, I'd never been to the British Museum, and in many ways it does disturb me how many great treasures (all from abroad) like the Elgin Marbles remain at the museum. But the Egyptian collection is superb, and I spent most of my time there, including at the Rosetta Stone. The museum is free, though there is a suggested contribution of 5 pounds or 7 dollars, well worth it.…	Written 19 December 2011
Christina2001	5.0 of 5 bubbles	Best museum in the world		Written 19 December 2011
Jackie A	5.0 of 5 bubbles	Grayson Perry's Tomb of the Unknown Craftsmen	A sheer delight ! One seldom sees folk in an exhibition looking at exhibits with smiles on their faces ! Beautifully set out and explained.	Written 19 December 2011
Traysnow	5.0 of 5 bubbles	Just go for the roof.	This place is worth checking out for the glass roof. Absolutely stunning and makes great use of the courtyard.The collections are also worth a gander..	Written 19 December 2011
JennyVarela	2.0 of 5 bubbles	Booty	The reason I give this museum two star is not because the museum is bad, it is because most of the stuff in this museum are not belong to Britain. I feel weird when I saw Egyptian,Chinese and Greek artifacts in a country that are not belong to them. This is just my personal opinion.	Written 19 December 2011
Quakervalues	4.0 of 5 bubbles	Interesting - not for the right reasons		Written 19 December 2011
HawkeyeGirl24	5.0 of 5 bubbles	So Much to See, Too Little Time	My husband and I really enjoyed our trip to the British Museum. Entrance was free, but we paid extra to see the special exhibit as well. My husband and I have differing interests when it comes to museums, but at the British Museum we found there were plenty of displays to suit us both. Our only regret is that we didn't have more time to look at all of the facinating displays in the museum.	Written 19 December 2011
Sharpe26	5.0 of 5 bubbles	Time and Time again	Being lucky enough to have worked close to the British Museum I have visited on a number of occassions. This is a large site and there is always something special to see. Well worth a visit however long you have to spare. Whatever age my co-visitors are they all enjoy this museum.	Written 19 December 2011
mule54	4.0 of 5 bubbles	Massive museum worth return visits	The British Museum, which no longer has the British Library joined to it, is a massive collection, some of it the result of Britain's colonial past, so there may be mixed feelings about the collection's origins. While the Egyptian and ancient Greece and Rome exhibitions are always terrific, this visit's surprise winner was in the lower floor, a stunning and accessible exhibit of works from Africa.	Written 19 December 2011
rabbitonthemoon	5.0 of 5 bubbles	A freast for the senses	There is so much to see, I would recommend picking exhibits that you'd really like to see rather than trying to do it all in one day.	Written 19 December 2011
Bubiana	5.0 of 5 bubbles	Amazing and more	Everything that I wanted it to be and more. I am a bit of a history nerd so it ticked all the boxes. I would recommend taking at least a day to look (we did the Greek and Egyptian displays and i left wanting more)	Written 18 December 2011
Romar45	5.0 of 5 bubbles	An absolute must!	Days could be spent in this jewel. We only had 1/2 a day to explore so concentrated on Ancient Egypt and a little bit of Roman Britain.	Written 18 December 2011
Steven W	5.0 of 5 bubbles	All Wrapped Up !		Written 18 December 2011
lynne s	5.0 of 5 bubbles	So much to see	Its a great place to see so many interesting things, food choice a bit lacking though!	Written 18 December 2011
redhotsun	5.0 of 5 bubbles	Great Museum		Written 18 December 2011
rem123sa	5.0 of 5 bubbles	Always something new!	Could spend a week in this museum - always see things I have missed before!	Written 17 December 2011
Becky C	5.0 of 5 bubbles	The world in one place		Written 16 December 2011
Hippo66	4.0 of 5 bubbles	Very impressive for free	I really enjoyed my visit to The British Museum, is was around the corner from our hotel and being Free was an added bonus, My partner and I aren't people who visit Museums but really enjoy The Ancient Greek and Egyptian period, so we found the British Museum very interesting, Loved the Australian Bush Garden in the Grounds and especially the display of Wollemi Pines. It makes for a nice way to s…	Written 16 December 2011
metamutator	4.0 of 5 bubbles	Two words: Rosetta Stone	Two more: Elgin marbles. Make of that, what you will.	Written 16 December 2011
FlowerPelet	5.0 of 5 bubbles	Worth your time	When you enter the Museum you will be totally confused because of its wide area. You would be hopeless unless you don't get (free) map.You need couple of days to cover all the areas, so if you have just one day to tour around, do some research beforehand.The great thing is that it is FREE!	Written 16 December 2011
beccadicko	3.0 of 5 bubbles	Only for the serious	I love museums but the British Museum was different. I found it was spread out so far and i was not very interested in what they had on display. I think its for the more serious history buff then the normal tourist.	Written 16 December 2011
Kevo-AU	4.0 of 5 bubbles	It's Free so def worth a visit.	Very close to Holborn Tube station and easy to find. Worth a visit and shockingly it's free. Not many things are free in London so this is a must for anyone who visits London.	Written 15 December 2011
MiddleEnglandCharlie	5.0 of 5 bubbles	Amazing architecture	Too vast to take it all in at one time. Need to make a plan beforehand.Take time for a coffee and snack in the courtyard to absorb the atmosphere and amazing roof.Lived in London many years ago , but never visited here!	Written 15 December 2011
Friends1031	5.0 of 5 bubbles	A Cultural Masterpiece	Great attraction - very close to our hotel & free. Good value coffee shop and lovely gift shops. A must if you are visiting the City.	Written 15 December 2011
sabai77Pijnacker	5.0 of 5 bubbles	Loved the Antiques	Imposing to arrive at the British Museum on a stroll from Tottenham Court Road with his restaurants and shops and to see this facade. I loved the Greek and Egyptian rooms. So do have a visit.	Written 15 December 2011
Travelin10ACgurl	5.0 of 5 bubbles	So much to see	This is one fabulous museum. The exhibits are awesome and ancient. You could spend days in there and probably not see everything. Pace yourself when you visit. We had a little lunch in the cafe (tomato soup was delish!). Strongly recommend visiting this museum. A plus is that it is free!	Written 14 December 2011
duaneger	5.0 of 5 bubbles	Must see	So much to see. Admission is free. I got one of those headset guides (about $5 US dollars) to walk me thru the museum, and did three of the tours in it. Took about four hours for all three. Definitely worth your time.	Written 14 December 2011
Steven W	4.0 of 5 bubbles	Too much to see in one afternoon.	Kids loved it but there was too much to see in an afternoon, which was all the time we had.	Written 14 December 2011
Kalbrau	4.0 of 5 bubbles	Can't knock it for free!	Some interesting exhibitions and fantastic architecture, particularly the Great Court. Worth half a day if you can spare it and you're interested in that sort of thing.	Written 14 December 2011
Cliff B	4.0 of 5 bubbles	Great Museum	We only saw a bit of the displays as we ran out of time. The Asian Egyptian displays are amazing. A must see.	Written 13 December 2011
b0nnitta	5.0 of 5 bubbles	The whole world collected under one roof.	I absolutely loved it. It has large collection from the whole world, you can walk through the exhibition rooms and have a feeling you are travelling in time. One moment you are in ancient Egypt with mummies and old sculptures from Thebes and next one you are walking through the streets of Rome. It is great way how to spend a day, but you might need more than a day to see everything, and to be ver…	Written 13 December 2011
Rianna R	5.0 of 5 bubbles	Can spend hours here	The British Museum is great, especially for those who really enjoy history. Their displays from Ancient Egypt and Ancient Greece are especially wonderful. Plus, it's home to the Rosetta Stone! Definitely a place where you could spend hours. And as an added bonus, it's totally free!	Written 13 December 2011
Sbjuliana	5.0 of 5 bubbles	Love it!	If you love art and history, this is a great place to visit. The British Museun have really great areas, like the egyptian one, with lots of historical elements. Don′t miss the stores also, great for souvenirs.	Written 13 December 2011
TheVeggieNomad	5.0 of 5 bubbles	Awesome collection... and FREE :)	I am a huge fan of London's high quality tourist attractions that are always free like the British Museum. Some of the highlights for me included the Easter Island Head, The Egyptian Statues and Artifacts, Aztec exhibit. Budget at least a few hours to spend here there is so much to see. Don't miss wandering into the lower floor where there are some spectacular marble structures and facades of Gre…	Written 13 December 2011
shawnday	5.0 of 5 bubbles	A Must See	Always worth a visit. Will probably never get a chance to see everything.	Written 13 December 2011
Anster56	5.0 of 5 bubbles	A Must Visit Museum	I only had 2 hours to spare when visiting here and really wished I had longer, what a magnificent building, so well laid out and loads of helpful staff. I will certainly make a point of spending a whole day in here when i next visit London	Written 13 December 2011
gustvrcm	5.0 of 5 bubbles	Great experience.	One of the two greatest museums of the world (the other is the Louvre). What about seeing the Roseta Stone right in front of you or some mummies? Or some greek statues?	Written 12 December 2011
ReviewByKaren	5.0 of 5 bubbles	amazing!	we only had a couple of hours inside the museum...the time passed so quickly with so many amazing wonders to see! Their web-site has an option to plan short visits which was quite a helpful tool.	Written 12 December 2011
dhawalkes	4.0 of 5 bubbles	Biggest	Amazing and huge. It has so many sections and it represents each country's expertise. Even one day is not sufficient to visit all the sections. I think people needs to have leisure time to see all of it.	Written 12 December 2011
Juliet	5.0 of 5 bubbles	Great collection and free	Well what is not to like about it. One of the best museum collections I've ever seen and totally free... Nothing can compete with that.	Written 12 December 2011
iamwhoiam K	5.0 of 5 bubbles	very large, free, totally perfect!	This place is extremely interesting and big. There are many things to see and it takes you maybe 2 days to see it all! very big and incredible place.	Written 12 December 2011
Jeff S	5.0 of 5 bubbles	Should have spent more time there	This is a world that takes you through worlds. One could spend a week here and just touch the surface,	Written 11 December 2011
Jai K	4.0 of 5 bubbles	An amazing free museum in London.	This is the most famous museum of London, very conveniently location. And has all historic articles. The entry is free. I had a good time with friends. It has Greek ancient stories and mummies and sculptures.	Written 11 December 2011
Sarah M	5.0 of 5 bubbles	british museum	great museum, easy to navigate, had around 3 hours, obviously not enough, but chose the exhibits we wanted to see most. Donations requested of ￡5 per person, bargain	Written 11 December 2011
Yoav K	5.0 of 5 bubbles	Top Museum	I read so much about the museum.The decision to visit it was not difficult.I was told that the museum is huge and I need a few days to visit all of it.So I decided to visit it just for a few hours .The main interest for visiting it was to see the Magna Carta.I learned in school about it 35 years ago and the possibility to see it was enormous.It was easy to find the floor where the book was kept.B…	Written 11 December 2011
John W	5.0 of 5 bubbles	Sucker For History	Recommended highly. Especially if you have limited Time. See The British Library also not that far away.	Written 11 December 2011
trishkc	5.0 of 5 bubbles	A must see!	This is the first place that we visited on our trip to London. We went here right away after an overnight flight, jet lagged and sleep deprived. So many incredible and fascinating things to see that we were actually a little overwhelmed. This was a Sunday and the place was packed. My husband wanted to go back and see more a few days later so we did. Easy enough considering that we were staying wi…	Written 11 December 2011
torqemada	5.0 of 5 bubbles	One of the world's best museums!	I can't stress enough how fabulous this museum is, with some of the best exhibits anywhere in the world, and it's free (apart from the special shows). In London you can't argue with that.	Written 11 December 2011
Kathy S	5.0 of 5 bubbles	Beautiful museum	Gorgeous collection of art. Thoroughly enjoyed it and we hadn't originally planned to go there.	Written 11 December 2011
rufusrx	4.0 of 5 bubbles	australian flora & fauna	FREE (donation requested, but discretely) Great exterior exhibit (australia F&F0 Rosetta stone, Elgin Marbles	Written 10 December 2011
bluesonwhyte	5.0 of 5 bubbles	A must see	No visit to London is complete without a stop here. The Egyptian room alone will amuse for a long time.	Written 10 December 2011
jocelynlee	4.0 of 5 bubbles	Famed Elgin Marbles & Rosetta Stone	This museum was definitely worth a visit. Highlights for me:- Elgin Marbles from the Parthenon (read up on the history)- Rosetta Stone: absolutely fascinating (and amazing pensmanship...whoever carved it out!)- Egyptian exhibitsEverything else was good but not great...but the museum has a nice flow unlike the terrible Lourve) and admission is free...fabulous!	Written 10 December 2011
Bradley T	5.0 of 5 bubbles	Bring a big brain and lots of time	What an expensive way to travel the world especially to places that wouldn't be safe to visit today.	Written 10 December 2011
Euan M	5.0 of 5 bubbles	Good Greek and Roman exhibition	As usual there is plenty to see and do? The Greek and Roman exhibition is worth seeing	Written 10 December 2011
renee4u	5.0 of 5 bubbles	awesome	great place to visit, stop in also found Pepsi across the street in the pub	Written 10 December 2011
DannyAms	5.0 of 5 bubbles	kids activity day	Great museum brilliant for kids, locker facilities, activities. Will visit again and again	Written 10 December 2011
alessandrawillsher	5.0 of 5 bubbles	Fantastic Museum	This museum is fantastic! It's huge, there is absolutely no way you can see it all in one day. There are several amazing manuscripts on display, a fantastic classical and egyptian period, it was amazing!	Written 10 December 2011
monsabbatical	5.0 of 5 bubbles	don't leave london without seeing this		Written 10 December 2011
Stapito	5.0 of 5 bubbles	Endless surprises.	The central courtyard is stunning, and most exhibits are well-labelled. There are good temporary exhibitions and the shops have a tremendous selection of books, cards and quality mementoes.	Written 9 December 2011
toohip	5.0 of 5 bubbles	too much to see in a day! all for free!	The 6.5 million specimens are too numerous too see. Everything you can imagine. If you like museums like I do, prepare for a long day.	Written 9 December 2011
RJMGiLLIGAN	5.0 of 5 bubbles	The World in Minature		Written 9 December 2011
Jim A	5.0 of 5 bubbles	How do you not visit one of the Great World Museums	I'm sorry but unless you are traveling with Jersey Shore this is a required stop. The wealth of history that one is introduced here is incalculable. You will be better for having exposed yourself to this treasure trove of History.	Written 9 December 2011
Amy H	4.0 of 5 bubbles	So much to see!	We were in a hurry when we visited this museum and I wish we had taken more time! There is so much to see and do here, you could spend days and not see it all. Plan your time wisely :-)	Written 9 December 2011
Sal24London	5.0 of 5 bubbles	Great museum to pop in and out hundreds of times	I must have been to the British Museum tens of times, and I always discover something new. Of course, if you are just visiting London, you can't do this, but it is definitely worth spending a couple of hours there. And it is all free!	Written 9 December 2011
Dianne1764	4.0 of 5 bubbles	amazing	well worth a look ...been several times and see something new every time!!	Written 8 December 2011
wanderingskv	5.0 of 5 bubbles	The history of the world in one building	Fantastic collection from all over the world make this one of the highlights of any visit to London!	Written 8 December 2011
redhead_roaming	5.0 of 5 bubbles	Do your research	I would recommend getting a list together of things you want to see (highlights for me were Rosetta Stone, Cleopatra, Easter Island Statue, & Elgin Marbles). Otherwise, you will go in overwelmed and lost. I would try to pick a day other than the weekend to avoid the crowds but honestly, even on the Saturday that we went was not bad. No charge to get in but the cafe & restaurant have pretty pricey…	Written 8 December 2011
PippinCat	4.0 of 5 bubbles	Impressive, a little overwhelming for one day so go back again	We staggered in here only hours after a 24-hour flight from Australia and looking to fill the six hours till we could get into our accommodation. It was, as a result, a little overwhelming with the huge, impressive ceilings, stunning marbles, impressive Roman displays, and endless, amazing collections. It is beautifully laid-out, and easy to navigate, but try to avoid the school groups: they were…	Written 7 December 2011
Lostpassport	5.0 of 5 bubbles	Always something different	I love this museam, if I only had one to chose from, this would be it, you see something different everytime	Written 7 December 2011
YG1978	5.0 of 5 bubbles	A "must see" for history lovers	I loved the Egyptian and Assyrian collections, and although the signage can be made more clear and the display more interactive, the British Museum holds world class exhibitions which no history lover can afford to miss.	Written 7 December 2011
altered69	3.0 of 5 bubbles	Slightly Disappointing...	VERY striking building when inside but I was slighlty disappointed by the amount of displays. I suppose this is because there are a lot of museums in London & everything is spread out over them i.e. animals etc are in Natural History Museum I presume.	Written 7 December 2011
Lorea M	5.0 of 5 bubbles	Amazing place.	I used to live close to it, so it was a great place to go on weekends. Always amazing.	Written 6 December 2011
Paul B	5.0 of 5 bubbles	Fantastic	If you're interested in world history, especially ancient history, this should be on your bucket list	Written 6 December 2011
tlynn63	5.0 of 5 bubbles	Excellent	I was at the British Museum on a school holiday two years ago and could not even walk it was so crowded. This time we went later in the day and stayed until closing time....a much better time to go. I could spend days in the place. Get a map to see the really important pieces first and then just saunter. There is a lot to catch your eye. The gift shop is great, too.	Written 6 December 2011
Matt L	5.0 of 5 bubbles	Best Museum I have Ever Been To	I have been to different museums all over the world. This is by far the best. It's free to get in and has the broadest collection of art I have ever seen. This is a 'must hit' stop.	Written 6 December 2011
leeanne_Windsor_1	5.0 of 5 bubbles	Wonderful a must see.	It was a fabulous place to see and worth the effort to get there.	Written 6 December 2011
traveller186424	5.0 of 5 bubbles	What can I say	Well worth a visit, if you've got a couple of hours or a whole day, no charge, although we did make a donation, made us feel proud to be British!!	Written 6 December 2011
Jonathan1022	5.0 of 5 bubbles	Come early	So much stuff to see. Its a great place to see all of the things you learned about in history class from high school or college. Rosetta stone, Cleopatra's mummy, just amazing.	Written 6 December 2011
Dave C	5.0 of 5 bubbles	Superb!	Could have spent a week there! More to see than you might believe is possible... almost overwhelming!	Written 6 December 2011
maton1	4.0 of 5 bubbles	A little overwhelming	The British Museum is huge. Get an audio guide and do some of their guided tours, which explain the important things to you. We also joined one of the free talks on Ancient Egypt, which was very interesting. They run these free talks all day, so I would go to a few others if I went back. There is a lot to see, so maybe concentrate on the things that interest you the most. I personally enjoyed the…	Written 5 December 2011
Irish85	4.0 of 5 bubbles	Take time	Allow plenty of time to go through the museum. There is loads to see and take in.	Written 5 December 2011
Tereza C	5.0 of 5 bubbles	Huge, For Free and Ultra Fun!	Ok. Many "stolen" pieces of human culture. The history of mankind can be told in the walls of the British Museum. A day is not enough to visit it. It's smaller than the Louvre, but at least it's not charging you to see what had been stolen from ancient civilizations. The museum is the keeper of the Rosetta Stone. This only piece is already worth a visit!!	Written 5 December 2011
Kevin M	2.0 of 5 bubbles	Boring	Enjoyed the performers outside more than the displays inside.	Written 5 December 2011
Gary F	5.0 of 5 bubbles	Giant stone winged figures	Fantastic collection & very diverse. The Assyria area is my favourite (left after entrance) because you're never taught this stuff at school nor see much on TV - giant stone winged figures...amazing.	Written 5 December 2011
Robyn L	5.0 of 5 bubbles	Fantastic!	I can't think why you would not visit the British Museum. It has some amazing artefacts, is extremely interesting, the building and architecture is fantastic and will keep you entertained for hours!And it's free! What more could you want - do not pass up on visiting this fantastic museum. The highlight was the section with an array of Egyptian mummies and tombs - so interesting, jaw dropping in f…	Written 5 December 2011
Charlieandaustinsmum	5.0 of 5 bubbles	Fabulous museum dont miss this!	This is a great place in London, in fact one of my favourite. I go here often to browse the collections, visit the special exhibitions or just to have lunch. There is too much to talk about here but definately dont miss afternoon tea in the resturant - it is a lovely experience	Written 5 December 2011
traveltot11	5.0 of 5 bubbles	One of the best museums in the world!	A must see in London. The Rosetta Stone, Cleopatra's Mummy, Stellas from the Pantheon in Greece are just a few of the amazing artifacts in The British Museum. Free to all!	Written 4 December 2011
Emily	4.0 of 5 bubbles	Love it	I am often in London and this is one of the ''attractions'' I go to pretty much every time. It is a peaceful and beautiful place and I enjoy that the entrance is free.They also have a nice shop and cafe inside.	Written 4 December 2011
Sally C	5.0 of 5 bubbles	Grayson Perry Exhibit is Amazing	We travelled to London especially to see The Tomb of the Unknown Craftsman. It was a pilgrimage and everything and more than we had hoped for.All the exhibits are amazing and potent in their craft and ideas.I shed a tear at the ship and flint axe at the end.Go,go,go and see it!	Written 4 December 2011
cakedeco	5.0 of 5 bubbles	Spent an entire day here and just scratched the surface and saw the highlights.	This is absolutely amazing. We were absolutely gobsmacked to see so much art and history in one place. Can hardly wait for our next visit. Words can't describe the feeling of standing before some of these pieces.	Written 3 December 2011
Helena-Mae	5.0 of 5 bubbles	Best Museum in London	I've never been here before, and I can't think why. As soon as you enter, the museum is imposing, a huuuuuuuuuge room, with a circular 'court building' inside it. The displays are never-ending, and the museum has some amazing artifacts, including the Rosetta Stone (breath taking when you imagine what this allowed us to do) and Elgin's Marbles (having visited the origin of these in Athens, I did h…	Written 3 December 2011
WVSJ	4.0 of 5 bubbles	Unique pieces of history	Amazing Egyptian and Greek collections. A shame they don't have more on India.	Written 3 December 2011
janetlhoo	5.0 of 5 bubbles	A great collection of artifacts.	I must start by saying I am a museum person. I like museums, I read the descriptions, I spend timing looking at the artifacts, I enjoy walking through. That being said I was not planning on visiting this museum. I had been to DC and was planning on going to the Louvre in a few days. It was only because we had the London Pass and they were open late that we decided to go. I am so glad we did. They…	Written 3 December 2011
Antonina K	5.0 of 5 bubbles	Culture shock	Culture shock it was - in a good way. No matter what culture you prefer to learn about, it is there. The only thing I was worried about was to get lost in the labyrinth of rooms full of artifacts from various cultures and times. Maybe split it into two days and dedicate time to seeing what you really like. Of course, the Egyptian section is full of well discussed items, but it gives you a feeling…	Written 3 December 2011
Gracie02	5.0 of 5 bubbles	Superb - as ever	What can anyone say about this world class fantastic museum, free to enter and enjoy? It makes you proud to be British. The displays are clear, the exhibits are sensational, the galleries are large and comprehensive. Pick a subject (Egyptian, Assyrian, Grecian, Roman, Arabic, Polynesian, African - everything is there) and wander at leisure. Special exhibits must be paid for (for instance, the Gra…	Written 2 December 2011
CanewdonCookie	5.0 of 5 bubbles	Great	A great way to spend several hours, particularly if the weather outside is not good. So much to see and lots of walking, but worth it.	Written 2 December 2011
Christopher C	5.0 of 5 bubbles	Tomb of the Lost Craftsman		Written 2 December 2011
OspreyEdinburgh	5.0 of 5 bubbles	Spend a day	If ancient history is your thing, go here and spend time. Probably need to have an idea about those times before going as reading up on the day can hurt your head! Great building too and worth seeing just for that.	Written 2 December 2011
dulcieb	5.0 of 5 bubbles	Excellent museum	There is everything in the British Museum. We are not officienados of history, so wanted to see the Rosetta Stone and the Egyptian collection. You couldnt go to London and not visit the British Museum	Written 2 December 2011
askmeimight	4.0 of 5 bubbles	Busy	I went at the weekend and found it very very busy - Its packed with exhibits too tho and well worth a visit	Written 1 December 2011
Beverly D	5.0 of 5 bubbles	Fabulous exhibits	Great Assyrian exhibit! Also wonderful mummy collection.	Written 1 December 2011
rugby007	4.0 of 5 bubbles	Huge, with Tons of Cool Things to See	Saw the Rosetta Stone, which for some reason I thought would be much bigger. There is a lot to see, with many galleries leading in a multitude of directions. Free admission, with donations encouraged. The best in the place was the library-style galleries, with hundreds of mixed displays of all kinds of interesting items and documents, from weapons to animals to statuary. To do it all completely, …	Written 1 December 2011
LondonHappyGuy	5.0 of 5 bubbles	Definitely worth a visit!	If you like history - go there! I personally enjoyed the historic stuff from WW2. There is much more though.	Written 30 November 2011
modgirl36	5.0 of 5 bubbles	For lovers of history, art and architecture	Free! Donations are appreciated. Comfortable walking shoes are a must, plus bring a camera and water. Good selection of food and snacks in the cafes, they also have a restaurant, or bring your own food and eat in the Great Court where there are many benches and cafeteria style tables. One could go to this museum for eight hours a day for many days and not see all that is on offer. My husbands fav…	Written 30 November 2011
Val P	5.0 of 5 bubbles	A Treat	I always love to visit the British Museum, but always have trouble deciding what to see. It makes for a lovely day out.	Written 30 November 2011
Johan E	4.0 of 5 bubbles	Great experience,if you are interested in history	The best time to visit this museum is on a rainy Sunday,when it is too gloomy outside.You can go back in time,walking past the Egyptian statues,mummies,ancient Greek and Roman jewellery,and admiring the depiction of oriental gods and goddesses.	Written 30 November 2011
Jacky G	5.0 of 5 bubbles	What a place	Fabulous Building, so much to see, have to go back as could not see it all in one visit.	Written 30 November 2011
Vinoth74	4.0 of 5 bubbles	good place to see	An amazing building with endless fascinating things to see. Restrict youself to a few galleries or you'll be exhausted. The restaurant is a hidden gem and worth a visit in its own right. An amazing building with endless fascinating things to see. Restrict youself to a few galleries or you'll be exhausted. The restaurant is a hidden gem and worth a visit in its own right.	Written 30 November 2011
Librarian39	4.0 of 5 bubbles	Wonderful		Written 30 November 2011
oliveremily	5.0 of 5 bubbles	Best antiquities collection anywhere	Loved the carefully chosen displays and layout of the entire museum.	Written 30 November 2011
Robin1001	5.0 of 5 bubbles	Too many good things!	The sheer size and splendour of this place just goes to show how far reaching the British Empire once was.	Written 30 November 2011
Diane T	4.0 of 5 bubbles	Great experience		Written 30 November 2011
mmramz	5.0 of 5 bubbles	Amazing!	This was my first visit to the British Museum. I have been to most all other museums in London, and many around the world. I was amazed at the jaw dropping artifacts in this museum. A great collection- and a must see in London.	Written 29 November 2011
fawkolgirl	4.0 of 5 bubbles	Worth the Visit	The British Museum, has a broad display of artifacts from around the world. It is quite compact, and you can easily navigate the area. The displays are first class, and very interesting. There is something to see for everyone of all ages. The Museum is free, and is well worth the visit.	Written 29 November 2011
Jane A	5.0 of 5 bubbles	Not to be missed	Round the corner from my office, I am a frequent visitor. I never tire of it. Special exhibitions are always excellent - the current Greyson Perry is really good. The Egytian galleries are always crowded - but there are other brilliant things to look at - my particular favourite is the Abasyian Lion Hunt Gallery - although currently some of these are on loan.	Written 29 November 2011
Micheletex	4.0 of 5 bubbles	Highlights when short of time	We had much to cover in one day of sightseeing, so we barreled into the British Museum, turned left and ran right into the Rosetta stone. We check out the Assyrian and Egyptian artifacts and then continued into the room with the Elgin Marbles. It was great to see them after just having visited the new Parthenon museum again this summer. Total time: less than 30 minutes.	Written 29 November 2011
ljdn	5.0 of 5 bubbles	A must see	This museum is a must see. The admission is free, although donations are appreciated. The Rosetta Stone, parts of the original Parthenon are here. The "mummies" are so amazing to actually see. Do not miss.	Written 29 November 2011
m0r0	5.0 of 5 bubbles	Intriguing		Written 29 November 2011
Swingelish	5.0 of 5 bubbles	Incredible	Incredible exhibition very well organised but very crowded.	Written 29 November 2011
Nonlodico	5.0 of 5 bubbles	How to explain Mummies tradition to children	The place is unique I visited years ago and now is completely restored. My 8 years old daughter loved the Rosetta stone, the Mummies, the Pantheon statues....Got a very good simple guide, easy for Children as well.	Written 29 November 2011
Jacqueline M	3.0 of 5 bubbles	not impressed	I spent most of my time in the Asian section and did not see great examples of Asian art.	Written 29 November 2011
donna h	5.0 of 5 bubbles	A surpirse	I visited the exhibition "Landscape, heroes and folktales:German Romantic prints and drawings" which is on until April 2012. Excellent collection of early 19th century etchings. The exhibition is well-curated and the best part was that there was hardly anyone there. Highly recommended!	Written 29 November 2011
eatydrinky	4.0 of 5 bubbles	Great but Crowded!		Written 29 November 2011
Henriette P	5.0 of 5 bubbles	Grayson perry exhibition is highly recommended	This exhibition can only be visited by preordering a time slot. It is the best exhibition i have ever seen and my student daughter agrees. Perry isintriguing funny authentic andthe combination with ancient craft that he has put together is v impressive as are his own comments.	Written 29 November 2011
Fabiola	4.0 of 5 bubbles	Do miss some of their pieces	The winged Persian lions and the Parthenon are a must. The Egyptian and the African rooms are nice. The rest is average	Written 29 November 2011
tobavancouver	2.0 of 5 bubbles	Used to be Better	They have modernized the museum, it is poorly laid out and wayfinding is difficult. Books are no longer there having been moved to the British Library. Used to be smaller and much more interesting.	Written 29 November 2011
Caroline J	5.0 of 5 bubbles	Must go museum	It's free (yay), there's free tour (double yay) and the exhibit are pretty awesome. Need to spend at least 5 hours min to fully enjoy the British Museum.	Written 28 November 2011
Fedora-n-FountainPen	5.0 of 5 bubbles	A national treasure	A wonderful place to spend the day and take in treasures from across the globe. The Egyptian collection is wonderful and where else can you view the actual Rosetta stone.	Written 28 November 2011
Rooz A	5.0 of 5 bubbles	One of World's Greatest	As expected, it is just amazing! The new atrium part is heavenly.	Written 28 November 2011
Juuls27	4.0 of 5 bubbles	Well worth a visit!	The British Museum is well worth a visit. There is so much to see. entrance is free. Make sure you visit the library!	Written 28 November 2011
GLASGOLASS	4.0 of 5 bubbles	School party hell	What can you say about the BM? It's got it all--but next time I will phone in advance to check if any school parties are due to visit--small children playing hide and seek from their teachers while squealing loudly spoiled my visit.	Written 28 November 2011
Paul_CapeTown_1975	5.0 of 5 bubbles	Excellent Museam...probably one of the best in the world!	This museam is brilliant and its free. It has a fascinating Greek section and its one of the few museams that pics are allowed so have a fully charged camera ready!	Written 28 November 2011
luvroma2	5.0 of 5 bubbles	Amazing, free museum!!	Elgin marbles, Rosetta Stone, the "bogman" and more things too numerous to mention that make this an incredible, not to be missed museum. Since there is no entrance fee - donations accepted - it is worth visiting several times to visit different sections.	Written 28 November 2011
Armbert	5.0 of 5 bubbles	British Museum a must	Fantastic building, even if you just go to see the roof. Extensive collections	Written 28 November 2011
JoLondonUK	4.0 of 5 bubbles	Variable depending on which sections you visit, but overall very good.	Different sections were constructed in quite different ways, so they were more or less appealing depending on taste, some were really quite dry and others very interesting. Massive collection of diverse items though, and it's a freebie so well worth a visit to see some rare treasures.	Written 28 November 2011
Disapp0inted_guest	5.0 of 5 bubbles	Not too huge if you choose what to see this time	It really is a must to go to this spacious museum! There are so many original thigs and they are displayed well. There were stone age axes of different shapes to be held in hand and a lady telling about them! And since it doesn't cost anything to go there, you can do it in small pieces!My alias has nothing to do with the museum but all with Hotel Embassy in Beirut Lebanon!	Written 28 November 2011
Christian G	5.0 of 5 bubbles	The British Museum - Treasury of the World	Words fail to describe what is inside. Take a full day and be prepared for exhaustive walking, but it is worth every step. And it is still free! You can make a donation if you wish.	Written 28 November 2011
newlife7262	5.0 of 5 bubbles	Stunning!	As long as don't mind the crowds this is an absolute must when visiting London. The atchitecture and entrance before you even get inside are worth the visit!	Written 28 November 2011
ALMI64	5.0 of 5 bubbles	One of the greatest museums on earth	Incredible museum with tons of exhibits. You can practically spend days if you really want to carefully examine the treasuries. The most significant ones are the Parthenon Marbles that as a Greek feel should find their home at the new Acropolis Museum but on the other hand I must admit that their exhibition at the British Museum is magnificent.	Written 28 November 2011
Swissmex	5.0 of 5 bubbles	Wonderful	I cannot say enough how much I love it in England that you don't have to pay an entrance fee for the museums. I just went in, had another look at the Rosetta Stone, and to a great exhibit about comparing costs in the Roman times and now. Just wonderful.	Written 28 November 2011
tltalbert	5.0 of 5 bubbles	History and Culture Come To LIfe	The British Museum is a "destination attraction" that every visitor to London should encounter. It is truly a rare life experience to stroll through human history as the sights and sounds of the past fill your senses. Our past is our prologue and the British Museum tells this common story.	Written 27 November 2011
M B	5.0 of 5 bubbles	Amazing!	This is a free museum with so much to see. The Egyptian mummies and artifacts, the African artifacts and the Spanish artifacts were my favorite pieces on display. The museum is huge, so allow a couple of hours to stroll. It might help to have some idea of what interests you most, and to navigate to those areas first before you tire out.	Written 27 November 2011
mpez0	5.0 of 5 bubbles	The British Museum	The Rosetta Stone. Lots and lots of Egyptian artefacts. Oh, and there was some Greek, and Roman, and Etruscan, etc. stuff...C'mon, this is the British Museum.	Written 27 November 2011
Vincent P	4.0 of 5 bubbles	Griswoldesque	That describes our visit which was just under 2 hours on our last day. "Hey kids look it's the Rosetta Stone..." as I'm walking on to the next wing.	Written 27 November 2011
RennmausHamburg	5.0 of 5 bubbles	Fantastic!	It costs nothing to go to the British Museum (but donations are welcome). Really fantastic exhibitions and a perfect way to spend a rainy day in London.	Written 27 November 2011
tt240	4.0 of 5 bubbles	worth a couple of hours	enjoyed looking around the various rooms and only thing I found annoying was the need to back track some times	Written 27 November 2011
Anneke_Desmedt	5.0 of 5 bubbles	So huge and such a big collection !!!	You just HAVE to see this one !!!Unbelievable huge collection of artifacts !!! Beautiful building !! you need a map to find your way !!	Written 27 November 2011
Elizabeth2810	5.0 of 5 bubbles	Fantastic. Wonderful exhibitions. Good shops and cafe.	Cakes in the cafe were great. Exhibitions awrsome.	Written 27 November 2011
Simon T	5.0 of 5 bubbles	In my opinion, one of the world's finest museums	Massive collection of treasures, artifacts, statues etc. from all over the world - wonderfully presented. Free entry....Miss this at your peril	Written 27 November 2011
rsmacdon	5.0 of 5 bubbles	What is not at the British Museum?	A world class museum, well laid out, excellent Egyptian, Assyrian, Roman, and Greek artifacts. Must see is the Parthenon reliefs, and Egyptian hall.	Written 27 November 2011
Edie J	5.0 of 5 bubbles	The Best In the World!!	Simply an awesome place to visit. We enjoyed it thoroughly and spent the whole day!	Written 27 November 2011
h8mosquitos	5.0 of 5 bubbles	Great and Free! it doesn't get any better!	Liked: all the humanity treasures gathered under one roof and free to look at by rich and poor alike.didn't like: the items on loans to other museums should be replaced with at list life-size PHOTOGRAPH of what was removed.it is soooo annoying to just read the label and see the wall of a different color outlining the size and shape of the missing artifact. (must have been heavy because the paint …	Written 26 November 2011
WelshMurphy	5.0 of 5 bubbles	excellent	enjoyed it immensley. Spent most of the day here. Plenty of exhibits. Well worth a visit	Written 26 November 2011
mijusim	5.0 of 5 bubbles	a must do	I prefer the Indian primitive art section, but everything is great.	Written 26 November 2011
GoodHonestAdvice	5.0 of 5 bubbles	Too much for one day	We visit the British Museum often and have annual membership. The special exhibitions are always extremely well presented although can get very busy as they are popular (however the museum seem to be learning from previous mistakes and are limiting numbers more). There is so much in the museum that you really need to go several times so spending some time deciding on what you want to see before y…	Written 26 November 2011
hellsbells57	4.0 of 5 bubbles	fab	great but you need comfy shoes and all day.Egyptian room fantastic	Written 26 November 2011
Simbaland	5.0 of 5 bubbles	Possibly the best museum in the world	This is a fantastic place to spend a morning/afternoon (although you may end up spending a whole day here). Free entry and family events means that it's easy on the pocket too.There are many rooms an exhibitions, so take a few minutes to pick up a map and plan your route. Try to catch some of the free talks, where you can find out more about certain exhibits.	Written 26 November 2011
bertiebelfast	5.0 of 5 bubbles	First time	Never been to the BM before but next time will decide specifically what section I want to visit and less time wandering around . An exceptionally wonderful museum to visit.	Written 26 November 2011
Sarah	5.0 of 5 bubbles	Good Even for Adults	Excellent museum and also free, also nice with the ice rink outside reminded me a bit of New York.	Written 25 November 2011
And56	5.0 of 5 bubbles	Don't miss the British Museum	To see the Rosetta Stone and artifacts from the Parthenon in person is awe-inspiring. The Great Court is beautiful. This is an amazing place and it's free!	Written 25 November 2011
kerata_10	5.0 of 5 bubbles	my dream came true	The place I wanted to visit since the very first acknowledgement with the UK, ie. form my school books. The intimate touch of deep history was so exciting... I did enjoyed the expositions. Old egiptians, greeks.. I was really impressed by the samples of ancient medicine and engineering facilities. And all you can see free. There are some expos with additional entry fees, but you can easily avoid …	Written 25 November 2011
Mark H	5.0 of 5 bubbles	Beautiful Architecture of the building	Worth visiting just to see the amazing glass roof!	Written 25 November 2011
BrentMeersman	5.0 of 5 bubbles	Nothing like it in the world		Written 25 November 2011
NYLON_nomad	5.0 of 5 bubbles	Must see	This is one of places where one has to go when visiting London! I've been to the museum countless times and I enjoy every time going ther for any reasons. Permanent exhibitions are must see of course as well as special ones you can't miss if you love history and archaeological facts around the world.	Written 25 November 2011
Nikita5255	5.0 of 5 bubbles	Always a pleasure!	Every time I visit here, there is always something new to see. This is a MUST DO *every* time I go to visit London, and I am not really a 'museum person'. There is always something new, and for people of all ages and interests.	Written 24 November 2011
Jazzyfei	5.0 of 5 bubbles	LOVE	love this place. i went by myself and got a head set that guided me around the gallery. could spend all day here and its free! with a reccommended donation.	Written 24 November 2011
F1roger	4.0 of 5 bubbles	A very large collection	Take your time to plan your visit otherwise there is too much to see.	Written 24 November 2011
ajboyce	5.0 of 5 bubbles	British Museum	Efficient cloakroom, breathtaking architecture in the central court and useful coffee bars and shops. Marvellous free exhibits, well displayed and lit. A real treat.	Written 24 November 2011
Abadonna	5.0 of 5 bubbles	A great collection	The brits have plundered the world for centuries and kept the spoils in a great condition. Now they are showing them to the world at zero cost. This is great! There is no other way these artefacts would have survived. Best with kids, but went their several time by myself.	Written 24 November 2011
Robyn S	5.0 of 5 bubbles	Mission aborted	Went specifically to see the Grayson Perry exhibit BUT as we hadnt booked in advance, we didnt get to see it..our fault, but still disappointing	Written 23 November 2011
Lynndelou	5.0 of 5 bubbles	Do not miss this gem of a place	This is a must visit - there is so much to see and do and it is worth downloading a tour plan. We love this place so much that we will be back when we can allow more time - who knew there was so much gold hidden in this country - an amazing place.	Written 23 November 2011
adynatos	5.0 of 5 bubbles	An absolute must!	I'm in the Classics so the British Museum is my very favourite spot in London for both leisure and research, but I strongly believe everyone should pay it a visit :)	Written 22 November 2011
john g	5.0 of 5 bubbles	The best	Its the British Museum,whats not to like?Packed as usual but after 3 visits still cant say Ive seen it all	Written 22 November 2011
christiano_10	3.0 of 5 bubbles	nice, but...	It's a really interesting place. Unless you are not into history and all that jazz... Unless you are tired or not an experienced traveller. I mean: you should spend 3-4 hours there to appreciate their exhibits. (at least) But who can? If you have no time or energy - just jump to the Egyptian mummies, they're really cool...	Written 22 November 2011
parrot_parrota	5.0 of 5 bubbles	Could Spend Hours Here!!	Absolutely love the British Museum! Went to see Grayson Perry's Exhibition "Tomb of the Unknown Craftsman" which is running until February and I HIGHLY recommend it! Also the Roman & Greek sculptures and the Egyptian sections are unmissable!	Written 22 November 2011
Ryan H	4.0 of 5 bubbles	Must do in London	History of the world all collected and display in one beautiful building! and its all free!	Written 21 November 2011
Jacmor63	5.0 of 5 bubbles	Grayson Perry - Brill!	What a building! Couldnt stop looking up all the time...until we got to the Grayson Perry exhibition. Dont miss it!	Written 21 November 2011
yeemun	4.0 of 5 bubbles	Day out to British Museum	Very interesting and a great day out for young and old alike.	Written 21 November 2011
Cherbul	4.0 of 5 bubbles	Interesting and informative	Very interesting and informative with lockers for bags or cases too.	Written 21 November 2011
Copperfield27Rome	5.0 of 5 bubbles	Always marvelous	Simply a must do on any trip to London - even one's 20th!	Written 21 November 2011
lollypai	5.0 of 5 bubbles	My favourite museum in London	This is the most beautiful museum space in the whole of London. Each time I go I marvel at the glorious space surrounding the central library and the roof above. The exhibits really make one feel the sense of history and time and learning that they have gathered together. The special exhibitions put on here are consistently fantastic and each time I go I learn so much.	Written 21 November 2011
Punam S	5.0 of 5 bubbles	British Musuem	Where else in the world will you find 90 huge rooms profiling different civilisations the world over from pre historic times - for free. You can visit every day for a year and still not see all there is on display as the exhibits keep getting updated.Their shop is great too and so are the little cafe's across the road.	Written 21 November 2011
Jeff K	5.0 of 5 bubbles	Priceless Artifacts You Must See	I really enjoyed the British Museum. It's easy to navigate, and you can see one of a kind pieces from ancient Egypt, Assyria, and Greece. Only problem is large groups of school children on weekdays who can be noisy.	Written 21 November 2011
Uno_de_los_amigos	5.0 of 5 bubbles	Incroyable!	My favourite museum in the world! Don't miss the ground floor, eclectic display to the right of the main entrance.	Written 21 November 2011
JeffandAnn C	5.0 of 5 bubbles	Mind blowing British Museum	You could spend days here. Probably best if you split your visit into shorter half day visits	Written 20 November 2011
MinisterOfCulture	5.0 of 5 bubbles	What more can one say about the British Museum	With the remodeling done when the British Library was removed to its own building in the Euston Road, the British Museum is now a much more accessible and comprehensive space for the display of ancient and ethnographic art.	Written 20 November 2011
Fernando84	5.0 of 5 bubbles	Must go place when visiting London	Amazing Collection!! Especially the parts about Egypt and Greece!	Written 20 November 2011
DarkEyedMe	5.0 of 5 bubbles	The British Museum	This place is a credit to London and England. Fresh clean and educational.Some of the staff were less than friendly when people touched something. Mostly they we enchanting!	Written 20 November 2011
ladychow	5.0 of 5 bubbles	We absolutely loved the British Museum	It was a little tricky to find from the Underground, but oh wow, what an amazing place. We only had enough time to see the Egyptian exhibit which includes the Rosetta Stone, mummies, etc. We were blown away by the size of these exhibits. A definite recommend (we were with our 2 children, 12 and 15) and they loved it, and connected it with what they learn in school.	Written 20 November 2011
abhi97201	5.0 of 5 bubbles	Great collection... best of all, it's free!	Great collection of sculpture and other objects from human antiquity. We especially liked the Rosetta stone, the Parthenon marbles (which we had been looking forward to it since our earlier visit to Athens), the statues of Egyptian pharaohs, the Lewis chessmen, the pre-historic reindeer sculpture, the Amaravati limestone reliefs, etc. Be sure to donate a small amount and get yourself an audio-gui…	Written 20 November 2011
tracyanne	5.0 of 5 bubbles	Fab as always	1st time my kids have visited and managed to see it all fresh through their eyes!A must!	Written 19 November 2011
Pau84	5.0 of 5 bubbles	A piece of the world's history in one place	Extremely interesting and free. Every room has something unique to see	Written 19 November 2011
eileen c	5.0 of 5 bubbles	unbeleivable collection	If you like Egyptian, Greek or Roman art this is the place to go. An outstanding collection that has no rivals. Educational and memorable. Stop for the videos explaining restoration of the Elgin Marbles. I wish it was for sale. It would have been a great teaching tool.	Written 19 November 2011
nammyohorengekyo	4.0 of 5 bubbles	So much to see	In an afternoon, only had time to see the Roman and Greek exhibits - Great!	Written 18 November 2011
clariyt	5.0 of 5 bubbles	If I'd realised how good it was I'd have visited before now!	The British Museum is a must see, if you're going to do just one museum, then this is the one. It's so well thought out, the courtyard is a lovely space, with shops and cafes, and the displays are so well curated. And it's free!	Written 18 November 2011
Marianne E	5.0 of 5 bubbles	Family trip	We loved the British museum. My son, who is 11 years, wanted to go back evry day.	Written 18 November 2011
BruceH64	5.0 of 5 bubbles	Amazing and brilliant	The superb expo from Graceon-Perry, the atmosphere, and the lunch in the Gallery Restaurant	Written 18 November 2011
Bobbytravels11	5.0 of 5 bubbles	Can't Miss	This was my second visit here but my son (18) was "WOW"ed by EVERYTHING. Give it more time, we were there about 3 hours and feel we didn't even touch all we could see.	Written 18 November 2011
rogermerchant	5.0 of 5 bubbles	GOOD FAST FOOD	Clean well presented restaurant with efficient smart staff. Food was fresh interesting and tasty.	Written 18 November 2011
Julie K	5.0 of 5 bubbles	It's everything you've heard	You can't see it all. I recommend the audio guides. Start with Egypt and the Mummies. This is probably the highlight. Also see the Runestone. Don't miss the museum's most controversial exhibit: the Parthenon Sculptures from Greece. The Brits say Lord Elgin saved them from ruin. The Greeks say he stole them. Their country wants them returned, but Britain isn't on board. Make sure you see what the …	Written 18 November 2011
bevanbob74	5.0 of 5 bubbles	Need to give this place a full day	We called in here for a quick visit, before we had a meal, this place is beautiful and to do it justice needs to have a full day to see it all.	Written 18 November 2011
Dejan I	5.0 of 5 bubbles	Beautiful	Each section was so interesting especially Egypt, Greece and the Roman Empire.	Written 18 November 2011
Bronnie14	5.0 of 5 bubbles	Awe-inspiring!	Could have spent a week there and still not seen everying of interest.	Written 17 November 2011
Nick0demus	5.0 of 5 bubbles	Grayson Perry Exhibition	As fans of Grayson Perry, my wife and I visited his exhibition and were enthralled - the tomb of the unknown craftsman is a must see. Grayson was allowed to choose any artifacts from unknown crafts people held within the museum and display them alongside work of his own and it was spellbinding. In particular his boyhood companion, a teddybear named Alan Measels is to be seen at every turn.A stron…	Written 17 November 2011
turtonfamily	5.0 of 5 bubbles	brilliant	We watched a set of DVDs on the treasures of the British Museum before coming along with our kids. We had a great time tracking down the treasures. Our favourite? the Lewis chessman. This is an astounding place and its free. Thank you British Museum.	Written 17 November 2011
parisienfoodisgood	5.0 of 5 bubbles	Amazing collection of antiquities!!	This museum has the most amazing collection of antiquities that we have ever seen and we've been to dozens of museums in the US and Europe, including the Louve. We made 2 visits to the British Museum and spent a total of 7 hours there and still could visit several more time to fully appreciate the collections. We recommend taking your time and planning on several visits.	Written 16 November 2011
flehrer	5.0 of 5 bubbles	Amazing	I have seen the Rosetta Stone several times now and it still amazes me. Any museum would be proud to have one tenth of what this museum has. Don't try to see everything in one day.	Written 15 November 2011
Aniza I	4.0 of 5 bubbles	Coolest Museum	Impressive Museum.. St Petersburg Hermitage is larger but this museum doesn't include paintings etc	Written 15 November 2011
Douglas S	5.0 of 5 bubbles	The spoils of Empire - artfully curated and displayed...	I only scratched the surface, but spent 2 hours wandering purposefuly with a colleague. It was a day well spent. I especially loved the Roman and Japanese art.	Written 15 November 2011
lalaluna	5.0 of 5 bubbles	Excellent	I always try to pop in to the British Museum when in London as it is so interesting and much more fun than shopping. It has an excellent bookshop too though if you must shop!	Written 15 November 2011
emazov	5.0 of 5 bubbles	Astonishing!	It is absolutely astonishing in its grandeur and value of exhibits. Having spent 5 hours I walked through all the 94 rooms of the museum. Should have been longer but for the first acqaintence would be enough.	Written 15 November 2011
djhkswis	5.0 of 5 bubbles	Well Worth a Visit	We have visited several times and always fascinated by the collection. Of course the standing joke is that it is full of all the stuff the Brits have stolen over the years! But none the less it is a great museum. You MUST get the audio system to enjoy the exhibits. The narratives take to the best exhibits and does a wonderful job of explaining the significance of what you are looking at.	Written 14 November 2011
Edward B	5.0 of 5 bubbles	Big positive emotions	Free acces in most interesting historical expositions. I never been in Egypt, but only here I understood, how wonderful & grand is History of civilisation of egypt. I was Happy to see Renaissance drawing exhibition.	Written 14 November 2011
Valeria C	5.0 of 5 bubbles	Wonderful museum!	We really liked the Egyptian area, the place is great, free of charge and has many interesting exhibitions.	Written 14 November 2011
bernandpaul	5.0 of 5 bubbles	The best artifacts from around the world - free entrance	Regardless of your knowledge of world history, the British Museum has the best artifacts from around the world of ANY museum. They have 60% of the Parthenon (more than Athens). And that is just for starters! Great kids program with booklets to help them discover the various areas...highly recommend!	Written 13 November 2011
adamsaintlouis	5.0 of 5 bubbles	Amazing Lobby, Great Museum	I visited the British Museum on a Friday evening at the end of a business trip. This was one of the few attractions open late on Fridays (closed at 8:30 pm). It is free! Although they ask for donations in little drop boxes at the start of most exhibits.The lobby/atrium is very impressive and just like you see in the photos. Its a great place to people watch; there was even a sit in protest while …	Written 13 November 2011
olasBH	5.0 of 5 bubbles	History for free!	The museum have may pieces of many civilizations, the greek area is very interesting! Take about 2-3 hours to visit!	Written 13 November 2011
Safirehov	5.0 of 5 bubbles	Mummys, Treasure, and more!	Impossible to see everything in a day, visit what you are interested in.	Written 12 November 2011
Sofia G	5.0 of 5 bubbles	AWESOME!!!	No way to see all the exhibits in one day!!! Pick the areas that interest you the most. When I walked through the entrance I was overwelmed by the size and beauty. Don't miss!!!	Written 12 November 2011
sutrotower	5.0 of 5 bubbles	Never get tired of this place	We do this every time we are in London and some times visit it twice in one trip. There is so much to see here that we never tire of this place and look forward to when we can come back again.	Written 11 November 2011
HistoricHotelFan	5.0 of 5 bubbles	One of world's best	I always spend at least a couple hours there enjoying the permanent exhibits.	Written 11 November 2011
mgtravles	5.0 of 5 bubbles	Amazing Collection	Great museum - my only disappointment was that I was pressed for time and didn't have an opportunity to see it all.	Written 11 November 2011
Razvan	5.0 of 5 bubbles	Impressive	You will need a few days to see all in detail. Egyptian mummies is a must.	Written 11 November 2011
mitochondrial	5.0 of 5 bubbles	Sunday morning in London?	The British Museum opens at 10am on a Sunday morning and is free. There is plenty to see for the whole family with good gift shops and cafes as well.	Written 11 November 2011
69please	5.0 of 5 bubbles	Grayson Perry exhibition a must.	The British Museum is wonderful at the best of times. We saw the Grayson Perry exhibition which is entrancing and, sometimes, highly amusing. I totally changed my opinion of Grayson - I think he is a genius.	Written 11 November 2011
robingbartlett	5.0 of 5 bubbles	A must do! Afternoon tea in the Museum restaurant!	High tea in the exclusive second floor restaurant is a must when you visit the museum, its not cheap but what a treat! High class sandwiches, cakes and tea served as only the English know how! Wonderful!! Its advisable to book in advance to avoid disappointment and of course you are in one of the greatest museums in the world so whatever your taste you will find it here!	Written 11 November 2011
Tracy H	5.0 of 5 bubbles	Brilliant	It has been many years since my last visit and Wow how its changed (for the better) Light, airy and what a collection. everything excellently displayed. My interest is the Egyptian collection it certainly lived up to and surpassed expectations.	Written 11 November 2011
stub	5.0 of 5 bubbles	My fave London attraction	This place has everything... it's like Wikipedia you actually see. I have been here many times before but have yet to see everything that it holds. My feet cannot cope with the amount of walking and standing you need to do. It is a brilliant day out and I am sure I will be making another visit when I next head to London.	Written 11 November 2011
sydneyalicat	5.0 of 5 bubbles	Great, needs more than one visit	Free entry so you dont mind paying for the audio guides which are very informative.Too much to see in one visit so go back if you can. Overpriced cafes as expected.	Written 10 November 2011
Weeza S	5.0 of 5 bubbles	Hidden Gem!	Having visited a fair few of the museums, I'd never stumbled across this till recently. What a fab museum! Its a world unto a world and contains so many classic artifacts that you would be fooled into thinking you can whizz around in an hour! Take your time, stroll and absorb the amazing history all held under one roof..	Written 10 November 2011
thegds	5.0 of 5 bubbles	Love it!	Lovely exhibitions, very interesting too. Expect to spend the whole day to be there. It's really that good!	Written 9 November 2011
nuniabusiness	5.0 of 5 bubbles	Grayson Perry	Grayson Perry at the British museum will delight and quite possiblely confound and might shock and perplex. Perhaps he is messing with my mind and the huge collection at the British Museum, to try and convince you about Allan Measles his Guru, but this show is outstanding and if you miss it then it might be gone forever and that will be sad.. It will take you a few hours to wander through and rea…	Written 9 November 2011
rcjayhawk81	5.0 of 5 bubbles	Amazing! So Much to See!	I went in on my last day in London and I planned to spend a few hours. I don't think even that was enough. I only left when I began to get hungry and didn't want to spend ￡25 at the in Museum resturant. I was in aw at how much this place contains including many many mummy exhibitions that were most intersting. Followed by Exhibits of the history of Greece and many many other areas of Europe.	Written 9 November 2011
myrna5359	4.0 of 5 bubbles	Never to be missed, considering it's free!	The British Museum is a MUST VISIT place when in London. Entry is free, the place is overwhelmingly rich of historical information and the staff are very knowledgeable. However, the place needs a facelift on the exterior as it looks filthy. It needs a real dusting or sweeping. Otherwise, the British Museum is priceless with all its old world finds!	Written 9 November 2011
Antonia F	5.0 of 5 bubbles	Excellent	this is the place to see , all the antics remind you the glory days of british victories over the world . main thing is its free entry there. antics from all over the worl you can find here and if you are with family then your children can learn a lot about history,	Written 9 November 2011
RICHIEONTOUR_10	5.0 of 5 bubbles	The old world in one place	Greek marble, the Egyptian displays; mummies, the Rosetta Stome! annnnnnd much much m-o-r-e!	Written 9 November 2011
Shannon C	4.0 of 5 bubbles	Amazing building with wonderful treasures inside.	Well worth the visit. The Rosetta stone was a nice surprise - I wasn't aware it was there.	Written 9 November 2011
Kipper9	5.0 of 5 bubbles	Know your history?	Check out the Rosetta-stone! Makes you think about the meaning of history.	Written 8 November 2011
Josara	5.0 of 5 bubbles	Eclectic, entertaining, educational and exhausting.	This was our second visit to The British Museum and if we go once a year for the next 10 years we're never going to see it all or do the exhibits justice. If you're visiting London then do make time for this - a lot of time. Try to avoid weekends and school holidays and, even then, you're going to be jostling with hordes of tourists. You'll find something to delight you so make plenty of pit stop…	Written 8 November 2011
Ben L	4.0 of 5 bubbles	London Best attraction	Lot of history to see. Must go!!!Try to go there first thing in the morning or late afternoon. The place tend to be very busy from 11am onward.Have fun.	Written 8 November 2011
catlady11	5.0 of 5 bubbles	Could spend a year here	everything under the sun and more. An incredible experience. Went to only 2 halls and spent over 4 hours in the museum. The shops are also good and reasonably priced. There is a canteen like restaurant in the new section which serves a good selection of light lunches. All in all a very pleasant day.	Written 8 November 2011
Chong V	5.0 of 5 bubbles	amazing collection	enjoy it so much, a must go. you will be amazed how large the collection is and on top of that, the entrance fee is totally FOC.	Written 8 November 2011
PJV1426	5.0 of 5 bubbles	See the "100 objects" in person	Winter is a great time for museums and tracking down some of the hundred objects a great hunt. Good food is available in the cafe off the main rotunda.	Written 8 November 2011
Simón B	5.0 of 5 bubbles	great visit, and for free xD	I really like the new gakllery they build, and the egyptian collection is amazing! all the piceses from the greece partenon is incredible, totally recomended to gotry to donate something, there is this big pot of currencies from all around the world, is really cool!!!!u can take picadilly line to covent garden or holborn	Written 8 November 2011
Dr. Mohamed A	4.0 of 5 bubbles	i feel that i was in egypt	i visit british museum , it was a great place to visit when i was in london , i went to luxur in egypt before most of temples there were empty , when i vist b museum i know why it was empty in luxur because it's transfered to british museum even spinx the broken part of his face at the british museum morover roseta stone .i was glade to see my egyptian grands mummies . this place worth visiting	Written 8 November 2011
Catlover242	4.0 of 5 bubbles	Must See	If you are visiting London and haven't been to the British Museum it is a must see.	Written 8 November 2011
Kristen99	5.0 of 5 bubbles	Awesome!	This Gallery was worth the time, effort and money. The Titanic exhibition was on display as the feature and was incredible. Its not everyday you can lean over the rope and touch the a piece of the hull of the Titanic.The museum was excellent in respect to the displays and the history. I would recommend this to anyone who goes to London.	Written 7 November 2011
SunsetStrip	2.0 of 5 bubbles	Not my cup of tea.	The British Museum is possibly the greatest museum in the world -- for a limited area of interests. Unfortunately, those interests don't match mine, and I was subjected to room after room of Etruscan pottery.	Written 7 November 2011
MandieMiltonKeynes	5.0 of 5 bubbles	Enjoyable family day out.	Lovely day out the children loved it. Very busy as half term so had to hold onto them all the time, cant imagine its ever much quieter though.	Written 7 November 2011
Dukulainen	2.0 of 5 bubbles	What exactly is Bristish in the British Museum?	I wanted to see a little British culture in this place but I found only things taken from other countries. A lot of Greek and Egyptian artifacts, Chinese, Indian, Japanese and so on.It's a shame they won't return the "Rosetta Stone" to Egypt. They actually sent a copy. I don't think it's fair. The museum is nice but what exactly is British in the British Museum?	Written 7 November 2011
Mitchell	5.0 of 5 bubbles	another world	only went for 2-3 hours and still didn't get to see all we wanted!	Written 7 November 2011
spc1	5.0 of 5 bubbles	Fascinating	You could get lost in here for days, and still not see everything. Possibly not for small kids with a low boredom threshold, and it could possibly do with a little more explanation of some of the display items, but a wonderful experience all the same.	Written 7 November 2011
OzSooty	5.0 of 5 bubbles	Too Much To See in One Visit	Impressive collection, but I suggest you don't try to see it all in one visit. If you do have only one opportunity, I would recommend at least seeing the Egyptian artefacts including the Rosetta Stone. I felt like I don't need to visit Egypt as the Museum contained so much !	Written 6 November 2011
SingaporeTexasTravelFoodie	5.0 of 5 bubbles	Free and fabulous!	We've been here so many times and have only scratched the surface. Such an interesting place to spend hours and days. We return every summer. Good kids activities pack. They also have a see and touch desk in certain areas. The curators are interesting, friendly and full of great information.The restaurant upstairs has pretty good food.	Written 6 November 2011
Jean M	5.0 of 5 bubbles	Wonderful way to spend an afternoon	Good exhibits, easy to get through, can pick one exhibit and spend as much time as you like. We saw the Reliquary exhibit. It was fascinating.	Written 6 November 2011
eppiegrande2016	4.0 of 5 bubbles	A good visit for the family	Free admittance, the Egypt displays are very interesting. The map and what is where could be a bit more easy.	Written 6 November 2011
undome	4.0 of 5 bubbles	Unbeatable	It's free, huge, informative and world-famous. Only issue is the crowds (and the fact that some parents let their kids use priceless exhibits as some kind of personal playground).	Written 6 November 2011
HI_Nokaoi	4.0 of 5 bubbles	Stand out to me was the Parthenon collection	Amazing collection of the Parthenon, almost the complete story of the games it was depicting	Written 5 November 2011
DangerMouse1962	5.0 of 5 bubbles	Half day visit	It was awesome - need to go back when we have lots more time!	Written 5 November 2011
Carolyn H	5.0 of 5 bubbles	New delights in ancient artefacts	When our kids were young we always headed for the Egyptian mummies - but the sections on early Britain and on the dawn of agriculture are just as interesting. Don't miss them!	Written 5 November 2011
divs11	5.0 of 5 bubbles	Free world tour	The British Museum is certainly one of the best in the world considering the range of exhibits and the quality of presentation and preservation. And most thoughtfully- its gratis. Pick -up the "History of the world in 100 objects" from information desk. It gives you time series perspective as you movearound	Written 5 November 2011
Marvelenah	4.0 of 5 bubbles	Impressive but might be a bit boring	I think the museum is quite general, I've only come to see the structure that Norman Foster designed. There were some very interesting things like the Parthenon from Athens and some interesting information on many different cultures and Britain in general. It houses so many different collections and is nearly always crowded. If you're not a fan of museums then I think you can only last for a coup…	Written 5 November 2011
Kirsty M	5.0 of 5 bubbles	One day's not enough!!	The history contained in the British museum must be enough to dine on for a month. We barely covered the Elgin marbles and some of the surrounding area, and ran out of time. Plenty reason to return!	Written 4 November 2011
Qwertyr	5.0 of 5 bubbles	From mummies to drawing pins, it has everything		Written 4 November 2011
Megan L	5.0 of 5 bubbles	Rich history	Do some research before you go- as the museum is huge. We decided to move through the rooms to view the Egyptian artefacts, including the rosetta stone and Eglin's Marbles as our first priority. The 18th century rooms were fantastic- and not well publicised. Here artefacts are laid out as they would have been in the past- a bit hard to view at times- but they had touch tables where the children w…	Written 4 November 2011
happyessextraveller	4.0 of 5 bubbles	Forgotten how good the Museum is	I have been visiting the British Museum for years, but usually to see a specific exhibition and then home again. On this occasion, I spent most of the day at the Museum and played at being a tourist in my own city.I have to say from the outset that most of the people there were tourists and apart from two parties of school children, the only other people speaking any English were the American tou…	Written 3 November 2011
Mikebren12	2.0 of 5 bubbles	Glad it was free!	Once you've been to Egypt and seen the Parthenon in Athens, the museum with it stolen artifacts just make you sad! And before I get loads of abuse I know all about how the items arrived in the British Museum. I just think its time wegave them back	Written 3 November 2011
Francescoque	5.0 of 5 bubbles	Amazing!	What can you say about one of the most important museum in the world?	Written 3 November 2011
Stanley P	4.0 of 5 bubbles	Great for history	Very crowded at this time of year with school groups but still enjoyable and interesting.	Written 3 November 2011
Lourdes C	5.0 of 5 bubbles	It never gets old.	I stayed beside the BM so I could visit it more than once. The collection is really amazing. Another must in London. The Persian collection is one of the most amazing in the whole museum.	Written 2 November 2011
figgybeach	5.0 of 5 bubbles	Easy to explore here!	Second time to the BM - it's by donation to see it. My husband mainly wanted to come again and it's fun because it really is easy to navigate around here and it's not overwhelming like the Louvre or something bigger.	Written 2 November 2011
ZwennK	5.0 of 5 bubbles	If you love museums, this is a must-see	The British Museum is one of the absolute musts-see, must-go places in London. Actually, you'll need several visits to see all of it. Just pick a small part to explore and enjoy.Avoid weekends and public holidays.	Written 2 November 2011
4manmama	5.0 of 5 bubbles	Wow! So much to see	So much to see. So little time. You could spend days here. Something for everyone.	Written 1 November 2011
acag	3.0 of 5 bubbles	Mixed Feelings		Written 1 November 2011
Round_Earth	5.0 of 5 bubbles	Frankly one of the very best museums I know, but stay clear of the crowds	ok - to make this clear, I'm not a neutral source, but a long-time BM member. Still, after years discovering the less known parts of the museum and especially the changing exhibitions, I still feel this is simply one of the best museums I have ever known.A few tips to get the most out of your trip -- get a good guide and decide what to see in advance- think about some of the little known parts, w…	Written 1 November 2011
Traveler90Canada	5.0 of 5 bubbles	Can't believe how much there is to see	Mest Museum ever. Enjoyed it more than the Louvre.Great history, amazing architecture. Must see in London.This is a free museum as well.	Written 1 November 2011
Greg P	5.0 of 5 bubbles	Must see	Loved all the sculpure Roman Egyptian on the ground floor and the mummies up stairs and all the other stuff. Its world class . I recommend you go say 2hrs on different days rather than try to see it all at once. Less is more and better to look closely that march past	Written 1 November 2011
patrizia1710	4.0 of 5 bubbles	Fascinating Museum	General entry to the Museum is free with a charge for special exhibitions. Contains treasures from around the world. A number of cafes conveniently located within the Museum which offer good value for money.	Written 1 November 2011
Bernadette009	5.0 of 5 bubbles	FREE!	Wanted to see the Rosetta stone. We did not leave much time to get to the museum so we hailed a cab. The museum was ready to close forty five minutes from our arrival. Fortunately, this museum is free. It was very easy to locate the Rosetta stone. We also had some time to see a few other artifacts while there. Would recommend allotting more time for this great museum.	Written 31 October 2011
SoCalFrancie	4.0 of 5 bubbles	A Must See Attraction	Unlike American museums, you are allowed to touch the artifacts in the British Museum. Can you imagine placing your hand on a piece of limestone that is 3,000 years old? This must be the best museum anywhere.	Written 31 October 2011
Stephen M	4.0 of 5 bubbles	Nothing Like this in the USA	What a place. As with all museums in London, check the opening times and try to get there as near to opening to avoid all the tourist bussses that seem to arrive around 11 - 12 noon.	Written 31 October 2011
IdahoTimber	5.0 of 5 bubbles	The best museum in the World	If you want to find the best artifacts in the World, visit the British Museum. It is so much more pleasant than the Louvre (although the latter does collect paintings). The building, the layout, and the collections are ones we love to see first and last on any trip to London. The audio guides are excellent and easy to use.	Written 31 October 2011
JR10US	5.0 of 5 bubbles	Wonderful Historic Museum	The British Museum is a must see for Anglophiles. Best example of British Empire at it's height. Plunder from around the world. The Hall of Mummies is terrific. However be prepared for crowds.	Written 31 October 2011
DoctaraCA	5.0 of 5 bubbles	Incredible collection	If you like history, this is not to be missed! Could easily spend days in this museum	Written 31 October 2011
Olliedad	5.0 of 5 bubbles	Staggering Collection	I've been to some big musems, The Met, Smithsonian, D'orsay....and the British Museum does not hold a back seat to any of them. The carved stone tablets from Babylon are magnificent as is the collection of Egyptian artifacts. You can easily spend a day here or several days for that matter. The scale of the Britsich Museum inspres awe.	Written 31 October 2011
Kai R	5.0 of 5 bubbles	Awesome collections	You can easily spend whole day in British museum. A lot to see and absorb. Some really iconic objects - from Rosetta Stone to Egyptian mummies. Maybe a bit to sophisticated for small children.	Written 31 October 2011
new_york_paris	5.0 of 5 bubbles	A must for art lovers in London	Great permanent collection and always a surprise, curated exhibition of contemporary arts.	Written 31 October 2011
Maxstudio	5.0 of 5 bubbles	Best museum ever..	Collection, arrangement, audio guide.. all top notch.	Written 31 October 2011
LynnaBudapest	5.0 of 5 bubbles	not a one time attraction	We have been to London two times, as in British Museum. The building is very special, gives a uniqe place to the art relics. If you look at the front and after you enter to the middle hall, just amazing. The entry is free. The park is also nice, but small.	Written 31 October 2011
tennisfreak01	5.0 of 5 bubbles	a must visit	loved everything about it. the section on egyptology was excellent	Written 31 October 2011
DoesNotGetOutMuch	5.0 of 5 bubbles	Imperial plunder	Remains a must see for visitors.The shear scope of Imperial plunder knew few bounds	Written 30 October 2011
Mesa9	4.0 of 5 bubbles	Plan a lot of time	This was overwhelming and we needed way more than the 2-hours we alloted to see everything.	Written 30 October 2011
Peter T	5.0 of 5 bubbles	one of the world's best	one of the world's best museums although it is often very crowded	Written 30 October 2011
weiwei2	4.0 of 5 bubbles	lots of things to see	i like most the exhibition on watches. The other display are enormous and needs a full day if really want to scrutinize each one of the exhibit.	Written 30 October 2011
David A	5.0 of 5 bubbles	Recommended museum	It's really a great museum, you can spend HOURS touring through it...	Written 30 October 2011
freqworld_traveller	5.0 of 5 bubbles	always love the British Museum	I used to go here very regularly. The Egyptian exhibitions are my favorite.	Written 29 October 2011
Cristiano C	4.0 of 5 bubbles	Endless threasuries	The British Museum and Library is really worth the visit. Entrance is free, donations are welcome.. you can see Canaletto paintings, or egyptians mummies, or ancients jewels, japanese art, mesopotamians artifacts, and more..	Written 28 October 2011
pandaUK	3.0 of 5 bubbles	Much too hot and busy to enjoy	If possible visit here out of the main summer visitor period.	Written 28 October 2011
Elceegee	5.0 of 5 bubbles	Walk your feet off - it's worth it!	All the exhibits were well-interpreted with good explanations and visible signs. Many interesting and worthwhile things to be seen and admission is free.	Written 28 October 2011
jeans?opaulo	5.0 of 5 bubbles	always an experience	Besides going three times I had luch at the very good restaurant.What I dislike are the crowds but of couse that can't be helped	Written 28 October 2011
Karen K	5.0 of 5 bubbles	Wonderful place - Must see	My daughter, mom and I thoroughly enjoyed the British Museum.. The objects are obvioulsy very interesting but further they're well-placed. My daughter didn't enjoy walking around all the time, but that's the case anywhere we went. Overall, she enjoyed seeing the Egyption objects most. I enjoyed the Greek, Persian and Egyption items the most, but there's so much there to enjoy and soak in.	Written 28 October 2011
TJain	4.0 of 5 bubbles	British Museum	Heard a lot about it and had to visit it. It was really nice.	Written 28 October 2011
Andrea1685	3.0 of 5 bubbles	Not much "British" but certainly worth a look	As a historian specialising in British history, I had hoped to see great amounts of British history and artefacts, but most were objects from Africa, Asia and other parts of the world. Still, it is full of interesting wonders from around the world, chock full of information. The cafe, though pricey, is very good as is the gift shop. For more of British heritage, I suggest going to the National Ma…	Written 28 October 2011
Marie T	5.0 of 5 bubbles	Simply amazing	My friend and I went to London for the first time and there were so many things to see! Didn't want to visit the museum in the beginning as our itinerary was quite pack but I'm so glad we did. The British Museum is huge with plenty of interesting exhibits. You can spend a whole day in here and not get bored. You can take photos of the exhibits and best of all, entry to the museum is free!	Written 28 October 2011
Heather G	5.0 of 5 bubbles	The Must Place	Anyone visiting Britian must visit the British Museum. I spent two entire days there and could have spent several more. Their Egyptian Exhibit is superb.	Written 27 October 2011
proyle	3.0 of 5 bubbles	Don't go during school Holidays	By 10 am it was mobbed with tourists and parents with children on half term hols.	Written 27 October 2011
ZenTraveler8	5.0 of 5 bubbles	One of the wonders of the world.	It seems pointless, and a little presumptuous, to review the British Museum. What can you say, other than this is one of the major world museums and not to be missed.Admission is free (as is true of all the non-private London museums) so you can afford to visit the museum in several small chunks rather than a single marathon session.	Written 27 October 2011
Daisyscot	5.0 of 5 bubbles	Left Luggage	Website not updated re left luggage. Now costs ￡1.50 per item and there is a weight limit. Staff very friendly though.	Written 27 October 2011
champ60	5.0 of 5 bubbles	Amazing sights	I loved this museum, around the corner from my cheap hotel, but contained things I never expected to see, from mummified Cleopatra to roman ruins.Worth spending a couple of hours in this beautiful building.	Written 27 October 2011
mmr9014	5.0 of 5 bubbles	British Museum	The British Museum was right across the street from my hostel so it was mandatory to give it a visit. It's completely surreal to see so many things acheived by the British Empire and brought there on display, like the things brought from Egypt or Greece, plus the entrance was free which is a big plus!	Written 27 October 2011
RangerDanger78	5.0 of 5 bubbles	Can move like a snail or do it on roller skates!	My son could not pull himself away from it all, I'm more the do a museum on roller skates type, so we found a happy medium and ended up staying a few hours. The Rosetta Stone is really amazing to see in person. When we first came up to the glass case, the front lights were out which made it hard to see, so my son whipped out his flashlight like Indiana Jones and illumined the script for all to se…	Written 26 October 2011
LiverpoolThejones	3.0 of 5 bubbles	toooo busy	was such a lovely building inside and out, but as it was half term was really busy, couldnt wait to leave, would give it a try out of school holidays thou, ok	Written 26 October 2011
Gurgaonite	5.0 of 5 bubbles	A must do for every itinerary !	Have yet to come across another museum which is so good - almost perfect and impossible to fault in terms of exhibits, layout, cleanliness, sense of space. Exhibits from different countries are masterpieces and I doubt if such a rich collection under one rood exists anywhere else.	Written 26 October 2011
EnglishEccentric	5.0 of 5 bubbles	Most Eclectic Museum in London	A FREE museum which must hold the most comprehensive catalogue of world history anywhere you could find. A full day could be spent here, every history period and civilization you can find something on. Also extra exhibitions rotate for an additional fee. A BIG tip would be really try and avoid the crushing crowds, it can really spoil your chance to view amazing artifacts quietly. Avoid weekends, …	Written 26 October 2011
travellingma71	5.0 of 5 bubbles	Brilliant	Easy to find and could have spent a week there looking through the displays	Written 25 October 2011
RetiredComputerGuy	5.0 of 5 bubbles	Too much for a day	Too big to see in one day. My attention span tops out after two or three hours so I really needed to plan my visit to get the most from the museum. We did eat at the restaurant which I found to be surprisingly good for a museum restaurant.	Written 25 October 2011
kjartana	5.0 of 5 bubbles	Great Museum, Bad Taste	The British Museum well deserves its rank as perhaps the greatest of the world's historical museums. Its collections of treasures is simply stunning, from the exterior of the Parthenon via objects from the Mausoleum of Halicarnassus to Egyptian mummies. But walking through the museum leaves a bad taste in the mouth. The nickname "Museum of Stolen Goods" is also well deserved - many of the objects…	Written 25 October 2011
alonebutenjoying	5.0 of 5 bubbles	Best Museum	If you are looking for the best museum in the world believe me none can compare to BM, being free is the best feature on top of the many artifacts (Egyptology), the Elgin Marbles and the Rosetta Stone.	Written 25 October 2011
Stevina	4.0 of 5 bubbles	Its Free!	We like ancient history and all of the exhibits where fantastic. Take your own food and drink, its quite expensive inside.	Written 25 October 2011
Yakkydik	5.0 of 5 bubbles	Interesting for all ages	Fascinating place but allow loads of time to see it all	Written 25 October 2011
Alex S	5.0 of 5 bubbles	Large Collection of Diverse Artifacts	I loved how they divided each section and floor of the British Museum for each region the artifacts came from. They house artifact collections from Ancient Rome and Egypt, Asia, European, and more! Really fascinating. Plan on spending half your day here!	Written 25 October 2011
RITAFM	3.0 of 5 bubbles	Rosetta Stone	Everything changes, the museum also ...The last time I saw the Rosetta Stone, years ago, she was superb in its pure form.Today, it is surrounded by bulletproof glass, lost between the flashes of cameras.I was sad...	Written 24 October 2011
Nigel Walsh	5.0 of 5 bubbles	my favourite free museum in London	you can spend days here and not see everything - worth a trip just for the building itself.	Written 24 October 2011
Terri H	3.0 of 5 bubbles	Like most museums	There was a lot to see and it is a very nice museum but it reminded me of most other museums I've been to	Written 24 October 2011
cyndot	5.0 of 5 bubbles	Almost overwhelming	An Amazing collection of artefacts all well presented with lots of information. You would need about a month to see it all though.	Written 24 October 2011
trickster8	5.0 of 5 bubbles	Please make the time!	Probably the best attraction in London if you like museums. This building has everything. One tip make sure you have plenty of time as there is so much to see.	Written 24 October 2011
Trish G	5.0 of 5 bubbles	A treasure of treasures!	Whether you enter through the magnificent front entrance or sneak in quietly through "Monty"..... this "institution" is like London itself : not somewhere you should ever grow tired of visiting. I love to just sit quietly in the light of the glorious atrium.......and savour the way the place seems to welcome, so generously, an endless stream of wide-eyed visitors. Regular visitors have their favo…	Written 24 October 2011
poesy	5.0 of 5 bubbles	Elgin marbles	wanted to really take time to see the Elgin marbles before going to Athens.	Written 24 October 2011
HollyHavok	5.0 of 5 bubbles	Must see and it's free!	The Rosetta Stone, Cleopatra, and more! Make time to get to the British Museum. Lots to see so plan on about 2 hours.	Written 23 October 2011
Keena_b	5.0 of 5 bubbles	Beautiful but Overwhelming - Go with a plan	We visited the museum in May and only had a few hours to spend. I printed the 1 hr and 3hr Itinerary from the museum's website. It was very helpful. Armed with a map, I was able to see the most impressive pieces in a short time. I wish I would've had more time to see all of "the 100 objects" which are part of A History of the World in 100 objects. These items are highlighted throughout the museum…	Written 23 October 2011
marymurph	5.0 of 5 bubbles	must see and free	Several pieces you read about in history books, like the Rosetta stone. Excellent, modern museum	Written 23 October 2011
lilibet42	4.0 of 5 bubbles	fascinating	Not too easy to find your way round. Collections are amazing.	Written 23 October 2011
Veronicagd	5.0 of 5 bubbles	The Tomb of the Unknown Craftsman exhibition	Wonderful exhibition of items from the museum collection chosen by the potter Grayson Perry and including many of his own pieces. Well worth the entrance fee.	Written 22 October 2011
simigag	5.0 of 5 bubbles	Best ever	If you are interested in History, this is the place to be!	Written 22 October 2011
StaffyCammack	5.0 of 5 bubbles	Get the audio tour	For only 5 pounds you can get this amazing media audio tour that takes you on fantastic tours around the museum. This made the experience even better! This museum is just fantastic, the audio guide is informative and suitable for everyone.	Written 22 October 2011
KathrynNottingham_UK	5.0 of 5 bubbles	great place to visit	So much to see, select one area rather than the whole museum	Written 22 October 2011
Michael	5.0 of 5 bubbles	British Museum - you have to go	It's an amazing museum with great exhibits and it's donation based so you can come and go as you please. See an exhibit then leave walk around have some lunch get inspired and come back. All museums should have entrance fees based on donations.	Written 21 October 2011
Teresa H	5.0 of 5 bubbles	Incredible!	The most amazing museum I've ever been in (and I've been in a lot of museums in my almost-50 years). I went three times, and probably only saw half of what they offer. Definitely a must-see, if only for the Rosetta Stone and the Egyptian collections.	Written 21 October 2011
yashwin	5.0 of 5 bubbles	Excellent!!!	So much to see and shame we had a little time. It would take more than a week to see entire artifacts.	Written 21 October 2011
Pepe2006	5.0 of 5 bubbles	worth to visit	the greek section and the egyptian were great. we enjoyed the visit with the children and we bought great staff with the kids from the shop, for home activities. we also found tables to eat and drink	Written 21 October 2011
Julie Y	5.0 of 5 bubbles	Fantastic Museum	Packed full of stuff to look at - a real all dayer - just dont take your cases other wise you won't be able to go in - only small bags allowed!	Written 20 October 2011
Bonita S	5.0 of 5 bubbles	Control Your Children!	The museum is excellent....but school groups were running wild and making too much noise. What has happened to discipline? Why take them at a young age, wait until older. Spent hours here and could have spent more!	Written 20 October 2011
zeynep_guide	1.0 of 5 bubbles	More than i thought	London was very cold in the winter time but the british museum was enough to warm me up. It was such a wonderful museum. There were different sections lots of ruins and remains. Lots to see in the museum i wish i could spend more hours in the museum. It is also free they dont charge anything.It is a big museum you need to get a map, it really works. It was an excellent experience...	Written 20 October 2011
nicola1807	5.0 of 5 bubbles	Great	As you would expect it is full of interesting pieces from around the world. It was busier than I expected for mid-week which proves how popular it is.	Written 20 October 2011
Mark C	5.0 of 5 bubbles	Building made of history.	The design of the building makes this visit worthwhile. Check out the architecture. Then visit the museum.	Written 20 October 2011
SOCIAWG	5.0 of 5 bubbles	Wow!	The scale is simply amazing. Download the Rick Steves' audio tour and you can see the highlight in about two hours and even learn some things you would never get from just walking around. A must see if you are in London.	Written 19 October 2011
Been_Aroond	4.0 of 5 bubbles	Free entry, always a good thing!	Go here most times I am in London, though this was the busiest time. Sunday afternoon, must have been mad. This is a great museum when it is quiet, but a apin when it is busy. Weekday evenings are my favourite.	Written 19 October 2011
Colleen710	5.0 of 5 bubbles	Don't Miss!!	Good building, spacious layout, fantastic displays! Free guided tour was excellent as was map. Visited twice in one week!	Written 18 October 2011
CooterCat	5.0 of 5 bubbles	Amazing possibilities for diversion	I've visited twice and for a few hours each time, there's so much to see that it's sensory overload, so I would suggest that you break up your visit.	Written 18 October 2011
johhil	5.0 of 5 bubbles	very nice museum	We were there in june 2011 and visited this beautiful museum. This is a must to do in London, if you have only couple of hours, go anyway, It worth it. The architechture is something to see. When you arrive outiside at the gate you have a really nice view of it. To visit, it is free of charge. You have differents galeries and a map explain very well what to see and where to go. The little cafeter…	Written 18 October 2011
trippers253	4.0 of 5 bubbles	FABULOUS	You could spend days here! You should read up on it and then plan what exhibits you really want to see.	Written 18 October 2011
Lovingsundays	5.0 of 5 bubbles	Incredible!	Go to the British Musuem it's fantastic - so many artifacts from so many ancient civilisations displayed in such a beautiful way - I saw the Grayson Perry exhibition which I paid extra for but all the other galleries are free - there are good lifts to all floors which lead off from a Central Court which is so beautiful marble/sandstone and an enormous gorgeous glass roof covering it all. Plenty o…	Written 18 October 2011
cinema15	5.0 of 5 bubbles	Wow!	Great collection with free admission..need 3 days to see!	Written 17 October 2011
familytravel4444	5.0 of 5 bubbles	World history at your fingertips	so much to see and do all in one location. Can't be missed!	Written 17 October 2011
WorldTravellerSoon	5.0 of 5 bubbles	Right, it's free !!!	There are not a lot of places in the world that are free and offer so much to see. You won't be disappointed.	Written 14 October 2011
kb2923	5.0 of 5 bubbles	Worth every minute	Plan at least 3-4 hours if you have even a slight interest in museums and history. Even then, you'll have to leave some of it for another visit.	Written 13 October 2011
Maureenta	3.0 of 5 bubbles	And it's FREE!	This is a wonderful place if you like ancient Egypt/Greece etc. My husband and I found it a bit boring. We saw the treasures of Tutankhamun in Cairo and they were awesome, but those in the BM were nowhere near as interesting. The Rosetta Stone was worth seeing because of it's place in history- a latter day Enigma machine.The best thing about the place is that it is FREE!	Written 13 October 2011
Katie3874	5.0 of 5 bubbles	A must see for history buffs	The museum is amazing and you could spend days in there exploring. Make sure you sit down with the museum map at the start and careful plot out your course as it can be overwhelming. Beware that the rooms with the Egyptian mummies and the Rosetta stone are very crowded. However, there are many rooms fully of fascinating stuff that have a small number of visitors.	Written 12 October 2011
ATLBob	5.0 of 5 bubbles	Amazing Collection...Amazing History...and Free!	I think they call it "The museum of the world, for the world" and that would be right. It would take days to see everything and do justice to the exhibits on display here. If you're limiting your time, get a guidebook/map and lay out a gameplan for what interests you most. Plan on spending lots more time than you initially intend: you'll certainly find lots of unexpected delights to capture your …	Written 12 October 2011
AndieBuenosAires	5.0 of 5 bubbles	Huge!	The British Museum is overwhelming. It's huge and full of fascinating things, the Egyptians, the Sumerians, the Greeks and Romans, everything is important and beautiful, hard to make up your mind what to see and what no to.My advice? Comfortable shoes and a list in advance of what matters the most to you. Bare in mind that the entrance is free, so it's a definite must.Tea at the top floor is high…	Written 12 October 2011
tiger96_nz	4.0 of 5 bubbles	Free Entry	Visited many museums on our tour. Hard to believe it is still free (one of the few that is these days). Only went halfway around due to time constraints and it was very busy. has been modernised. The modern renovations worked well with the old.	Written 11 October 2011
malcolmholoholo	5.0 of 5 bubbles	Its still a bargain at free!	The exhibits do change, they dont put everything on view - they cant they dont have the space - the tourist shop still has bargain books on sale from previous exhibits. food is okay nothing to rage about but you can eat it right there. its a lot more fun to follow the world tourist to see how they react to the exhibits. if you have to get on the internet go to the british library and see magna ca…	Written 9 October 2011
NYSAILORGAL	5.0 of 5 bubbles	Day 1 - Never got past the Egypt rooms !!!	The best part -- its all FREE !! (well except guided tours) -- they do take donations.This is one of the best sites in London. The collections are huge and plenty of options from a guided tour, recorded tour or do it yourself with a map. Initially i went into the museum with the thought of spending half a day there. But after 4 hrs in just the Egyptian rooms (large section on 2nd floor and smalle…	Written 8 October 2011
Anthony_B_02	5.0 of 5 bubbles	History buffs of all eras, beware! You'll never leave.		Written 6 October 2011
jbgarv	5.0 of 5 bubbles	Incredible Museum with so much to see!	We spent a complete day at the British Museum and it was not enough to be able to see everything! It was wonderful though. There is so much to see from so many different eras of time and countries that even one who is not a 'museum type' would find it extremely interesting and enlightening. The Egyptian rooms with the mummies and artifacts are fantastic as well as the Greek, Assyrian friezes, the…	Written 4 October 2011
Doconnor2010	4.0 of 5 bubbles	Well worth a visit	Could spend hours here...very well laid out and all artifacts are documented clearly. The only disappointment for us was that we could not visit the roman section due to a security breach! Would need hours to view all of the items, well worth a visit.	Written 4 October 2011
DLG0	5.0 of 5 bubbles	If You Went to the British Museum For Four Hours, You Didn't Go to the British Museum	I've been to the British Museum three times and I've yet to see it all. To do it correctly would either mean moving to London or at the very least renting an apartment for the summer. If you are going to London in a tourist capacity and plan on visiting the museum, do yourself a favor and spend a few pleasant hours online reading about the museum before you leave home. This may (and I emphasize m…	Written 3 October 2011
edwin234	5.0 of 5 bubbles	British Museum is Fabulous	My daughter and I had a fabulous time at the British Museum. I wasn't quite sure if she would like it. She was 11 at the time. Taking her picture with the wonderful displays was fun for her and she learned about many of them. if you like history, it is the place to go.	Written 2 October 2011
Monique02	5.0 of 5 bubbles	A great museum, defenitely worth a visit!	The British Museum is a great museum and it is for free. If you don't have the time and/or money to see the world, you can explore the world in the British Museum.We loved the Rosetta stone, the Greek and Egyptian floors, the Easter Island statue, the Lewis chessmen, the Samurai armour and lots more.Plan at least 3 hours for this museum. If you love history, you can stay here all day. Buy a map f…	Written 2 October 2011
Kelly-ann Brooks	4.0 of 5 bubbles	A PERFECT NINE - WITHIN THE MUSEUM	If you are ever in London visit the British Museum. This is the best Museum I have ever been. However, the outside area felt like I was in the ghetto. Hold on to you purse ladies because I was told to be careful when going through those areas. I felt a bit scared but when I entered the Museum I didn't want to leave...there are so much to see. It's compltely Free!	Written 1 October 2011
dimvel	4.0 of 5 bubbles	British?	British? i didn't see anything British in the museum. Greek culture at the most and Egyptian .But it was great watching all those great cultures in one place...	Written 30 September 2011
jn1952	4.0 of 5 bubbles	Fun and educational for all ages.	Spent a couple of hours at the British Museum in London with family, including a twenty-something daughter and an eleven year old son. First of all it's just a nice building architecturally and would be worth a peak inside just to see the central open atrium. When you combine that with the artifacts displayed inside it's a must see if you have any interest in Greek, Roman, or African antiquities.…	Written 29 September 2011
EDgirl_11	3.0 of 5 bubbles	Lots to see	There is a lot to see here - can be overwhelming. View the Rosetta Stone early - it gets very busy.	Written 29 September 2011
Gerry F	4.0 of 5 bubbles	a cultural experience that makes you proud to be British	Stepping into the British museum is unlike an other museum experience i can remember. The richness of the displays coupled with the excellent displays makes this an excellent cultural and educational experience that is so enjoyable.Personally I loved the Elgin marbles and the Egyptian artefacts, well worth spending half a day here.	Written 29 September 2011
theclarkfamily3	5.0 of 5 bubbles	Wonderful, Just Wonderful.	The British Museum is just wonderful. The history of what you see in this musem is almost overwhelming. The museum tour starts with the Rosetta Stone and doesn't let down from there, featuring fantastic Egytpian, Greek and Roman collections. Do not miss this gem if you go to London.	Written 27 September 2011
UsuallySunny	5.0 of 5 bubbles	Excellent - so much to see	Briefly - a really lovely building with the most amazing and fascinating range of artefacts and displays. There is so much to see and take in that I will go for an entire day the next time. It wasn't overcrowded (on a Monday) so it was relaxing to be able to just wander around, and I was able to see all of the exhibits without having to peer over / around other people.Food - The self service cafe…	Written 27 September 2011
[truncated: 106 more rows]
