# Supplementary material for: Measuring the relationship between museum attributes and visitors: An application of topic model on museum online reviews
Source: PLoS One. 2024 Jul 8;19(7):e0304901. doi: 10.1371/journal.pone.0304901 (PMC11230551; doi:10.1371/journal.pone.0304901)
Supplement: S1 File — (ZIP) [file pone.0304901.s001.zip › Support Information/Online Reviews/National museum.csv]

d I bet foreign tourists are not impressed either.	Written 13 July 2012
catherineandjohn134	5.0 of 5 bubbles	Amazing building, great exhibits	We shared the Natural History museum with our 4 and 7 year old boys. They loved the dinosaur fossils and we loved the architecture of the building. The museum is very kid-friendly.	Written 12 July 2012
Rmabeci	5.0 of 5 bubbles	Must go!	Perfect place to end an afternoon - everyday for at least all the days you visit London. The finest collection of portraits and paintings of all the master painters you always wanted to see all in one place ?for free (save for the special galleries with temporary exhibitions)!	Written 12 July 2012
lawmama	5.0 of 5 bubbles	Must see	An amazing collection-don't miss it! I happened to be visiting on a day when most British school children were having their field trips to the museum so was able to sit in with their lectures. This was actually quite helpful to learn much of the background of many of the works.	Written 12 July 2012
abtrix	5.0 of 5 bubbles	Wonderful	Besides the Da Vinci exibition was one of the best I麓ve ever seen, the collection of National Gallery is one of the best. Whenever in London I must go there.	Written 12 July 2012
CMRydberg	5.0 of 5 bubbles	Wonderfully set up		Written 12 July 2012
Samivel	5.0 of 5 bubbles	The Glorious Gallery	Everyone who enjoys art should visit this Museum as regularly as possible. I consider that it gives the best spread of art available in Europe. It also changes its displays and produces temporary amalgamations of work from different artists on common themes. At present there is the special exhibition of Titian's First Masterpiece, and there are two Turners and the two Claudes which influenced the…	Written 12 July 2012
K氓re D	5.0 of 5 bubbles	A must when in London	Many famous masterpieces by the giants of painting. Free admission.	Written 12 July 2012
R0nnie55	4.0 of 5 bubbles	Great morning	Very impressive & interesting well worth a visit especially if the weather is bad.	Written 12 July 2012
Iuri Barreto	5.0 of 5 bubbles	So much better than the Louvre Museum.	One of the best things about London is that most of its culture atractions are FREE. The National Gallery, at this point, is just perfect, and it is worthy to spend about 2h here.	Written 11 July 2012
PaulofPleshey	5.0 of 5 bubbles	Internationaly renowned art gallery	It is one of the great galleries in the world on a par with The Louvre, The Hermitage or the Prado. If you like art, it must not be missed. The is quite a decent restaurant there too for a rest around midday.	Written 11 July 2012
Sal T	5.0 of 5 bubbles	The Best	As an Artist and Art Instructor, I went to experience da Vinci's cartoon and van Eyck's Arnolfini...worth another trip...	Written 11 July 2012
Larry_Smiggins	5.0 of 5 bubbles	Worth Your Time	This has to be one of the best collections of artwork in the world. Pieces from the majority of the most important and influential artists are on display here. It is free and there really isn't anything to complain about. By far the best gallery I have been to in London and is for me (I have visited the Courtauld, Tate Britain, and Tate Modern). It is a great way to spend an afternoon and I have …	Written 11 July 2012
Dale J	3.0 of 5 bubbles	Lots to see	I travelled all over Europe and went to many Galleries so was somewhat boring for me. There is a lot of Rembrant's that were interesting for me.	Written 10 July 2012
Sea-Vie	5.0 of 5 bubbles	remember, don't touch	quiet. you are able to walk right up to each painting and experience the brush strokes. don't forget to stop in the main dining area for afternoon tea & fresh scones.	Written 10 July 2012
Simon D	5.0 of 5 bubbles	Amazing		Written 10 July 2012
leebert67	5.0 of 5 bubbles	One of the world's best art museums	The National Gallery is truly one of the world's great art museums. It is filled with masterpieces by the greatest of the old masters, Titian, Lotto, Rubens, Holbein, Carravagio, etc. The Sainsbury Wing contains earlier masterpieces by artists such as Bellini, Van Eyck, and Petrus Christus. There is also a very good collection of British art (such as Turner and Constable). There is a very good re…	Written 10 July 2012
Margaret S	5.0 of 5 bubbles	Old masters	I love visiting art galleries, so this is a wonder for me. Beautifully laid out, but huge, so it's wise to decide what to see rather than just wander, and not try to see too much. I loved the Titians, Vermeers and the wondrous Leonardo "Virgin of the rocks".	Written 10 July 2012
david p	5.0 of 5 bubbles	Top notch	You can see the highlights in 90 minutes, or spend all day. It competes with the best in the world for the average art lover.	Written 9 July 2012
EislerFan	5.0 of 5 bubbles	one of the great places on the planet	I love the Vermeers, theTurners,the Cezannes, the Van Gouhs, There also a superb restaurant where they will treat you really nicely. French Impressionism abounds here as well. A stunning collectoin that rivals DC's National Gallery or NYC's the Met.	Written 9 July 2012
grandmaGw	5.0 of 5 bubbles	Incredible collection	Permanent collection and special exhibits always very important.	Written 9 July 2012
guamyankee	5.0 of 5 bubbles	Tough to Beat	A couple of my favorites were Van Gogh's Sunflowers and "The execution of Lady Jane Grey." I've only been to a handful of art galleries, but certainly this must be one of, if not THE top collection in the world.	Written 9 July 2012
David A	5.0 of 5 bubbles	A must do visit whilst in London	We've travelled to London many times as our daughter lives there and everytime we go visit this fabulous Gallery. Its full of treasures, history and there is a delightful cafe there to get nourishment so that you can spend many hours just wandering and taking it all in. We often find a tour that we latch onto and find we learn so much more. You may be lucky enough to see young artists at work, dr…	Written 9 July 2012
Mallwalk	5.0 of 5 bubbles	Don't Miss the QE2 Exhibit	Unique presentations of portraits of QE2 from beginning of reign to the her Diamond Jubilee in every media possible. Fasinating historical pictures and video clips.	Written 9 July 2012
AsiaLou	5.0 of 5 bubbles	Incredible art in a beautiful setting	DO go to the computer area in the cafe downstairs by the cloakrooms. There you can design your own tour including which ever paintings or artists you wish to see and print it out. All for free! Our boys loved doing this and then they took us on their tour and were able to tell us some info about each picture. They were so engaged for over 2 hours and both said how 'awesome' the gallery is.Amazing…	Written 9 July 2012
Kay L	5.0 of 5 bubbles	Amazing collection	The staff are helpful if you are looking for a particular work. Cafe is very good.	Written 9 July 2012
brazilsolotravler	5.0 of 5 bubbles	Amazing museum	Great collection on a great place.Location is the best right on Trafalgar Square and the best part is that the entrance is FREE!	Written 9 July 2012
Jackie S	5.0 of 5 bubbles	Galleries galore	A quick tour of the medieval and Gothic galleries (I only had 45 minutes) was wonderful and I must go back soon. The Crivelli Annunciation masterpiece has to be one of my all-time favourite paintings. And Leonardo's Virgin of the Rocks is part of my life. I first saw it when I was 15 and was mesmerised. I have a print of it at home, but it was so lovely to see it again. The Gothic and medieval It…	Written 9 July 2012
EAB	5.0 of 5 bubbles	A must-go-there	To see a huge collection showing all remercable movements and periods of Art History, from medieval paintings through every classics until early 20th century. A bit crowded, but you'll love it.	Written 9 July 2012
SteveinKauai	5.0 of 5 bubbles	One of the best	One of the top galleries in the world. Even for children, this is a wonderful experience. Our granddaughter (6) was able to participate in a drawing class.	Written 9 July 2012
lovetotravel275	5.0 of 5 bubbles	Always a great day out!	Visiting the Impressionist galleries for an hour this morning was like getting together with old friends. Wonderful! You don't need to spend much time to feel like you have caught up again.	Written 9 July 2012
ReidyNSW	4.0 of 5 bubbles	Unexpected good experience	The art -both quantity and quality in a central London location , free unless you do what you should do andmake a small donation when you leave	Written 9 July 2012
paleomatt	5.0 of 5 bubbles	Wonderful, but know what you are doing before you go!	This is a "must see" free London attraction but with so much to look at it is best to go in knowing what sort of works you are interested in before you go. There are three key areas that are well worth noting.The impressionism galleries get very busy late in the day, particularly on weekends. They house legendary works by Monet that are simply stunning. Go early to see these to avoid swarms of pe…	Written 9 July 2012
Davydiva	4.0 of 5 bubbles	Art	Lots to see. Nice to see The Haywain, and pictures by Van Gogh.	Written 8 July 2012
danielle p	5.0 of 5 bubbles	Great Middle Ages paintings	This had a great audio guide that allowed you to find out even more about almost every single painting!	Written 8 July 2012
McLovin084	5.0 of 5 bubbles	Beautiful!	I could have spent days in the National Gallery. It's a nice spot to stop by on a rainy day in London. You can take an audio tour for a small price or if you go during the week, many times you can catch up with school groups and just follow along. There are places to stop and sit if you wish to admire the artwork for any length of time. The National Gallery is one of my favorite places in London …	Written 8 July 2012
Orienteerer	4.0 of 5 bubbles	Nice place to visit free of charge	A lot to see and it is nice that there are such attractions offered without addition al charge	Written 8 July 2012
CLS_411	5.0 of 5 bubbles	Why would you not go?	First of all this world class collection is FREE! Go and enjoy you have nothing to lose. Second, the layout is fantastic and very easy to navigate, pick up a guide and conquer what you wish. I loved the Impressionist collection they have, and well as the post-impressionist. The total range of art they have is extremely impressive and enough to impress any level of art sophistication.	Written 8 July 2012
VickyD2travel	5.0 of 5 bubbles	We made dent in seeing the collection!	Very impressive collection- and it's free! Portrait Gallery is just around the corner and is also excellent. My teens liked both.	Written 8 July 2012
Caroline R	5.0 of 5 bubbles	Amazing and Free Art Exhibition	Get your back in good order and wear comfy shoes, you may be walking around here and standing in awe in front of several artworks while you visit. In fact, I suggest you visit on several occasions to minimise the physical discomforts and maximise the pleasure. I personally make shorter visits than others have to do because I live close enough to go again and again, but I recognise not everyone ca…	Written 8 July 2012
Ruth M	5.0 of 5 bubbles	Exceeded expectations	Spent an afternoon mainly looking at the portraits on the ground floor but couldn't believe how beautiful the art was. Lots to see and the helpful maps and guides allow you to plan for shorter or longer wanderings. Would highly recommend you drop by and as a free attraction there really is no excuse.	Written 7 July 2012
Abhi0809	5.0 of 5 bubbles	Free and full of masterpieces	To begin with, entry is free. And if you are an arts/history buff, you will love it. Keep a couple of hours handy.	Written 7 July 2012
Tom G	5.0 of 5 bubbles	Always a great place to get away from it all	Amazing collection of art but also a great place to excape the hoards of tourists aimlessly milling around Trafalgar Square. Free to wander around and huge so you can always find a quite spot to chill. Great place!	Written 6 July 2012
Janice B	5.0 of 5 bubbles	I cried	In person you see how little justice reproductions do to these masterworks. I just couldn't believe how lucky I was to be there.	Written 6 July 2012
slammer9	4.0 of 5 bubbles	pick a quiet time	Love this gallery although pick a quiet time as the queues can be quite long if for a special showing. London has some of the best galleries and museums.	Written 6 July 2012
Norman P	5.0 of 5 bubbles	Art gallery plus views across Trafalgar Square	Amongst the finest collections of paintings in the world within a building itself which is worth looking round - surely something for everyone - I have been in here several times a year for over 30 years and, clearly, keep going back. Stand on the steps to see one of the finest sights in London.	Written 6 July 2012
cruisr	5.0 of 5 bubbles	I love the tours and the 10 minute talks	I can't get enough of this museum. I visit every time I am in London which is usually 3x a year. So many people overlook the fact that there are free gallery talks a couple of times during the day. They are lead by staff and I have probably done 5 different ones. Staff can pick their favorite works and give the history of the art and artist. I have never had a duplicate work as each person has th…	Written 5 July 2012
michael g	5.0 of 5 bubbles	An international treasure	Seeing this encyclopedic collection, stocked with so many blockbuster, world-changing objects, is humbling. It left me with a real feeling for what the British Empire meant in terms of its straddling mastery over so much of the world, in its day. The museum is really a record of that mastery. The new courtyard is beautiful, though it is a kind of aimless lobby space that lacks the focus of the su…	Written 5 July 2012
happyperson058	5.0 of 5 bubbles	Well worth the visit	You need many hours to stroll through the many rooms of this magnificent gallery. To see so many paintings of the world's greatest paintings is unbelievable. The gallery is huge yet maintains a quiet and relaxing atmosphere. And what is really nice is that a visit to the gallery is free...however you can give a donation at the door. A great way to spend a few hours especially when its raining.	Written 5 July 2012
FRIEDA K	5.0 of 5 bubbles	Art at Trafalgar Square	This free museum seems to be a huge and central gathering place for Londoners and visitors. It is grand, open, and airy inside and out. There is a wonderful plaza in front of the museum with fountains and statues and a steady stream of street artists and musicians. I liked that it was easy to see the particular art works inside that I wanted to see without going through the whole huge collection.…	Written 5 July 2012
Janet R	5.0 of 5 bubbles	A wonderful way to while away a wet London day	This eclectic museum is wonderful. The facilities are great and there is a great cafe and shops. It is surrounded by several London attractions and well worth a visit.	Written 5 July 2012
emilyan	5.0 of 5 bubbles	Great Museum	This is much smaller than the Lourve but just as good. it is full of all the best painters. They may not have as many but what they have is spectacular.	Written 4 July 2012
Oldwest33	5.0 of 5 bubbles	See the masters	Titian, da Vinci, Monet, Van Gogh, Rembrandt....it's exhausting to contemplate the brilliance contained in every room of this lovely museum.	Written 4 July 2012
LAtravelGuy_8	5.0 of 5 bubbles	Always on my list....	I feel as if I'm visiting an old friend who provides some fresh insights each time I stop by to say hello. The National Gallery is a wonder. On this trip I happened upon a lecture. Very comfortable folding chairs were provided for listeners. The very informative lecture lasted about 40 minutes.	Written 4 July 2012
ZackPanda	5.0 of 5 bubbles	My favorite	Some of my favorite paintings are displayed here, those from Van Gogh especially	Written 3 July 2012
knoblock	4.0 of 5 bubbles	Good time spent.	You will need an hour at least to actually go through this Museum. Make sure that if you are going with others that you have a meeting place incase you get lost, because I almost did with my friends. It is very big and the art is very interesting. Definetly worth going!	Written 3 July 2012
Debbi D	5.0 of 5 bubbles	Be sure and give yourself plenty of time	The Gallery (and Portrait Gallery) are places you can spend an entire day out. Each museum has evening hours one day per week too - be sure and schedule plenty of time there.	Written 3 July 2012
ShoaibShawoo	5.0 of 5 bubbles	Fascinating!!	If you have even a little bit of interest in art, dont miss this museum. Located at Trafalgar Square, with free entry. Make sure you have a few hours on your hands, as you're bound to be lost and mesmerized by all the beauty around you! Popular attractions include Da Vinci's Virgin of the Rocks (of The Da Vinci Code fame!), Van Eyck's Arnolfini Wedding (of Desperate Housewives fame!), Titian's Ba…	Written 3 July 2012
aparadox4u2002	5.0 of 5 bubbles	Awesome art, free!	We took the guided tour, (which was also free) and the docent was really into art. He went into great detail about the paintings we were looking at. I loved it, the kids didn't. The museum wasn't crowded and was well layed out.	Written 3 July 2012
mytoocuties	4.0 of 5 bubbles	Monet, Cezanne, Rembrandt...	Wonderful place to visit while in London. Nicely laid out and easy to navigate. Oh, and it's free!	Written 2 July 2012
Alex_Ver	5.0 of 5 bubbles	Fantastic Gallery	Lots of different European artists for 13th to early 20th century	Written 2 July 2012
Angie Mc	5.0 of 5 bubbles	Always a pleasure. You could go a 100 times and still see something new	Permanent exhibitions offer something for everyone. Temporary exhibitions are worth a trip to London in their own merit.	Written 2 July 2012
alexanderSpain	5.0 of 5 bubbles	great to visit	fantastic place full of the most amazing art, do not attempt it all in one visit	Written 2 July 2012
James McLaughlin	5.0 of 5 bubbles	Great art and great gallery and free!	How can you resist, when this is free and full of great imagery! Your fault if you miss this one while in London.	Written 2 July 2012
hydeparkgirl2	5.0 of 5 bubbles	Lovely Museum, Lovely Outside	Stop by the National Museum for amazing art and then take some time to sit outside in front on the stairs to enjoy the scenery at Trafalgar Square. Lots to see! Gorgeous and chill :)	Written 2 July 2012
Brenoka	5.0 of 5 bubbles	Awesome	I was breathless when I step out! Huge museum. Incredibly complete. As expected, visitors flock to the Impressionist Rooms but don't even mind to miss the impeccable Paintings 1250 to 1500 Rooms. Think of splitting your visit seriously.	Written 1 July 2012
Sarment0	5.0 of 5 bubbles	Art, art, art	Wear comfortable shoes and stay as long as you can. It will be worth it.	Written 1 July 2012
Beth C	4.0 of 5 bubbles	Worth stop	My son and I enjoyed the Gallery and were surprised with their variety of paintings/displays	Written 1 July 2012
sabrinabcat	5.0 of 5 bubbles	National Gallery	Great deal. It's free and there is so much to see. Could spend hours there easily.	Written 1 July 2012
Mold Lass	5.0 of 5 bubbles	Very enjoyable	Very interesting even though we are not big gallery fans	Written 1 July 2012
Manunu	5.0 of 5 bubbles	Never seen so much art all in one place!	I still can't believe that the entrance is free! So many prestigious works of arts totally at the pubblic's disposal. I recommend you get an audio guide, there are so many paintings you simply can't miss the explanations. I'll definitely visit it again next time I'm in London.	Written 1 July 2012
jinty67	5.0 of 5 bubbles	Spectacular Artworks	You were never rushed during your free visit to such a wonderful collection of art. There were special exhibitions which you could pay extra to see and definitely worth the extra.To avoid the queues at the main entrance - enter by the side doors.	Written 1 July 2012
Terusha	5.0 of 5 bubbles	National Gallery in London	We love galleries and we very much appreciated that National Gallery was free but still provided tourists with great facilities. The staff were kind and helpful but the greatest thing about the gallery was the division of the paintings to the rooms of different colours according to the period of creation. Very helpful for orientation. Every room was in top condition, not a single spot with paint …	Written 30 June 2012
Evangeline P	4.0 of 5 bubbles	Art	I liked the collection of paintings, alot to see. Disliked the long queue just to get into the gallery	Written 29 June 2012
WontBeBack100	5.0 of 5 bubbles	How can such value be achieved for no cost?	A truly lovely place. The building interior, from the front door, is worth a visit in it's own right. The exhibitions are astounding. The staff are lovely and all-in-all a wonderful experience. Will definitely return!	Written 29 June 2012
PointePrincessmom	5.0 of 5 bubbles	Wonderful!	We spent a couple of delightful hours here one afternoon, and we would have gone back again if we had had more days in London. It's so nice that it is free! We felt quite privileged to be able to view the paintings by Van Gogh.	Written 29 June 2012
RanaD1	5.0 of 5 bubbles	Excellent!	You should see Vincent Van Gogh's Sunflower paint!	Written 29 June 2012
DeniseW	5.0 of 5 bubbles	Excellent	Amazing art! It leaves you breathless to see some of the best works of the greatest artists in the world. So much of the art centers around Biblical scenes and it is moving. How neat that these works have stood the test of time. Truly worth 2-3 hours. I was thrilled to see a painting of a nativity scene, of which I own an antique engraving.	Written 29 June 2012
dana p	5.0 of 5 bubbles	Afternoon Tea at the National Gallery	We headed to the Trafalgar Square area intending to head elsewhere for afternoon tea, but heavy rain sent us inside to the National Gallery instead. We knew that their cafe served tea, but didn't expect much. We were pleasantly surprised to find they had an over the top tea. You don't get the typical afternoon tea atmosphere, but what you do get far makes up for that. We were traveling with two y…	Written 28 June 2012
gfplux	5.0 of 5 bubbles	Wonderful, wonderful, wonderful	Over the years I have visited many times. It is a must see when ever I am in London.	Written 28 June 2012
mobilenurse	5.0 of 5 bubbles	Great attraction, one of the best.	this is a fabulous place to visit, I have been many times and never ever get to see it all;. When you think this is free you cannot beat it. Nowhere else in the world can you get free entry to such a place.	Written 28 June 2012
ronp1954	5.0 of 5 bubbles	Great display of art, and its free!	A must visit attraction for anyone with any interest in art. Our third visit and will not be our last. We are always finding new pieces of art that we love. There is so much to see it is easy to be overwhelmed by the displays. Each visit has only been for a couple of hours so we have always left with a desire to see more, which makes us look forward to our next visit	Written 28 June 2012
deFacto9	5.0 of 5 bubbles	Great collection of Dutch Artist Work!!!!	Loved the Dutch Artist collection. Too bad it ends with the impressionists! But there are plenty of museums in London that cover other periods/artists.	Written 28 June 2012
sshmalone	5.0 of 5 bubbles	Wonderful classic art	This was my second visit to the National Gallery. It was just as appealing as my first visit, although this time around I knew exactly where to find my favorite Gainsborough paintings and Hogarths. Sadly, another of my favorites "The Execution of Lady Jane Grey" was on loan to another museum. All in all this is a great gallery, with lots of impressive art to view. Allow at least one or two hours …	Written 27 June 2012
JT_Turner3	5.0 of 5 bubbles	Amazing collection of the Greats!	A must visit when in London. All eras covered in great numbers. Located near a Tube stop, so easy to get to from anywhere in London.Allow 2-3 hours to hit the high points. No photos inside.	Written 27 June 2012
macasam	5.0 of 5 bubbles	One Off Visit	Glad I went, the artwork is incredible. But once been I have no intention to return for a while as it was a bit repetitive, but definitely worth going.	Written 27 June 2012
Aya L	5.0 of 5 bubbles	Nice museum	Located on Trafalgar Square, great place with lot of History	Written 27 June 2012
jfrao	5.0 of 5 bubbles	Great art museum	Extraordinary collection of artwork organized by century. One of the best art collections in the world. Large museum which requires multiple days to see it all.	Written 26 June 2012
Aiglefin	5.0 of 5 bubbles	For all tastes. Wonderfull!	The National gallery is extraordinary to visit. The choice is yours: early Renaissance, Classical, Modern. Well equiped with audioguides that cover most of the paintings. A great place for art lovers. But...a big big croud. Be patient, its worth it.	Written 26 June 2012
BrunoLeoRibeiro	4.0 of 5 bubbles	Nice collection	Nice to see some masters of Netherlands outside Amsterdam.	Written 26 June 2012
americainpastroplaid	5.0 of 5 bubbles	Wonderful museum	Tremendous collection, especially Renaissance and Impressionist paintings. We liked the audio guides - they give you a choice of different guided tours. It was a good way for our son to make a connection with the art. We also liked the neighborhood. Waterstones - really nice book store - is right across the street.	Written 26 June 2012
JLHIII	5.0 of 5 bubbles	One of the world's great art museums.	The Renaissance collection is extraordinary--best in the world outside of the Ufizzi. Worth it for this collection alone. Also great English and Northern European art. And, it's FREE.	Written 25 June 2012
ideaswelcome8	5.0 of 5 bubbles	Wonderful Museum	Huge Painting Gallery in Trafalgar Square. Amazing variety from Renaissance to Impressionism and more. Entry is free, but donation boxes are located throughout the gallery. The fact that you can get into such an amazing museum for free is rare, so we felt compelled to leave some pounds on our way out. Also, if you need an afternoon pick-me-up, head down to the cafe (not the espresso bar) in the b…	Written 25 June 2012
lee b	4.0 of 5 bubbles	Wow	I found all the exibitions impressive. I focussed on Michealangelo paintings as I have a liking to them.	Written 25 June 2012
jennykatja	5.0 of 5 bubbles	Just cant get enough	The art is just so beautiful! Spent 3 hours just admiring the art work and still couldn't get enough. Will surely come back with my family.	Written 24 June 2012
linzie525	4.0 of 5 bubbles	Well worth the trip	Some where we visit nearly every time we visit London love the location, right in Traffalger square. The paintings are lovely and even just the building its self is lovely to see with the tiled floor and	Written 24 June 2012
daniela b	5.0 of 5 bubbles	one of the most beautiful collections in the world	everything is beautiful. I suggest to go there twice or more just to look at different rooms every time you go	Written 24 June 2012
Matt W	5.0 of 5 bubbles	simply wonderful	This is without doudt one of the world's greatest collections of art, comparable in it's holdings of European paintings to the Louvre, the Prado and the Met in New York.All the greats are here - Leonardo, Michelangelo, Raphael, Titian, Rembrandt, Velasquez, Caravaggio, Turner, Monet, Van Gogh. A simply wonderful collection encompassing the entire history of Western painting.	Written 24 June 2012
Nimitta	5.0 of 5 bubbles	Excellent collection in a beautiful building, visited by hordes!	This is an absolutely excellent collection in a beautiful building but it's just crazily busy at times! Still, worth picking your moments when passing by though, especially early morning and out of summer season, and well worth return visits. I would love to be a member and have a private tour. The National Portrait Gallery around the corner is also excellent. Recommended.	Written 24 June 2012
Janet G	4.0 of 5 bubbles	National Gallery Cafe was a treat	We stopped our busy itinerary to have tea at the National Gallery cafe and really enjoyed the atmosphere and the piano music. The tea with desserts and finger sandwiches was a nice treat, and the piano, if you're a little old-fashioned, was heavenly. Many of those timeless melodies.	Written 23 June 2012
Ginny D	5.0 of 5 bubbles	Stunning	How amazing to have such access to stunning artworks and all for free. Londoners need to be proud of this Gallery	Written 23 June 2012
Nicole V	4.0 of 5 bubbles	Saw my favourite painting	I was very surprised by the gallery. We did the shortened tour of 60 mins where they guide you through the highlights of this massive and very impressive collection. We loved it! I couldn't believe when I saw my favourite painting - didn't know it was here. This is a must see!	Written 22 June 2012
cruising18	5.0 of 5 bubbles	Very central	Being in Trafalga square it is an excellent stopping place for coffee and free toilets. It is free entry and plenty of seats on the way round, always something new to see	Written 22 June 2012
BrenMM	4.0 of 5 bubbles	Very good painintgs	Very good collection of paintings and a lot of rooms, it's free to enter but is always crowded and is not a quiet place to admire the paintings. The audio guide is ok to use, it has lots of information.	Written 22 June 2012
JudgeJim777	5.0 of 5 bubbles	Amazing	Well presented. Marvelous facility. Unbelievable collection of paintings.	Written 22 June 2012
Emma B	4.0 of 5 bubbles	Great afternoon at the National Gallery	Enjoyed very much just wandering about the gallery getting lost amongst the paintings. So many famous artistic works in one place. A must see for visitors. The Cafe/Restaurant was good too for lunch.	Written 21 June 2012
Karen G	5.0 of 5 bubbles	1st Rate and a relazing day	I was so plesantly surprised at the Gallery. It was easy to get around, not too big, and not too crowded. I've traveled to a lot of European Cities and this is my favorite museum.... seriously! Just the right size and all my favorites!	Written 21 June 2012
chmcsouza	4.0 of 5 bubbles	Masterpieces for free	The best place to see fundamental masterpieces for free	Written 21 June 2012
grebeHarrogate	5.0 of 5 bubbles	So many lovely pictures	Room after room of lovely pictures to admire. Didn't understand the wow! factor of some of them - but as we all have different tastes there is something for all to appreciate	Written 21 June 2012
anapaulapani	5.0 of 5 bubbles	overwhelming	overwhelming! Gotta see it bit by bit, in several visits, like the Louvre. But it麓s free, so it麓s doable!	Written 21 June 2012
Semele08	5.0 of 5 bubbles	Wish I'd had more time!	Somehow this museum has always been under our radar. We actually ducked in here to find a restroom...but were quickly distracted by the incredible building and the absolutely beautiful art. The galleries are gorgeous. We passed masterpiece after masterpiece. In just half an hour we saw so many great works, we will definitely be back on our next trip.	Written 21 June 2012
osalinda	5.0 of 5 bubbles	always love going here	Art masterpieces. Wonderful decor. Free admission. Exhibitions that are always thought provoking. What is not to love?	Written 21 June 2012
Kollaparambil	5.0 of 5 bubbles	My daughter loved it	My daughter studies art and I had a tough time getting her to leave!	Written 21 June 2012
TheCranium	4.0 of 5 bubbles	Beautiful And Educational	There are some priceless works of art at the National Gallery. It was a surprise to us, since we just happened upon it on our self-guided walking tour. And a pleasant surprise it was. Highly recommended.	Written 20 June 2012
ManuelGago	4.0 of 5 bubbles	A pass to the art history	In front of Trafalgar square. Great masters like Van Gogh, Dal铆 and others.	Written 20 June 2012
Susan M	5.0 of 5 bubbles	Van Gogh, Monet, etc.	We only had an hour to tour this free museum so we made sure we knew which rooms the paintings we wanted to see were in. It was amazing to see the famous paintings up close--beautiful!	Written 19 June 2012
shaaley	5.0 of 5 bubbles	Up there with the Louvre	It's Free, it's right by Trafalgar Square, it contains many famous paintings. You must drop by and take a look.	Written 19 June 2012
finglaspete	5.0 of 5 bubbles	Another world class free gallery, thank you British Government!	Of all the iconic art galleries around the world, The Hermitage, The Louvre, The RijksMuseum, the Tate, The national gallery in the heart of London stands there with the best of them, but unlike the rest of them, it is free. You will also see probably every major artist in here in some shape or form. Go along, it's worth a go, after all your not wasting your money away are you?	Written 19 June 2012
Londontravelor	5.0 of 5 bubbles	London Travelor	We visited many galleries and museums on our trip to Paris and London. This was an excellent museum with many famous works of art. If you have an interest in art, this is a must see. Allow several hours to tour the entire gallery.	Written 19 June 2012
jrich1027	4.0 of 5 bubbles	Great paintings	Each time my husband and I go back to London we revisit as they have a wonderful collection of Impressionist paintings. They also have a restaurant with very nice food and a terrific gift shop. Not cheap but nice things	Written 19 June 2012
Juz	5.0 of 5 bubbles	always worth going to time and time again	Itis a great place to pop into , sit in the bar and have a wander round.	Written 18 June 2012
Tony C	5.0 of 5 bubbles	A National Treasure	Make sure you can spare at least three hours to appreciate arguably the greatest collection of artwork in the world.	Written 18 June 2012
Rie	4.0 of 5 bubbles	Inspiring	Lots of rooms, easy to get around. Nice souvenir shop as well	Written 18 June 2012
JTravelBuddy	5.0 of 5 bubbles	Amazing	I could spend weeks here. Fell in love with Pissaro's Boulevard of Montmartre at Night. Ruthless security inspectors rival those at most airports.	Written 17 June 2012
Liz	5.0 of 5 bubbles	Outstanding!	Do NOT miss this amazing place! I've visited twice, and I could still visit a third time.	Written 16 June 2012
lolamar66	5.0 of 5 bubbles	It's free	If its free there's a catch, does not apply here. The art collection is amazing. We spent hours going thru, and since its free you can break for a pub lunch and return renewed.	Written 16 June 2012
Rickybear	4.0 of 5 bubbles	All your favorite painters	This is a great place to stop for a couple of hours. All the major painters are here, clustered together in groups. You can obtain a recorded guided tour. There is also a cafe, toilets and shop. Great for children of all ages. You won't see it all in one day, so pop in and out. Ideal for a rainy day. The National Portrait Gallery is next door, also worth a visit.	Written 16 June 2012
gerritsenadvies	5.0 of 5 bubbles	back in time	we visited the museum ten years ago.Now it has a new part financed by the queen.The Japanese section is renewed.It is still a place were you can see the hsitorie of men on one place gatherd en sown.	Written 16 June 2012
DanBraverman	4.0 of 5 bubbles	Interesting art museum	Important art collection and presents a wide range of paintings from the Renaissance to the present.	Written 15 June 2012
Jean Paul L	5.0 of 5 bubbles	A London landmark	Whenever I am in London, I make a point of stopping by there if at all possible. Such a fabulous collection and easy to do a quick run through if short on time.	Written 15 June 2012
Alan186364	5.0 of 5 bubbles	My favourite Gallery	No trip to London is complete without a visit to the National GalleryMy own favourites are the late 19th and early 20th century rooms.Van Goghs impressionists and so many other styles.I am also impressed with The Bronzino's (17th Century) Titians and great painters of the Renaissance period.What I love about the National is that you have space and time to really study the paintings.The cafe's ser…	Written 15 June 2012
Belgo96	5.0 of 5 bubbles	None Better	Along with Scotch Eggs, the curatorship of the National Gallery is one of the few things that makes me proud to be British. Some of the world's most beautiful paintings are given the space to be appreciated and the relaxed atmosphere owes much to this thoughtful display (Louvre, Uffizzi, Met, take note). The lighting throughout is magnificent and stand outs such as "The Fighting Temeraire" leave …	Written 15 June 2012
astew3184	5.0 of 5 bubbles	Da Vinci Once in a Lifetime	A fantastic chance to see some of Da Vinci's work.	Written 14 June 2012
RVC_SBR	5.0 of 5 bubbles	Leonardo Exhibition	Wonderful exhibition at this pereenial favourite gallery	Written 14 June 2012
baecc	4.0 of 5 bubbles	Great place to stroll	free entrance but there's a donation box outfront as well as for the map of the museum.A great place to stroll.	Written 14 June 2012
NeelimaJ	5.0 of 5 bubbles	Fun Free Attraction	It is overwhelming to stand in front of some of the most famous paintings on earth. Instead of picking up a map from the entrance ( 1 Pound suggested donation) , I recommend getting the interactive map on your phone (available of their website).	Written 14 June 2012
BrianFLondon	5.0 of 5 bubbles	Great day out	So many classic works of art to see, stunning to see it all so close up.	Written 13 June 2012
007wife	5.0 of 5 bubbles	A bit of everything	Such beautiful paintings--admission free! I love England and Mr. Bond! Every time we stop by the Nat'l gallery, I am reminded of the amazing works this gallery has!	Written 13 June 2012
carolwebb30	5.0 of 5 bubbles	Fantastic	Anyone visiting London must take in all the sites which is the British Heritage and well worth seeing.	Written 13 June 2012
solotravelergirl9	5.0 of 5 bubbles	good collection; head to the highlights first	This museum has some very popular pieces by Branzino, Leonardo, Van Eyck and a current Titian exhibition. The audio guide is worth it. Try not to go on a rainy day to avoid the crowds.	Written 13 June 2012
SRCIsrael	5.0 of 5 bubbles	Awesome	Nicely laid out, with ample descriptions for each room and on each painting, even if you are short on time as I was and have no time for the audio guide. Really excellent collection of all the masters.	Written 13 June 2012
Tim E	4.0 of 5 bubbles	A quiet look at materpieces	The best paintings in the center of London, good cafe.	Written 13 June 2012
Sally B	4.0 of 5 bubbles	Interesting place to shelter from the rain!	The best gallery for me is the 18th/19th Century where they have impressionist paintings and early English materpieces. We had a free talk on Constable which was very enlightening. Cafe good.	Written 13 June 2012
carolhT8071FR	5.0 of 5 bubbles	Went back twice!	Fabulous collection. Loved the Velazquez, the new Titian, the Monets and Manets and Leonardo da Vinci.	Written 12 June 2012
Andrew S	4.0 of 5 bubbles	Great Collection	A great venue for an Art Gallery and a very large collection of pieces from the 1200's through to more modern 19th and 20th Century masterpieces. The pieces are very accessible and well displayed and maintained.	Written 12 June 2012
TravellingCanuckYOW	5.0 of 5 bubbles	Best gallery I've ever been in	The only problem I have with the National Gallery is that it's absolutely HUGE, and you really don't want to miss anything. I spent an entire day there, and the audio guide is an absolute must. The amount of history and context included is amazing and puts you in a different world. The range of art is incredible, and they have it broken out by centuries, but I really do recommend seeing it all if…	Written 12 June 2012
stanmoreblokey	5.0 of 5 bubbles	pop in or spend hours	The National Gallery is great to either have a long walk round or just pop in and out. It is now open until 9.00pm and is a great building let alone the art. Renoir, Van Gogh, Turner, Stubbs, Seurat - brilliant accessible art, but don't take your camera - its not the done thing.	Written 12 June 2012
mmmmmmpppp	5.0 of 5 bubbles	Portrait Gallery	Fabulous pictures - viewed the Queen's portraits - something for everyone.	Written 12 June 2012
peterdent	5.0 of 5 bubbles	Art treasures	What a fantastic collection to view and all for free.Recent heavy rain in our British summer see me idle away a few hours in awe of the collection on display.	Written 12 June 2012
JNeail	5.0 of 5 bubbles	The Portate Gallery is worth 2Hrs of your time	Great for the kids - Esp the Tudor's as my 8Yrs old daughter had just been learning about them at school.	Written 12 June 2012
kwh	5.0 of 5 bubbles	Fabulous art museum	Great collection of art and a must-see for art-lovers visiting London.	Written 12 June 2012
GennaHullEngland	5.0 of 5 bubbles	It is free and amazing	Lose yourself completely in art. Rooms full of old masters. A free gallery with good cafes, shops and toilet facilities. You could spend a whole day soaking up the ambience. Cash donations really appreciated. Knowledgeable, helpful Staff.	Written 12 June 2012
SteveandRosie	4.0 of 5 bubbles	Should make it de rigeur during every London visit	Always worth a few hours during a stint in London. Awesome exhibits	Written 12 June 2012
Caroline H	5.0 of 5 bubbles	Good for a rainy day	Great day trip on a rainy day. Free entry and nice restaurant	Written 12 June 2012
ggmyg	5.0 of 5 bubbles	Huge collection of art.	Wonderful collection of art, especially Rembrandt.	Written 11 June 2012
Scott B	5.0 of 5 bubbles	A must for any Art Lover	This place is incredible, it blew my mind. A truly wonderful experience ... something for everyone, well if you like art. Can't believe I had never been before. Can't wait for my next trip.	Written 11 June 2012
Yigael	5.0 of 5 bubbles	One of the great art museums.	Whenever I travel, I try and make it a point to visit the local art museum and this is one of the best in world. Excellent collection of impressionist artists as well as those from the rennaissance. Staff was very helpful as well, a must see.	Written 11 June 2012
josephine84	5.0 of 5 bubbles	a treasure house	This gallery really is a treasure house. So many wonderful paintings, one could spend years and still find new things. The guided tours also most interesting. We were shown just a few paintings, which was ideal as they could be talked about in depth. We thought that we would have been more than happy to pay 拢1 entry though it is excellent that is free. The cafe also very good with a delicious and…	Written 11 June 2012
BritBangkok	5.0 of 5 bubbles	Amazing		Written 11 June 2012
Mattheus N	5.0 of 5 bubbles	Landscapes in paintings	Many beautiful paintings from different centuries. Relaxed viewing.	Written 10 June 2012
pinguinoBC	5.0 of 5 bubbles	Not to be missed	One of the world's great art museums. Very well organized, helpful staff. You should not visit London and skip the National Gallery!.	Written 9 June 2012
Christine C	5.0 of 5 bubbles	Great place to visit!	I loved this museum and would reccommend it to anyone visiting London.	Written 9 June 2012
Ted1971	4.0 of 5 bubbles	Excellent Museum	Amazing collection of paintings from all different eras and countries. Museum is focused exclusively on paintings, as opposed to artifacts or other objects. It's also free. I highly recommend a visit.	Written 9 June 2012
jfoote	4.0 of 5 bubbles	Impressive Collection	If you are into art, it is a must-see. Kids may not be impressed.	Written 8 June 2012
Lee H	5.0 of 5 bubbles	So much to see	National Gallery was excellent but enormous - couldn't believe how much there was to see. Definitely a place to visit again & again - an hour or so, I found, was enough to look around but that's only scratching the surface of what there was to see.	Written 8 June 2012
Carlosbenedicto	5.0 of 5 bubbles	Visit It!	This is without a doubt my favorite museum in London. The paintings inside looked like it were taken by modern cameras. It was unbelievable. No cameras are allowed. It's free of charge. 3-4 hours would be enough. If you're visiting Trafalgar Square, include the National Gallery(located in Trafalgar Square) to your itinerary. It's worth it.	Written 8 June 2012
Sandford R	5.0 of 5 bubbles	Superb!!!	Allow plenty of time for this magnificent tribute to the world of art. Excellent displays and magnificent works of art. I could visit the Gallery time and time again.	Written 7 June 2012
Barry C	4.0 of 5 bubbles	GREAT PAINTINGS.		Written 7 June 2012
Jonathan B	5.0 of 5 bubbles	Love the Van Goghs	Such amazing works of art in this museum. Always worthwhile to visit, even despite the crowds of tourists.	Written 7 June 2012
Jmmum	5.0 of 5 bubbles	A must see	Fantastic Collection. Free admission. Give yourself several hours to truly enjoy your visit.	Written 7 June 2012
MelNL	5.0 of 5 bubbles	Excellent for young and old alike	I love the National Gallery and have been many times before but this was my first visit with my children (aged 7 and 5) and I was really pleased with how child friendly the experience was. We took the special children's audio guides (I listened to the children's descriptions of the paintings myself and they were really entertaining - often more so than the adult description!) and there was a trai…	Written 7 June 2012
Geoffrey S	5.0 of 5 bubbles	Absorbing	A day was not long enough. A wonderful experience.	Written 6 June 2012
Cheryl S	5.0 of 5 bubbles	Excellent to visit	The National Gallery was an excellent place to visit. The inside of the building was very pretty.	Written 5 June 2012
angscotjer	4.0 of 5 bubbles	Paintings galore	loved it so much we bought a poster of a monet picture and framed it and looks great. Another free museum in london!	Written 5 June 2012
karenska	5.0 of 5 bubbles	Truly fabulous !!	Many of the worlds greatest pieces of art are here, well lit, well placed and the museum is a really special place.	Written 5 June 2012
maree c	5.0 of 5 bubbles	Do a little at a time	What a great free activity. The gallery is massive but chill out relax and just do a few rooms at a time. We will go back next year and so some more rooms. Its so much more enjoyable instead of trying to see every painting in the on visit.	Written 5 June 2012
Janet C	5.0 of 5 bubbles	One of the worlds great museums.	The imposing building overlooking Trafalgar Square is worth a visit even if you are not interested in art.This museum houses the national collection.British artists like Constable are well represented but my favourite gallery houses a fine Impressionist collection.Join one of the daily groups for an in depth talk on one or two specific paintings	Written 5 June 2012
martingreaves	5.0 of 5 bubbles	Makes you proud to be British	We never get bored of going here.Something for everyone, but still feel that museums should be free to the British and visitors should payAlways new pieces added and such a beautiful building	Written 5 June 2012
AthensBulldawg	5.0 of 5 bubbles	Heart of Trafalgar Square, flanked by National Portrait Gallery	This magnificent museum has paintings to suit every taste, although daunting in its expanse. There is much of historical importance, as well as artistic significance. And, admission is free (optional donation).Don't neglect the National Portrait Gallery just next door, also worth your time.Tip: nip across the street to the Pret A Manger for an affordable and healthy snack when you need a break, o…	Written 4 June 2012
RAJ711	5.0 of 5 bubbles	Fantastic Art Collection	This is another of those museums that are "must sees" when in London. The art collection is very broad and deep and you will have a chance to see most of your favorite artists.	Written 4 June 2012
Weymouthfan	5.0 of 5 bubbles	Art!	A great collection of art, it really is great to see such famous paintings such as The Haywain. Samson and Delilah by Rubens particularly took my eye, stunning. Well worth a visit, and it is free!	Written 4 June 2012
W5WPH	5.0 of 5 bubbles	World Class Gallery	I have been to the National numerous times and still keep coming back to this world class gallery.There is something for everyone here and also next door in that National Portrait Gallery.Particular soft spot for the Impressionists rooms.The extension to the gallery a few years back added much needed space and although there was some debate about the architectire - joining anything on to a nation…	Written 4 June 2012
Tom C	5.0 of 5 bubbles	A fantastic range of paintings - for free!	The range of paintings available makes the gallery one of the most interesting to visit in the world.It is well laid out & categorised & has a wonderful location at the heart of Trafalgar Square.It can be somewhat intimidating at first entry & you can feel lost. Just seek advise & away you go.	Written 4 June 2012
Daniel C	3.0 of 5 bubbles	Okay, but not as good as a real gallery	the paintings there are good, but are mainly copies and high quality prints packaged as if they are originals. Tracey Emin refuses to exhibit there, as did Van Gogh. But good to pass an hour if you're at a loose end.	Written 3 June 2012
Sheila F	5.0 of 5 bubbles	A MUST SEE!	London has so many wonderful museums and there is NO admission fee. I must say this was my favorite, I could have spent days inside. I'll	Written 3 June 2012
SarahK1903	4.0 of 5 bubbles	Paintings and more paintings	A pleasure to see and so relaxing to boot. It is amazing how these painters managed to create such large works of fantastic art!	Written 3 June 2012
Bagan	5.0 of 5 bubbles	Free admission -- so come back often	Love the free admission policy (although we leave a donation). You can avoid museum burnout by just tackling one room, doing something else, and coming back later. Take a tour with London Walks if you want an overview of building and its contents.	Written 3 June 2012
AynsleyCampbell	5.0 of 5 bubbles	Great artworks for free!	We did a 2 month trip around europe, and this Gallery had some amazing artwork with free entry! Pay for the audio guide (only 2 euro) and it makes so much more sense.	Written 2 June 2012
Myrna B	5.0 of 5 bubbles	Beautiful	It was amazing to see so many master pieces at one location, more than you could look at in one day.	Written 2 June 2012
ProducerKaren	5.0 of 5 bubbles	Get there early and start at the back!	I love this museum, especially since my favorite painting is "The Arnolfini Portrait". My secret is to be there when it opens and head straight to the back. I was able to view Jan van Eyck's painting with no one else around... like my own private viewing! If you have a favorite painting that you'd like to see, or a favorite section... look at the museum map in advance so you can skip ahead and en…	Written 1 June 2012
ATY39	5.0 of 5 bubbles	One of the very last places one can see masterpieces for free	Great museum with world class masterpieces. Suits all tastes and needs. Visiting computers located in the basement next to the cafeteria is a must. There is a full catalogue of paintings with guidelines where to find particular work. AND ALL IS FOR FREE OR A SMALL VOLUNTARY DOnATION. Audio-guides are also great and worth every penny paid for.	Written 1 June 2012
BeeG656	5.0 of 5 bubbles	Inspiring	Very inspiring. Helpful, knowledgeable staff. Wonderful place.	Written 1 June 2012
postrawb	4.0 of 5 bubbles	Great Gallery	Also a great location right on the square. A great place to see people and a lot of great pubs nearby.	Written 31 May 2012
barbgoodkin	5.0 of 5 bubbles	Excellent Art Museum	The collection of paintings is world famous and the location on Trafalgar Square makes it convenient to visit. You must allow enough time to appreciate the collection. We spent 4 hours and didn't see everything.	Written 31 May 2012
patall	5.0 of 5 bubbles	Wonderful Turner exhibit	The Turner exhibit was a treat. And our lunch at the restaurant was outstanding. Highly recommended!	Written 31 May 2012
Kayros77	4.0 of 5 bubbles	Fantastic~!!!!	It was very nice for me. So many sculpture and painting in there.I had spent about all day in national gallery, but I didn't see all art work.If I travel london again, I'll visit there again~!!!!	Written 31 May 2012
Prettymeimei	5.0 of 5 bubbles	love all the art!	the best part of the visit... it's free!!! well one pound for the plan map!	Written 30 May 2012
Pinkhenhut	4.0 of 5 bubbles	Whistlejacket	This was my daughters first trip to London and we went to the National Gallery, being keen on horses I wanted to take her to see the Stubbs - Whistlejacket and the views approaching the painting. The gentleman on the desk was very helpful and we ate in the cafe, it was lovely and very reasonably priced.	Written 30 May 2012
janab007	4.0 of 5 bubbles	Beautiful, great paintings, pleasant atmosphere	Could spend days in the National Gallery. Great collection of paintings from the best painters in the world. Very impressive and fun. Of course except for Turner, but that is a personal choice. Beautiful building, good bathrooms, lovely cafe and bar, amazing souvenirs shop and fantastic cakes to remember. Over all lovely experience.	Written 30 May 2012
Angus M	5.0 of 5 bubbles	The very best the world has to offer	Just wander in and become mesmorised by the surroundings take your time else you may miss the moement	Written 30 May 2012
patricialfede	5.0 of 5 bubbles	Art, art and art	I really enjoyed it, there was a show on Tiziano, which I loved. A nice atmosphere, wonderful paintings, what else can you ask for?	Written 30 May 2012
Van H	5.0 of 5 bubbles	I go back again and again and again....	There are some grand old art museums where after just 20-30 minutes tired feet are the main thing on your mind. The aNational Gallery is not like that. It's well-stocked with Titians, Rembrandts, etc., but they feel alive here, not like 'museum pieces'. And there are others who may not be familiar names to you, but they can be fascinating and powerful, like Carlo Crivelli - he may be just a footn…	Written 29 May 2012
kmmrash	5.0 of 5 bubbles	wonderful!	i am not "into" art but i LOVED being here and recoginzed many artists- i am still amazed at seeing things like Van Gogh's "Sunflowers"!	Written 29 May 2012
LadySabrina	5.0 of 5 bubbles	First Class Museum in a first Class City	If you have limited time, when you go to the National Gallery, just get an overview and take everything in. Make sure to see Van Gogh's Sunflowers. If you have more time, please go back and take a tour and hear one of the lectures. I heard the lecture on Canaletto, who was collected by the Royal Family. Please take your time.	Written 29 May 2012
gigigood	5.0 of 5 bubbles	Amazing museum	The museum is absolutely wonderful. The quality and quantity of the art are amazing.	Written 29 May 2012
Paulboy100	5.0 of 5 bubbles	If you like paintings ...	Not too crowded - even on a Saturday. The crowds were around the modern sections of the gallery, older paintings easier to view. Nice coffee shop in the basement	Written 29 May 2012
Will F	5.0 of 5 bubbles	Huge and impressive collections	One of the better national, non-modern collections the National remains a great place to explore the Art of centuries gone by. Even though it appears to throng with tourists from the outside, there's always peace and beauty to be found inside.	Written 29 May 2012
Adriano L	5.0 of 5 bubbles	Definitelly this gallery	Very happy and satisfated with my choice to go here. Very nice arts and things to see interesting and beautiful I really enjoeyd my time and I can definitelly recommended this place for visit	Written 29 May 2012
antHongKong	5.0 of 5 bubbles	Museum	The collection is truly impressive and to do it justice, please save at least half a day for your visit to the Gallery.	Written 28 May 2012
palex9	5.0 of 5 bubbles	Great collection of masterpieces. No entrance fee!!!	Great collection of masterpieces. No entrance fee!!! Best thing to do on a rainy day.	Written 28 May 2012
vicill47	5.0 of 5 bubbles	One of the most beautiful buildings in London	The National Gallery is the very center of London. Not only is this one of the best collections of paintings anywhere, the building is both stunning and accessible. It's also free. The restaurant's even good. We walked to the Strand from there to the Embankment, a beautiful park on the Thames River, looked at the gorgeous buildings of King's College (University of London), and took a taxi to Bloo…	Written 28 May 2012
Emy_travels11	5.0 of 5 bubbles	Amazing paintings	Whenever I come to London I go to the National Gallery. It is beautiful and peaceful even when crowded. It is a great place to visit on a rainy day.	Written 28 May 2012
HungryHarriet	4.0 of 5 bubbles	Well worth a look	And its free. Have a walk around Trafalgar Square and up to Buckingham Palace while you are there.	Written 28 May 2012
cesi100	5.0 of 5 bubbles	Priceless	4 hours if you want to touch all the ones they list plus the ones catch your attention. Have to run around a bit to locate the rooms.	Written 28 May 2012
Jennifer H	3.0 of 5 bubbles	A must see for art lovers	Such a large collection is a must see for those who love art. So much to see, you can barely scratch the surface in a single visit.	Written 28 May 2012
Findlay64	5.0 of 5 bubbles	The best art in town	In my opinion the best gallery in town. In particular we loved the Impressionist galleries.	Written 28 May 2012
Nick F	4.0 of 5 bubbles	Great for a couple of hours browsing	Brilliant collection of art in large open galleries whe you can browse at your leisure.Artists from across the centuries are here.And it's all free!	Written 28 May 2012
san_united	5.0 of 5 bubbles	Art at its best	Probably the best large collection of paintings outside Paris spanning a millennium of art works. The brilliance of the Renaissance movement, the portraits of Rembrandt, Impressionist masterpieces of Monet, Manet, Van Gogh.	Written 28 May 2012
Cathrine L	5.0 of 5 bubbles	A must	One of the best collections of art in the world. If you want to walk by yourself there are helpful maps of the place, or try one of the free excursions. The gallery must be visited several times because a day there is not enough	Written 28 May 2012
Treylya	5.0 of 5 bubbles	Amazing gallery	Don't miss this gallery if you are interested in one of the most amazing art collections in the world. It is also free admission!	Written 27 May 2012
KandEilidh	5.0 of 5 bubbles	A history of art	A treasure trove of great art. As it is free you can pop in just to see one or two rooms and come back later to see something else. A real haven in a busy part of London.	Written 27 May 2012
GundaJohannesburg	5.0 of 5 bubbles	as stunning as ever	the Turner/Claude exhibition gave me everything it promised.You cannot 'do' the National Gallery in one day or even one holiday, it's an experience to be repeated again and again.Every time you go it does become more and more like coming home.	Written 27 May 2012
under25	5.0 of 5 bubbles	Masterpieces on display	Tackling all the art in this museum would again be a days long adventure. We again chose certain collections, certain well-known artists to go visit and were satisfied with what we saw along the way. I particularly enjoyed seeing Van Gogh's Sunflowers among other fascinating artwork. Also, if you're interested in art a trip to the British Museum is in order as they have an entire exhibit dedicate…	Written 26 May 2012
jmptrips	5.0 of 5 bubbles	Great place!	A great place to rest during a warmer day while catching up on your British history.	Written 26 May 2012
Robin and Diane F	5.0 of 5 bubbles	Amazing	We spent half a day and would love to go back and browse more parts of the gallery.	Written 26 May 2012
MJBDublin	5.0 of 5 bubbles	Claude and Turner	A temporary exhibition demonstrating the influence of the French artist Claude on Turner. Excellently constructed and very informative with many fine paintings by both Claude and Turner.	Written 26 May 2012
USA_tigers	5.0 of 5 bubbles	Art lovers dont miss it	We spent four hours here and still didnt get to see everything. Next time we're over we will be back - far better in my opinion than the louvre in Paris.	Written 25 May 2012
ChrisH73	3.0 of 5 bubbles	Pieces of art	Compared with the paintings from the Louvre in Paris, the national gallery has more (at least to me) known paintings. That is what I liked. But I didn't understand why they were so fussy about taking photos.	Written 24 May 2012
kepidu	4.0 of 5 bubbles	Dip in to the world of art....	The National Gallery is awesome museum. First of all, it is free. And the location in front of Trafalgar Square, make it even better. The museum is huge! You can see the famous paintings from Degas and Van Gough and etc! You need a proper time if you want to see all. The gallery rooms is also grand and awesome.You can feel like going to the victorian's era. It is a must visit!	Written 24 May 2012
mum613	3.0 of 5 bubbles	Very underwhelming, disappointing	I was expecting so much more at this museum but it was sadly lacking. Spent at least 3 hours here hoping to be wowed by something but was not. The set up of the rooms is not very appealing and at times confusing. Would not go again even though there was no cost involved.	Written 24 May 2012
Orm-1	4.0 of 5 bubbles	Art Overload	This museum is jam packed with art, so much so I found it a bit overwhelming, it was hard to take everything in, I find the paintings very close together for my liking and it is easy to get lost. Compared to Paris/Rome museums I'm afraid this one is not my favourite but still worth a visit.	Written 24 May 2012
CyresaP	5.0 of 5 bubbles	History in Pictures	Tracing Britain's history from the Tudors to the 1990s was enlightening. We did not go into the current exhibits.	Written 24 May 2012
Catpuss	3.0 of 5 bubbles	Plenty of exhibits	Its a great day out in London, plenty of exhibits to see by some of the worlds greatest artists. Expect to spend quite a few hours here and check out their cafe, it's a gem of a place to relax and have a chinwag with friends!	Written 24 May 2012
Workshard333	3.0 of 5 bubbles	Not quite my cup of tea	I was a bit disappointed to be honest - I thought it was quite dark and most of the paintings are gloomy in my opinion. I would not visit it again	Written 24 May 2012
GCR484	5.0 of 5 bubbles	The greatest Masters in a handful of galleries for free!	This is one of the greatest gems in terms of London tourist attractions and it is free! It is incredibly easy to get around the magnificent building and to view, from close quarters, and appreciate all the Great Masters in a small number of galleries. Teenage kids really enjoyed the experience. Great shop.	Written 23 May 2012
MarkTheSpark01	5.0 of 5 bubbles	So much to explore	The history of art, from 12th Century onwards. Don't miss the Constables and Turners. Give yourself three hours for a proper look around - it's a big place	Written 23 May 2012
Chris B	4.0 of 5 bubbles	Huge Museum, tons of art	I'm not really an art buff, nor am I a museum buff, but the National Gallery (free) is worth a visit for sure. One could easily spend all day in there if they are an art buff, there are so many rooms and paintings it's easily to get lost in there.	Written 23 May 2012
Andrew B	5.0 of 5 bubbles	Amazing	The collection speaks for itself. The one thing I didn't realize is that you can afternoon tea there.	Written 23 May 2012
Ekarau	5.0 of 5 bubbles	Let me move in!	Its Free! Permanent collection is ALWAYS worth looking at. I tend to go up just for the temporary exhibitions and miss out on seeing the main collection. Also visit their cafe. Its London prices but the Cakes are SO SO good and its just a nice space to sit in.	Written 23 May 2012
MariaStelios	5.0 of 5 bubbles	great experience	Perfect choice if you like art. Paintings was amazing	Written 23 May 2012
Joe S	4.0 of 5 bubbles	Great diversity	There are no blockbuster offerings here but a very good selection of solid art. The layout and structure allow for a great day out. Don't miss it!	Written 23 May 2012
Annie Y	5.0 of 5 bubbles	Full of Treasures	One of my favourite places in London. I've lived in London for one whole year as a student and could barely find something that beats the National Gallery.There's an overwhelming collection of masterpieces. Treat it as a must-go even as long as you're not an art-hater - it's entirely free anyway and it's always nice to see great things & history (especially when you're visiting London where art, …	Written 22 May 2012
funk5658	5.0 of 5 bubbles	My First Visit	I enjoyed the museum. Walked past many times, but stopped in and was pleasantly surprised. Not crowded (Saturday afternoon). the Audio Tour was informative and the variety of artists provided for a good visit. Will stop in again	Written 21 May 2012
ARISc C	5.0 of 5 bubbles	all over the world	you will see everything from everywhere.Just world history	Written 21 May 2012
mmmySouthCoast	5.0 of 5 bubbles	Consistantly excellent	Last year we went to Florence where we paid to go to the Ufizzi. We got a time we could go and were watched like hawks incase we got too close to the paintings. Not in the National Gallery! We wandered in, free of charge, when we wanted to, left our case at the cloakroom, free of charge, and stood and had a really good peer at the paintings. No one asked us to back off, and although I am quite su…	Written 21 May 2012
jomberwood	5.0 of 5 bubbles	Always a pleasure to go there	Helpful staff. Rembrandt's 'Old man dressed as St Paul' has to be one of the world's greatest paintings, and this alone makes a visit to the gallery worthwhile.	Written 21 May 2012
Dramat58	5.0 of 5 bubbles	One of The Best	Excellent collection. Frequent visiting exhibitions in Sainsbury Wing. Only a few steps from Leicester Square.	Written 21 May 2012
sensibelle	5.0 of 5 bubbles	Amazing collection	It has an amazing collection. I spent at least 3 hours there. Don't miss it!	Written 21 May 2012
Bullfinch310	4.0 of 5 bubbles	Great if you like paintings!	Free to wander round, loads of great paintings. Worth a viewing!	Written 21 May 2012
newfgirl	4.0 of 5 bubbles	A must See	Very interesting and Free!..quite alot to see. plan on having a couple of hours to do it justice	Written 21 May 2012
Sue B	5.0 of 5 bubbles	A worthwhile visit	A visit to the National at any time of year is well worth it as there is such a lot to see. Whatever style/genre of art you are interested in you will probably find it within the gallery.	Written 21 May 2012
Tonytourist	5.0 of 5 bubbles	Stunning and free!	Just so much to see and dispite going on a Sunday afternoon, it wasn't that crowded. We also went to the Turner and Claude exhibition. We took the audio guide which helpfully explained the links between the 2 painters. We went to the website before visiting and planned the painters we wanted to see as we only had a couple of hours. That saved a lot of time on the day as the place is vast and the …	Written 21 May 2012
LadyNet	5.0 of 5 bubbles	And it is free!	If you love the old masters...this is the place for you. I have travelled the world in search of great art museums and The National Gallery is on par with The Metro in New York! A must see for all ages!	Written 20 May 2012
Sherry J	5.0 of 5 bubbles	National gallery	Great collection of paintings.! Had lunch there too	Written 20 May 2012
Beatrice P	5.0 of 5 bubbles	don't rush and have comfortable shoes!	Fantastic display of art but made more enjoyable if you have the headphones as there is so much to discover about each painting.	Written 20 May 2012
GameServer	5.0 of 5 bubbles	Don't think, just go	The national gallery has an amazing collection of paintings organized in different sections according to chronological and geographical order. Go to see Van Gogh, Rembrandt, Monet, Renuar, Vermeer, Titian, Cezanne, Seurat, van Dyck, Rubens and other great names. Admission is free, and the Gallery is situated on Trafalgar Square... So you really have no excuse not to go.	Written 20 May 2012
MCAT00	5.0 of 5 bubbles	Breath Taking	A fabulous gallery. I would plan for multiple visits since there is so much to see it is overwhelming. I plan to return.	Written 19 May 2012
Lilly Z	5.0 of 5 bubbles	Fabulous!	One of the best museums ever. Great collection! Wear comfy shoes.	Written 19 May 2012
WanderersfromEssex	5.0 of 5 bubbles	Free-wow	Wow absolutely amazing. Don't walk past this amazing place make sure you go in you won't be disappointed	Written 19 May 2012
ciraldoa	5.0 of 5 bubbles	one of the jewels of the art world	my third visit and always find something new....dont miss it	Written 19 May 2012
Mr_R_Baron	4.0 of 5 bubbles	Fantastic paintings	Go here to see some lovely paintings in a relaxed atmosphere...and it's free!	Written 19 May 2012
tabitha259	4.0 of 5 bubbles	educational for children if you stick to the important one or two	nice that when we visited there was a concert on which made us wait to see the sunflowers painting we'd been to seen as it made us see other things we otherwise probably wouldn't have noticed	Written 18 May 2012
Yorkylass82	4.0 of 5 bubbles	Not too crowded and free loos	A lovely place to potter round for an hour or so and handy to remember if you need the loo they are clean and free	Written 18 May 2012
Tripping999	5.0 of 5 bubbles	Wonderful.	Beautiful gallery and artwork; would like to go back,	Written 18 May 2012
hantsall	4.0 of 5 bubbles	Crammed full of Art	Well worth a look, amazing array of art work. Portrait gallery just around the corner too.	Written 18 May 2012
Glynn C	5.0 of 5 bubbles	An astonishing free gift	I still can't believe we can just walk in and see so many billions of pounds worth of art. Sometimes I pop in to see an Impressionist or that great leaping Arab horse, other times it's to try to think about the history of something painted in 12th century. This collection is an amazing gift to the world - and it's free to enjoy. Astonishing.	Written 18 May 2012
ilovedonkeys	5.0 of 5 bubbles	Memories are made of this.	What is not to like about this gem. Spent a good couple of hours in this lovely place, something we have not done for many years. Not to be missed. Not enough time to see all we wanted. Will return soon.	Written 17 May 2012
Mrs S	5.0 of 5 bubbles	Crammed full of Masterpieces	Fantastic way of spending a lazy afternoon just browsing through the numerous rooms until you find your favourite one, when you can just sit and gaze. Admission is free which means you can just do a section at a time on different days if that works better. Snatching an hour at lunchtime to stare at some Florentine paintings which hitherto you had only seen on Christmas cards, is spiritually uplif…	Written 17 May 2012
CoolRamblings	5.0 of 5 bubbles	inspiring	One of the best mornings spent in London! There is a wealth of unknown works in this gallery. We were in awe of the well preserved works from the 1800's...	Written 17 May 2012
peternichols	5.0 of 5 bubbles	A few daubs	Some artists, mostly dead did some paintings a long time ago - and they are now some of the most important and influential works of art in mans history. And they are here. Don't touch, but you can place your eyball 2 inches from the canvasses and see the brush stroke that Ruebens made to give the impression of a smile on a face. It is one of the Worlds greatest collections. It's bucket list stuff.	Written 16 May 2012
eveverity	5.0 of 5 bubbles	A must to visit	One could easily spend a whole day here, and what good value.....it is free but a min 拢2 donation is suggested.It does deserve a higher donation from visitors. A plan of all the viewing rooms costs 拢1 and is very useful to find your way around. A real must to visit when in London	Written 16 May 2012
carrolldean	5.0 of 5 bubbles	I always go here	There's a reason this is considered one of the 5 best art galleries in the world. I come here every time I'm in London just to see that amazing Velazquez. Go early because it gets very busy, to the point of having to elbow people out of the way to see the paintings. The Sainsbury wing is always quite even though it has some of the best pieces.	Written 16 May 2012
hiteimported	5.0 of 5 bubbles	incredible, security wasn't very careful	huge collection of paintings, entrance was free and without lines to get in. some paintings really take your breath away and look so real you just get caught by a stendhal syndrome. the security guys weren't that careful as many people could take pictures really easily without them noticing, even taking pictures at a rare leonardo da vinci painting was very easy, so i'm wondering if any crazy guy…	Written 16 May 2012
SILVIA B	4.0 of 5 bubbles	Velazquez and Tiziano	12 th and 13thcentury tempora paintings are brilliant. leonardo da vinchi and the perfect triangle distribution of the painting, rubens landscapes, Turner numerous paintings of British navy and the grand tour, Van gogh, velazquez and Tiziano, in two hours you can watch a lot in this museum and can even attend a concert.	Written 16 May 2012
Andrei C	5.0 of 5 bubbles	Art at the max	Nothing to dislike here. Maybe just my limited knowledge :) and the occasional frustration about that.	Written 16 May 2012
kpiddy	5.0 of 5 bubbles	Wow, what a gallery	This was our first visit to the gallery, what an impressive building from the outside and inside, admission is free, to start us off we took the free guided tour for one hour, The guide was extremely knowledgeable and excited by the collection of the gallery, in the hour we covered only 6 paintings, each painting coming from a different period in time, starting from the Middle Ages progressing up…	Written 16 May 2012
mshg	5.0 of 5 bubbles	Breathtaking	Finally getting to see some pictures you have only seen in books and in prints is truly amazing. Don't try to see it all, just do a few sections and savour it slowly! A must do when in London	Written 16 May 2012
Carole H	5.0 of 5 bubbles	coffee break	didn't do the gallery this time but coffee and cakes good. Best to do the gallery in small bite sized pieces so much to see and it's all ours!	Written 15 May 2012
drfb	5.0 of 5 bubbles	Walhalla of painting	Tip : take an audioguide and make a selection what to see instead of just looking at everything.Taking photographs is forbidden : what a pity !	Written 15 May 2012
APinkLady	4.0 of 5 bubbles	Worth a visit	I am not someone who is big on art but i did find this gallery very intersting. The building can be a bit of a maze and there are always plenty of people around the more famous paintings. But worth visiting if you have time.	Written 15 May 2012
Stragglers	5.0 of 5 bubbles	Best place for Art	Huge collection of priceless beautiful art. Entry is free!	Written 15 May 2012
Anna-Lisa18637	4.0 of 5 bubbles	Give it a go!	Great place full of interesting pieces of art. Love the facilities!	Written 15 May 2012
DLTravelerTexas	5.0 of 5 bubbles	Great Art	If you love art, then this is a must. Best of all, it is free. No pics allowed but still a great way to spend a few hours.	Written 15 May 2012
Isaac D	5.0 of 5 bubbles	Nice day in	Great art and nice atmosphere. Everything is well organized. Plus you have a cafe and shops to get some souveniers. Most relevant, It's FREE!	Written 15 May 2012
Debra H	4.0 of 5 bubbles	if into art then go free admission	very spacious and excellent art first time for us and when your finished you can sit outside and listen to classical music playing on the street by a live orchestra	Written 15 May 2012
Lucia C	5.0 of 5 bubbles	Nice art and no entrance fee!	They have an extensive art collection of diverse times/artist. It has two of my favorite paintings from Vincent Van Gogh: Sunflowers and the Chair!!!There is no fee to enter the gallery, so it is perfect for any budget!	Written 15 May 2012
Julie B	5.0 of 5 bubbles	fabulous and free	Loved Room 34 - Whistlejacket is stunning,he is displayed spectacularly at the end of the corridor. Seeing the marvelous paintings by Constable, the Hay Wain etc was not disappointing. so many lovely paintings in one space was a delight to the eye.	Written 14 May 2012
SanjaL	5.0 of 5 bubbles	Holiday for your eyes and soul	Whenevr you want to find some peace and enjoyment go there. Also thera are often nice exhibitions in sainsbury wing.	Written 14 May 2012
Colie	4.0 of 5 bubbles	Wonderful gallery	Didnt have much time to visit but follwed their highlight tour which included some wonderful pieces. Museum is easy to navigate with information placques beside the pieces so if you choose not to use the audiophone guide you'll still knw what you are looking at.	Written 14 May 2012
BrionUK	5.0 of 5 bubbles	Full of surprises	I'm a born and bred Londoner. And the idea that I can walk down from Leicester Square, into Trafalgar Square, up the steps into the National, take a right, and be standing in front of Van Gogh's stunning Sunflowers is something that will always delight me. You can spend endless weekends wandering around this magical place.	Written 14 May 2012
Neil00	5.0 of 5 bubbles	Unmissable	We paid to see the Turner/Claude exhibition and that was excellent, but the 'free' stuff is surely worth a morning of anyone's time too. There's something here which will appeal to most people and it's free!	Written 14 May 2012
CSN	4.0 of 5 bubbles	traditional with timely exhibitions	Bakery food is good if a little too much cheese leaning, lovely exhibitions	Written 13 May 2012
m s	3.0 of 5 bubbles	OK art	We've been to many art galleries in the US and Europe. This was just OK. There were only two paintings that I had seen before and a few others that were worth taking notes on.	Written 13 May 2012
Ritafrances70	4.0 of 5 bubbles	Art and History	The variety of art is tremendous and the staff very helpful	Written 13 May 2012
Anke_Schafer	4.0 of 5 bubbles	Free Admission to a world of Magnificant Art HIsotry	Rooms upon rooms filled with an astonishing inventory of fine art.	Written 13 May 2012
Jeffrey C	5.0 of 5 bubbles	A Great Museum of Art	One of the great art museums of the world. As with any great, large museum, you probably have to be living in London and able to go back a few times, spending hours each time, to see it all. Unlike Italy and other countries in Europe with high entrance fees cultural and historical sites, this is a free treat to anyone who visits. Crowded, though, but that is to be expected in a city like London.	Written 13 May 2012
Alexis Goodwin	4.0 of 5 bubbles	Enjoyable art	We always enjoy a trip to this gallery. The selection of paintings is impeccable. The Portrait Gallery is just around the corner!	Written 13 May 2012
MerchantDoc	5.0 of 5 bubbles	A real joy	Some of the gallery was closed off due to industrial action, but this did not detract from the treasures that were on display.	Written 13 May 2012
jennydunstan	5.0 of 5 bubbles	Great art	We really enjoyed our visit to the National Gallery. While its collection is not as extensive as the Louvre's, it is beautifully presented and there are many iconic paintings there. Definitely a place we will keep coming back to.There is a very good restaurant as well.	Written 13 May 2012
kjtravelingmomof2	5.0 of 5 bubbles	Amazing! Free	This is a fabulous museum. If you love paintings, you will LOVE this museum. It's very busy, but worth the struggle. Wonderful!	Written 12 May 2012
Figgy69	5.0 of 5 bubbles	I intended spending an hour in the Gallery and stayed four.	Initially I had a quick look around (it is free, after all) and was so struck by seeing such a wonderful collection that I went downstairs and got a headset guide and immersed myself in the backgrounds of some wonderful works of art. I was a little disappointed to see Da Vinci's Virgin on the Rocks behind glass, but it's perfectly understandable considering it's importance. It, along with the fam…	Written 12 May 2012
Wilja W	5.0 of 5 bubbles	The National Gallery, London	The National Gallery is just spectacular!It takes days to see, digest and process all 2000 + paintings that are on display.The staff is very helpful and knowledgeable.Entrance is free.The National Gallery is in walking distance from Leicester Square / China Town / Covent Garden and open 7 days a week.	Written 12 May 2012
legaldale	3.0 of 5 bubbles	Poor quide at great museum	Very poor guide did not know her subject and had a bad attitude	Written 12 May 2012
ShannonMcGrail	5.0 of 5 bubbles	Amazing!	We went for the Leonardo exhibition! Amazing in every way. A great day out for anyone!	Written 12 May 2012
enzfrnz	4.0 of 5 bubbles	Great paintings in a beautiful building	The museum is free. They do ask you pay 1 pound for a map. All London museum seem to be doing this now.	Written 11 May 2012
deputydogTamworth	5.0 of 5 bubbles	Lucian Freud	Superb. What a treat for my husband and I. The gallery is always a friendly, effecient venue and the staff are very helpful	Written 11 May 2012
epaula	3.0 of 5 bubbles	Great if you love art	We saw Monets, Manets, Van Gough's and much more. It was interesting to see, but I'm not that much into art. My daughter, who is an artist absolutely loved it.	Written 11 May 2012
IamIsa	5.0 of 5 bubbles	The best gallery of all	It's free of charge!!!There are many famous pictures in the gallery. It's very amazing to see the real picture that I used to see in the book. I can spend all day in there. It's not very crowded so you can take your time and walking around slowly.	Written 11 May 2012
Ba艧ar Munir	5.0 of 5 bubbles	A real art place...	Although it is a little bit crowded, it is a real art place -or "palace" ? :-)	Written 11 May 2012
Maureen W	5.0 of 5 bubbles	Masters a must see	Loved seeing many of the paintings that I studied at school and find on the Columban calenders.	Written 11 May 2012
Brooke D	5.0 of 5 bubbles	All those Portraits you see on the History Channel - they are here.	I loved seeing the real paintings of Charles I, II, Henry VII, the two "Lost Princes", and much more. There is much of the Impressionists' work there too - Renoir, Monet, and many more. Stunning paintings. Beautiful and a great cafe in the building. Some of the best food we had.	Written 10 May 2012
l00kingforhome	5.0 of 5 bubbles	simply amazing everytime	We have been many times and every time it is a great experience. Truly one of the finest galleries in the world	Written 10 May 2012
Curi0usVisit0r	5.0 of 5 bubbles	One of the world's finest	The most comprehensive western European art collection in the world.	Written 10 May 2012
mahteck	4.0 of 5 bubbles	Simply very very good.	This Gallery is very good with good guide map to take you to the highlights if you have limited time like us. The collection was very arranged going by regions and time scale. I guess taking the audio guide would be great help to appreciate the collection better.	Written 10 May 2012
Georgia L	5.0 of 5 bubbles	2 Hours and Counting	For this collection you will probably spent 2 or more hours to get through this collection. It has everything you would like to see.	Written 9 May 2012
SuzyqSF	5.0 of 5 bubbles	Catch the Lucien Freud exhibition	This got a bit crowded but I am so glad i caught it. Read the recent Vanity Fair article before you go for added background.	Written 9 May 2012
rambler601	5.0 of 5 bubbles	simply the best	It's simply the best gallery in europe. Space, reasonable quite, a fantastic collection of Art, no queueing, and free. Compared to anywhere in Paris, Florence or Madrid, this is gallery perfection.	Written 9 May 2012
rowlandsclan	3.0 of 5 bubbles	OK	It was ok, very busy but yu really need to purchase the audio tour to get the best out of it	Written 8 May 2012
Jacqueline H	5.0 of 5 bubbles	Fantastic	All that wonderful art under one roof - we were spending a week in London and went there twice, and only scratched the surface. I'm especially fond of Turner and some of his best work is in the National. It's great to be able to use a camera, too, not always the case. The place is so big that there is always plenty of space to see exhibits, even with groups of students/ school children around	Written 8 May 2012
GrazaLiverpool	5.0 of 5 bubbles	the best place to go in London	I always, always visit the National when in London. Just brilliant!	Written 8 May 2012
John D	5.0 of 5 bubbles	For painting lovers	Absolutely marvellous painting collection. I would totally recommend you visit the permanent Italian Renaissance collection.Don't miss Holbein's The Ambassadors and enjoy the perspective skull game!	Written 8 May 2012
KTHawks	4.0 of 5 bubbles	Well worth it..	We had pre-booked tickets and whilst a little busy in the first two rooms, the crowd did thin out and we could view the exhibit at our leisure, then wander around the gallery to look at the rest of the exhibits. Excellent.	Written 8 May 2012
AnnaMick	5.0 of 5 bubbles	Brilliant	Wow - so much great art so you can spend several days there	Written 8 May 2012
SunshineYell0w	5.0 of 5 bubbles	Unforgettable, truly amazing experience!	If you're the artsy type of person, you'll love to go here. For an ordinary tourist like me, where in the world can you experience seeing 12th, 13th century paintings? An original Van Gogh or Leonardo or Michaelangelo masterpieces? Never in my life have I imagined that I'd be able to see in person the works of art of these masters, never! But I did, the National Gallery have a house full of them!	Written 7 May 2012
Mary P	5.0 of 5 bubbles	First Rate Art	Another one of London's outstanding museums and galleries. The collection and special exhibits are always worth a visit when we are in London. Since I have trouble taking an interesting photograph it is amazing to me how these artists were able to reproduce people and scenes with paint and brush.	Written 7 May 2012
peter s	5.0 of 5 bubbles	Im no art lover till I went here	what a fantastic display of art some very famous artists and pictures , never thought i could be interested in art but this gallery really got me hooked and came out wanting to be the next great thing in future art.	Written 7 May 2012
Global Nomad I	4.0 of 5 bubbles	Not for the faint	Loads to see here, they'll be sweeping you out at closing time and there will still be things to see.Lots of tourists though so a bit hectic, and cloakroom closes before the gallery which became an issue when I lost track of time.	Written 7 May 2012
Libia Schenker	5.0 of 5 bubbles	What a marvelous collection	This museum has one of the best collections of art works in Europe. There are so many beautiful paintings that you can spent more than 3 hours to see everything carefully. Don't miss the chance if you love good art.	Written 7 May 2012
Bruce R	4.0 of 5 bubbles	Interesting	Too much to see in 1/2 day. Pick out what you like and head there.	Written 7 May 2012
Scriptspring	5.0 of 5 bubbles	If you love galleries, you must go	You will see some of the war horses (the art you've seen in art history books) here.	Written 7 May 2012
DLR22	5.0 of 5 bubbles	If you are in the area, pop in!	This is a wonderful collection of paintings ranging in age from about the 13th to the 19th centuries. There are many wonderful portraits. If you are in the area of Trafalger Square it's definitely worth going in and enjoying to views.	Written 7 May 2012
NVLA	5.0 of 5 bubbles	A hidden treasure	this a place you often walk past on the way elsewhere. Go in, the stuff there is varied and there is bound to be something there you will like. The real hidden gem is the restaurant and bar at the top. Good cocktails, great food and a spectacular view.	Written 7 May 2012
MmePerignon	4.0 of 5 bubbles	Very enjoyable!	I dragged the children - somewhat reluctantly - but even they found something to enjoy! Great atmosphere, found the layout a little confusing at times but thoroughly enjoyed the experience. Great value for money, especially compared with some of the other London tourist attractions.	Written 7 May 2012
goranich	4.0 of 5 bubbles	House of manny famous paintings	Situated on Trafalgar Square it is very central, and because its free and houses a lot of famous paintings, it will probably be crowded, especially on a rainy day. Nevertheless, its worth taking a look around, and finding some of most famous paintings like Monet's Water lilly pond or Van Gogh's Sunflowers.	Written 7 May 2012
Paul P	5.0 of 5 bubbles	Just fantastic	The area is great, fantastic for all reasons you could think of!	Written 7 May 2012
George S	5.0 of 5 bubbles	Art for everyone	We wandered into the gallery almost by accident and having had a quick look around decided to return the next day for a full day. We hired a couple of the audio guides from the front desk and where then able to get a full description of any exibit we liked the look of. I never realised how diverse art could be... We realy enjoyed our day there and will be back for more in the future.	Written 6 May 2012
travelangel695	5.0 of 5 bubbles	worth the visit	Enjoyed the gallery, lots to see and enjoy..recommend this gallery to all art lovers!!	Written 6 May 2012
MaxShiraz	4.0 of 5 bubbles	Very good	If you're passing thru Trafalgar square it's well worth dropping in for an hour or so. A good selection including some Monet, van Gogh and Reoir - decent gift shop if you need to pick up some souvenirs, and it's free admission.	Written 6 May 2012
CBalan	5.0 of 5 bubbles	Great collection of good paintings for free	The impressionists were as mesmerizing as always; also the dutch collection. I wasn't that pleased of the medieval art (my fault). Being free, it's crowded. Being in London, your shoes are wet and this doesn't add to the felt pleasure.	Written 6 May 2012
arayaBKK	5.0 of 5 bubbles	the walls in heaven	I'm sure that the walls in heaven look exactly like the walls in National Gallery. The gallery is always fill with tourists but I think you can still have a moment of bliss when you stand looking at your favorite painting. The paintings here are the best of the best. Even if you are not the big fan of art, there must be one painting in here that really touches you. It's free too, so give it a try…	Written 6 May 2012
jrad0mski	4.0 of 5 bubbles	great art, free admission	classic paintings in a beautiful setting but it will be crowded so plan ahead	Written 6 May 2012
Valerie R	4.0 of 5 bubbles	Lucien Freud exhibit a MUST	If you can get tickets before it ends - run to the Lucien Freud exhibit at the National Portrait Gallery. Excellent audio and fabulous exhibition that was put together with the artist before his recent death.	Written 5 May 2012
Natalie T	5.0 of 5 bubbles	Loved it	Have the afternoon tea. It was excellent. Warm rooms. Use the cloak room. Bathroom when you walk in. Use it then.	Written 4 May 2012
Dawn F	4.0 of 5 bubbles	Brilliant - free too	wonulderful and free and right on Trafalgar Square - loads of excellent art works	Written 4 May 2012
InekevG	4.0 of 5 bubbles	Take your time	Take your time to visit the National Gallery. A wonderfull collection of paintings in endless galleries. It was great that they have seats in almost every gallery so from time to time you can site and take a longer look at a painting of rest your feet for a while. All this beauty is for free.	Written 4 May 2012
LizzyS_MD	5.0 of 5 bubbles	One of my favorite places in London	My favorite gallery in London - mostly free (meaning all but special exhibits), enough Turner to leave you almost sated of his gorgeous light-filled landscapes, really nothing better. As gorgeous outside in Trafalgar (if a bit overcrowded) as it is inside.	Written 3 May 2012
jasmina_klc	4.0 of 5 bubbles	Art!	Beautiful paintings by many famous authors. Free entrance. A LOT to see: can get tiring after a while, especially if it's not your first stop. My legs were killing me! It's not allowed to take photos.	Written 3 May 2012
nurikoryen	5.0 of 5 bubbles	Beautiful!	I'm not too much of an art enthusiast, but I really really enjoyed this place. There is an extensive amount of paintings from many famous artists.	Written 3 May 2012
Nashes_5	4.0 of 5 bubbles	Great location & atmosphere - pricey but good food	I recently had lunch with a girlfriend here and we both went for the veggie burger option. It was no ordinary veggie burger, teaming with flavour, nuts, beans and a completely delicious dressed side garnish of watercress and peas. The waitress was a bit insensitive, and encouraged us to order side dishes which were completely surplus to requirements - and at 拢3.50 each an untouched that was a was…	Written 3 May 2012
186605Ruby1985	5.0 of 5 bubbles	Rainy Day	The National Gallery is located at Trafalgar square and well worth a visit. It is free and has paintings from all eras - amazing	Written 3 May 2012
maqito	5.0 of 5 bubbles	Good	I recommend all people to visit national gallery, take your time for visiting!	Written 3 May 2012
Foxfamily4	5.0 of 5 bubbles	Go and see all the famous paintings like van Gogh (Sunflowers) Vermeer, Rembrandt and many more.	Free admission, that incredible! Van Gogh, Vermeer, Rembrandt, Monet, Manet, Degasse and many more. Even our teenage boys enjoyed this!	Written 3 May 2012
sftraveler1946	5.0 of 5 bubbles	In the heart of the city	See art from around the world for free don't miss the portrait gallary next door	Written 2 May 2012
Well_Travelled_Mummy	4.0 of 5 bubbles	Impressive - dont try to do this with kids in one day	Gallery after gallery of stunning treasures - do your homework before you go and decide what you will see before you go - it so big and there is a lot of walking if you try to do too much - if you are taking the kids seek advice from the desk and just take a slice rather than taking them round the whole thing.	Written 2 May 2012
Sweden33	4.0 of 5 bubbles	A lot of different styles in old painting to see	Worth a stay during a rainy day, if you like old paintings, A lot of religious paintings, but also a lot of others, if you dont like that style.	Written 2 May 2012
Juja E	4.0 of 5 bubbles	Take the audio tour	The admittance is free, but if you want an audio guide you have to pay a small fee. It is advisable to do so. The collection is quite extensive so if you are an art lover you could probably spend a whole afternoon in there. But everybody else can enjoy themselves for a couple hours, too.	Written 2 May 2012
Thomas F	5.0 of 5 bubbles	Wonderful Gallery	Very famous paintings, easy to get around. Visited the Van Gough section which was great. Also saw Jan Van Eyck pieces as well.	Written 2 May 2012
Jeannie H	5.0 of 5 bubbles	Fabulous paintings--beautifully exhibited!	I only had a couple of hours late on a Friday night to pursue some of the fabulous galleries at this musuem. We choose the medieval and renaissance galleries and they were wonderful!! Raphael, El Greco, Michelangelo are some of the big names but all the artists, many of whom I had not heard, were spectacular. The paintings are not too crowded together which is great. Some museums crowd their pain…	Written 2 May 2012
ct3408	5.0 of 5 bubbles	Amazing collection!	Everything you want if you love European art -- and Van Gogh's Sunflower is a highlight.	Written 1 May 2012
Anthony G	5.0 of 5 bubbles	Lecture tour of the National	At 11.30 and 14.30 if you turn up at reception in the Sainsbury Wing of the National Gallery, you will be treated to a tour of the gallery by a knowledgeable guide who will concentrate on three of four works and give a studied in depth analysis of each.So much better than wandering about without an understanding of the artists or their work. Oh and it's free of charge!A bonus......at reception yo…	Written 1 May 2012
MazzerP	5.0 of 5 bubbles	so much to see	Love the National Gallery, my favourite part is the Impressionist wing. The fact it is free is amazing - go for hours, go for half an hour - you'll find something wonderful :)	Written 1 May 2012
ChristianeZuzu	5.0 of 5 bubbles	Titian Exhibition excellent.	Such treasures and the cafe and restaurants are good too.	Written 1 May 2012
Luigi	5.0 of 5 bubbles	A must-see for all art lovers	Been there several times and I go back everytime I have the chance just to pay homage to one of my fav paintings in the world - The Virgin of the Rocks by Leonardo. Entrance is free but remember to contribute. Art for all.	Written 1 May 2012
Peter S	3.0 of 5 bubbles	ok way to kill time	if you are in trafalgar square and want to kill time for free, this is a good spot. not many well-known works.	Written 1 May 2012
Dean-Traveller	4.0 of 5 bubbles	Crowded on a late evening opening	Visited for the first time and wowed by the masters seen in real life for the first time. Only spoilt by the crowds. We will be back.	Written 30 April 2012
Maconthemove	5.0 of 5 bubbles	A place you might miss	Right on Trafalgar you may get caught up in the hustle, but a walk in and around the National is well worth it. Even if art is not your thing you will be in awe of this collection. These are pieces you saw photos of in school -- and there they are fo real. You can spend an hour or several days, but do not miss it.	Written 30 April 2012
kenmlove	4.0 of 5 bubbles	Amazing building	Lovely place to spend an hour or so. Beautiful inside.	Written 30 April 2012
NANAKIM	5.0 of 5 bubbles	Awesome!!	This Gallery is the best one so far. No offense!! but personally I like National Gallery the best among any other museums and galleries that i have been in Europe.	Written 30 April 2012
TravelDreams	4.0 of 5 bubbles	nice selection	Nice selection of paintings, I liked how it was arranged in time order. My least favorite European collection of say Monet, Van Gogh, but still a nice collection I wish it were less crowded!	Written 29 April 2012
Blajjan	5.0 of 5 bubbles	A must if you're art interested	Free. Perfect location when sight seeing. Shouldn't be missed. I'd go here on regular basis if I lived in London.	Written 29 April 2012
xatita	5.0 of 5 bubbles	excellent wonderful collection	Well laid out. give yourself lots of time to view.don't forget to visit the portrait gallery located on the other side.	Written 29 April 2012
AWyatt	5.0 of 5 bubbles	Wondrously expansive	Such a variety of paintings through the ages, seating for when you wish to contemplate or just rest up after a hard day, knowledgeable staff, and clean! toilets - all for free!	Written 29 April 2012
lemongras	5.0 of 5 bubbles	Go for an audio tour and discover the paintings!	It is pleasure to go to the national gallery and take an audio tour or follow a normal guided tour. The best time is really in the morning when the rooms are less crowed. The tours help you to discover a world behind the painting	Written 29 April 2012
jallen4049	5.0 of 5 bubbles	the consolation of beauty	I like to wander through the National Gallery, stopping to look a long time at one or two paintings that catch my imagination at that moment. The Renaissance collection is superb (although I think the wall colouring takes all the magic out of the Piero's). The collection as a whole has its strengths and weaknesses.	Written 29 April 2012
SteveThalomid	3.0 of 5 bubbles	Lucien Freud would turn in his grave	We went specifically for the Freud retrospective. One of my favorite British painters born in the 20th Century. The 14 quid entry fee per person was a bit eye watering but would have been a good value if there had not been 10 million people milling around the hallways of the exhibition. I was getting claustrophobic from the start. The thing that saddened me to my core was the way the need for chr…	Written 28 April 2012
Anton Brand	5.0 of 5 bubbles	Claude and Turner: exceptional exposition!	An exceptional esposition: the works of James Turner seen as influenced by Claude Lorrain. Very interesting!	Written 28 April 2012
MaryFS	5.0 of 5 bubbles	Takes your breath away	What a collection of art!!!!!!!!!!! One should take days to fully appreciate all the Gallery has to offer. Well-lighted rooms full of not crowded-together paintings; benches to sit, if one wishes; sketching is permitted.An art lovers dream.	Written 28 April 2012
ACanadianAbroad	4.0 of 5 bubbles	Impressive	This gallery has art from the 13th to 20th century from most of the European masters. Free (with a suggested donation) so you can see as much or little as you like. Being Dutch I concentrated on the Dutch masters, including Rembrandt, Van Gogh and Vermeer.	Written 28 April 2012
PearlGurrl	5.0 of 5 bubbles	Van Gogh's Sunflower	One of Van Gogh's Sunflower is there and there is no entrance fee.	Written 28 April 2012
travellingqqq	5.0 of 5 bubbles	A Must!	It's in Trafagular Square- it's Large, vintage, and full of paintings and portraits from the 15th Century and forward. Rooms full of talent and awe. The admission is free, and it is totally worth a visit! Grab a coffee from a nearby cafe and browse the gallery.	Written 27 April 2012
spyndleshanks	5.0 of 5 bubbles	Beautiful collections of European art	This was a spur-of-the-moment decision for me. I hadn't heard of the National Gallery before my hop-on hop-off bus tour of London. I only stopped because I wanted something to do away from the rain. I am so glad I stopped. The building itself is lovely and it's a delight to wander from room to room, enjoying the art. I'm not very knowledgeable on art but I spent a happy couple of hours admiring t…	Written 27 April 2012
c a	4.0 of 5 bubbles	art	brilliant, and free, the choice of work inside was insperational, miro,picasso,turner, relaxing gallery, young artist could sit around and stetch,well worth a second and third visit set in a great spot, cant fault anything about the gallery, shops stocked various item for sale some from a vert small price ideal for families,	Written 27 April 2012
Steven P	5.0 of 5 bubbles	Our school trip	The shop is great the paintings are to. My favourite is "Whistlejacket "byStubbs.The only problems are queing for the toilets and grumpy guides.Also the maps cost 拢1.	Written 27 April 2012
aysegulbarber	5.0 of 5 bubbles	The best!	brilliant!..I go all the time..best paintings I have ever seen...	Written 27 April 2012
dipex	5.0 of 5 bubbles	One of the world's foremost collections	I know this gallery inside out having visited it numerous times. The collection is outstanding of course and I can count only about four major European old master painters who are not represented here; namely Simone Martini, Hugo van der Goes, Matthias Grunewald and Georges de la Tour. The gallery houses many important and well-known works covering the 13th through 20th century. You are sure to f…	Written 27 April 2012
Marina007Melbourne	5.0 of 5 bubbles	Glorious gallery	This is a wonderful treasure of London never ever tire of it's beautiful pictures	Written 27 April 2012
MazdaGirlBucks	5.0 of 5 bubbles	Lucien Freud at the National - brilliant!	Fantastic exhibition at the National. Booked timed entrance tickets online. It was crowded but not impossible. The audio guide was excellent - included interviews with family, friends and models. So interesting am thinking of going again with different friend.	Written 27 April 2012
Jan R	5.0 of 5 bubbles	Paintings are breathtaking	It is free (donation based) and the paintings are superb. Due to our busy day, we only spent and hour inside. You can spend a lot more time admiring the various collections.	Written 27 April 2012
Akebonocat	5.0 of 5 bubbles	Tea and Paintings	We took a break here and had tea before wandering to see the pictures.	Written 26 April 2012
ZoshaStar	5.0 of 5 bubbles	must see	How can one not visit the National Gallery! It is a MUST wether you love art or don't!!!	Written 26 April 2012
angerichards	5.0 of 5 bubbles	Top of the 'Must Visit' List	Easy to find at Trafalgar Square, staff really helpful, even down to going with us through several rooms to show us paintings by my friend's favourite dutch painter. A wonderful collection of paintings.	Written 26 April 2012
TzviaO	5.0 of 5 bubbles	An absolutelu exquisite experience	An absolutely wonderful experience! And it's all free!!!Not to be missed.	Written 26 April 2012
Angela A	5.0 of 5 bubbles	Amazing!		Written 25 April 2012
London044	5.0 of 5 bubbles	Great Museum	As always when going to London, I take folks to this museum. What wonderful works of art are available for us to enjoy and at no cost!	Written 25 April 2012
TechnoTraveler79	5.0 of 5 bubbles	Beautiful art	We loved the museum, but it took us over an hour to get across the street. Everything was blocked off for a gay pride parade.	Written 25 April 2012
crystalclass	5.0 of 5 bubbles	My School Trip	The paintings are fabulous, so good. My favourite painting is the horse one 'Whistlejacket' by Stubbs. Try to look out for it. These are some tips about it. You should look out for the grumpy guides. The shop is great and you just need to wait a little bit for the toilets, but it was fine. One other painting was 'Bathers' I liked that one. In the shop it is really cool. You can get a guide too, o…	Written 25 April 2012
HiramBorg	4.0 of 5 bubbles	Grand old Paintings!	Worth seeing, great portraits, busy ++, next to Trafalgar Square	Written 25 April 2012
sleepingruby	5.0 of 5 bubbles	Amazing Collection	The collection here is outstanding, there so many well known artists and works that it's almost overwhelming to try and see it all. It wasn't particularly crowded when I visited, so I could wander around and enjoy the magnificent works at my own pace. If you only visit one art gallery in London then it really should be this one. Highly recommended.	Written 25 April 2012
bonnie2603	5.0 of 5 bubbles	uncrowded	free entry, not too crowded. Some great masterpieces eg Van Gogh sunflowers, Monets which can be viewed at leisure.	Written 24 April 2012
specialone1014	4.0 of 5 bubbles	I loved it!!	There were so many paintings and artists. I had never been to an authentic Gallery such as this and I found it thrilling to see some of the portraits that I had only seen in books.	Written 23 April 2012
lugfran	4.0 of 5 bubbles	Great pieces without any fee	You can see great masters as Monet, Caravaggio, William Turner, Botticelli, Michelangelo, Renoir, Velazquez, Van Gogh,Leonardo da Vinci, among others!And the best without any fee, you make the donation you want and don't even need to pick a ticket.The map cost one pound and it is helpfull.	Written 23 April 2012
AusverGeorge	5.0 of 5 bubbles	Extraordinary collection	I just learned so much by going around the many halls of this fantastic place and seeing their extraordinary collection of European paintings. The sheer amount of art within its walls somehow overwhelmed me a bit, but after a quick break on the comfy lounges in the XVII-XVIII Centuries section, I was ready to continue exploring and enjoying more art. The accompanying explanation were providing so…	Written 23 April 2012
howard_keith2	4.0 of 5 bubbles	art for all	Very surprised to say we spent a couple of hours in the gallery. Some famous paintings really did not seem that good and certainly I can think of lots better things to spend 拢x million on than say van gough or quite a few of the others, That said, there were some absolute stunners by people I had never heard of so all in all - art is what you like not what the critics say you should like!	Written 23 April 2012
MRS_O_P	5.0 of 5 bubbles	Great works of art for free	Make sure to allow at lead 2 hours and make a list of paintings you would like to see.	Written 23 April 2012
lesley k	4.0 of 5 bubbles	national gallery treat	went national gallery as my husband likes art , Was impressed by fabulous artists , paintings .free entrance as well	Written 23 April 2012
baza1974	5.0 of 5 bubbles	worth a trip	great to see some great pieces of art. very worthwhile trip to see some amazing portraits.	Written 23 April 2012
DubHub	5.0 of 5 bubbles	Free amounts of Wonderful Art from 1300's through early 1900's.	Really impressive collections of Van Gogh, Monet, Manet, Rembrandt, a Davinci, Rubens, Van Dyke, Cezanne, Degas and on and on. Relaxed environment without oppressive security - can really soak in the paintings.	Written 23 April 2012
Danette C	5.0 of 5 bubbles	Something for everyone	This place is huge and well laid out...once you figure it out. Would recommend going to the website and looking at a map and descriptions ahead of time. Our kids are adults so we all split up so could see what was of most interest. 3 1/2 hours which included lunch was barely enough time. The audio guides were worth the money however we caught on quickly to just use them on a few interesting pictu…	Written 23 April 2012
Musiva	4.0 of 5 bubbles	Boris Anrep Mosaic Floors	My favorite work is not on the walls by on the floors - Boris Anwrep's detailed marble mosaic pavement scenes are historic documents worthy of attention. The mosaics were done at different times between 1928 and 1952, in the following order:West Vestibule (The Labours of Life) 1928.East Vestibule (The Pleasures of Life) 1929Half-way Landing (The Awakening of the Muses) 1933North Landing (The Mode…	Written 23 April 2012
Hallettwanderer	5.0 of 5 bubbles	National wonder	Overwhelming in the range of paintings to view, the only disadvantage is the distance to the Tate modern where later or post 1800 paintings are displayed. A Must for any artist.	Written 23 April 2012
Nancy N	4.0 of 5 bubbles	Wonderful museum	I had not visited this museum on my 4 prior trips to London as it tends to get overshadowed by better known ones like the Tate. It has a spectacular collection of European art and is definitely worth the stop.	Written 23 April 2012
Borzov	5.0 of 5 bubbles	Must see in London	Amazing art collection in impressive building on Trafalgar Square. No entrance fee so you can enjoy it whenever you like.	Written 23 April 2012
jbbozeman01	5.0 of 5 bubbles	Excellent museum!	The National Gallery is huge! We went toward the end of the day and only had time to visit maybe 1/4 of the museum. Go early in the day before you are worn out and I would suggest buying a guide for a pound so you can decide what you want to definitely see. As as usual with London's museums, it is free!	Written 23 April 2012
KerryEastAnglia	5.0 of 5 bubbles	Lucian	Probably our last chance to see so many of Freud's paintings together in one place. The audio guide was excellent.	Written 23 April 2012
amorphos	4.0 of 5 bubbles	Fantastic collection	Not an art critic or anything like dat, but was sufficiently impressed and wow-ed nonetheless by the huge collection. Probably a full day to see it properly - or you could always choose just the stuff you're interested in, like the more famous paintings.	Written 23 April 2012
John K	5.0 of 5 bubbles	I love this art gallery	What makes this great, compared to the Louvre and other European art museums is its fairly compact size. Great masterworks of art but you can stroll through it ALL in a much shorter time than other nation's primary art museums.	Written 22 April 2012
TipTM	5.0 of 5 bubbles	Enjoy or Relax		Written 22 April 2012
DonaldEgaa	5.0 of 5 bubbles	Remarkable Art Collection	Every traveller to London must be aware that all museums have no entrance fee. The art collections of London are exceptional, the the National Gallery is one of the most impressive of all. Located at my favorite spot in London, namely Trafalgar Square, it is easy to reach. There is just so much to see!	Written 22 April 2012
Ugurd	5.0 of 5 bubbles	Top art museum	We usually try to visit the National Gallery since it has such a comprehensive collection of European art of high quality.	Written 22 April 2012
Vianney R	5.0 of 5 bubbles	You don't have to be an art lover...	To enjoy the wonders that this gallery has to offer, but you definitely come out as one. Take one of the several guided tours, they take an hour and an expert explains and shares a bit of about 5 to 6 of the most interesting pieces of art. Definitely worth it, and it's completely free.	Written 22 April 2012
Mollydancer407	5.0 of 5 bubbles	Excellent	A quick visit before going to the theatre. Not enough time to see everything. Enjoyed the Turner and Constable paintings. Well worth a visit. Will return	Written 22 April 2012
georgepap_10	5.0 of 5 bubbles	Just for the VanGogh exhibit, it is worth a visit	Van Goghis a must. The Flemish painters and Tiziian -the nerw masterpiece - is also a must-see. This museum 's visit can be customized to your tiem, if you know what you can see.	Written 21 April 2012
Jodygirl79	4.0 of 5 bubbles	Beautiful!	This was an amazing Gallery. The building alone was incredible. The displays were wonderful!	Written 21 April 2012
prodasg	5.0 of 5 bubbles	Brilliant	Awesome collection of paintings. Many masterpieces on display including "The Sunflower". Venetian period paintings and many more from entire Europe spanning from 11th century till 18th century. A real feast for eyes for painting lovers.	Written 21 April 2012
77ILuv2travel77	5.0 of 5 bubbles	Great experience!!	Everyone was so helpful to get us to the exhibits we wanted to see and it was FREE!!!! You can't beat that. Wish we had more time because there was so much more we wanted to see.	Written 20 April 2012
MJBaker	5.0 of 5 bubbles	Excellent!	Loved the museum. Walked by it many times and this year finally visited. Will definitely visit again when I have more time.	Written 20 April 2012
meravb	5.0 of 5 bubbles	very interesting	I ve been at this museum several times - one of the most interesting in the world! If you dont have plenty of time in London I suggest yu to go to the National Gallery - it is relatively not big but have a lot of masterpieces!	Written 20 April 2012
mrmewe	5.0 of 5 bubbles	Incredible museum	You really can get lost in this place. Get an audioguide with the 60-minute tour, so you can get a nice, focused tour. Beautiful collection and a stunning building. Very friendly staff.	Written 20 April 2012
Tammy043	5.0 of 5 bubbles	Great Eye Openers tours	Loved the Eye Openers tour, felt as if I was in a college class in art history. The Portrait Gallery is wonderful as well, especially the portrait of Prince William and Harry!	Written 19 April 2012
asbarreto	5.0 of 5 bubbles	Great and free	Awesome art museum. Includes paintings from several differents periods (since the 11th century i guess). I prefer the ones from after the 1800s. Several famous masterpices. Good location at Trafalgar Square. And it is free, so you can split your visit in several days without extra costs.	Written 19 April 2012
markthefish67	3.0 of 5 bubbles	pretty good visit	worth a visit,if the weather is nice,bars and resturants nearby,easy to reach by london transport	Written 19 April 2012
islamanare	5.0 of 5 bubbles	Take your time and enjoy art	Spend 4 hours browsing around this magnificent museum where you can find amazing paintings from all over the world. I wished I had another day in London to dedicate even more time to this experience. A must see.	Written 19 April 2012
debina s	5.0 of 5 bubbles	wow	loved it! i had such a great time with my husband at the opera. I always wanted to see it and im so glad that i did!	Written 19 April 2012
rome-weary	5.0 of 5 bubbles	portrait gallery	lucian freud show is overwhelming, NOT TO BE MISSED!!!	Written 19 April 2012
Marayim R	5.0 of 5 bubbles	Impressionists Masterpeices	A really impressive impressionists collection, highlight being Van Gogh's sunflower, a few Monet pieces and one Da Vinci. In the shop, they have this computer where you can order a replica of most of the paintings in the gallery on canvas or as a print, with several sizes available and it would be delivered to your door anywhere in the world. Nice desserts in the cafe too.	Written 19 April 2012
TheChampagneGal	5.0 of 5 bubbles	Historic artwork for free	My heart was soooo happy to be able to see so many famous artists under one roof and for FREE. To be able to see Rembrandt, DiVinci, Monet....art we all studied in school and some live a lifetime and never see. Truly a must stop and appreciate moment.	Written 18 April 2012
Chris T	5.0 of 5 bubbles	Still one of the best art galleries in the World	I know they rave about the Louvre and Prado, but this is a stunner of a gallery and that is just the bit that is free.	Written 18 April 2012
R0adTripper66	5.0 of 5 bubbles	A fabulous experience	Rembrandt, Carravagio ... not to be missed! Prime location on the north side of Trafalgar Square. Be sure to leave a 拢4 donation.	Written 18 April 2012
KCamcam	5.0 of 5 bubbles	Must see, again and again!	Definitely worth a visit. Very interesting free guided tours everyday at 11.30 and 1.30!	Written 18 April 2012
Dorothy J	5.0 of 5 bubbles	wonderful	Not into art as such but this is a wonderful place to visit when you see paintings some of them such a great age it is very exciting	Written 18 April 2012
icefresh	5.0 of 5 bubbles	Must visit	You need to give ample amount of time to fully digest all the wonderful works of art at this amazing museum.	Written 18 April 2012
AndrrewB	4.0 of 5 bubbles	Internationally important collection	One of the most important and extensive collections of European art in the UK.	Written 17 April 2012
Shinair	5.0 of 5 bubbles	Impressive	Not a big art buff but was very impressed by what was on show and how was maintaned.	Written 17 April 2012
DandF18	4.0 of 5 bubbles	AN EXPERIENCE FOR CHILDREN	We visited the National Gallery in April with our ten-year-old grand-daughter from Belgium. We just showed her a small selection of paintings as an introduction to art and she loved it. The painters included Bellini (the Doge), Raphael (Pope Julius II), Vermeer (A Young Woman at a Virginal), Rembrandt (two self portraits, one at age 34 and one at 63), and Van Gogh (Sunflowers), The short visit ha…	Written 17 April 2012
WanderingBard	5.0 of 5 bubbles	Never enough time to truly appreciate	Every time I've brought a group to the museum, it seems like we only have enough time to rush in to a few areas and then we have to be on our way to the next stop on our tour. One of these days I'm going to schedule an entire day (or two!) simply to enjoy and experience the museum. An amazing collection and a friendly and helpful staff make every return visit worthwhile.	Written 17 April 2012
ALD2466	4.0 of 5 bubbles	National Gallery	It was a good choice of ours to go into the National Gallery but unfortunately we didn't get a lot of time in there as a fire alarm went off and we had to evacuate but will be going again when next in London!	Written 17 April 2012
wanderlass	5.0 of 5 bubbles	Relaxing and exquisite	During a hurried, rainy day in London, we ducked into the National Gallery and spent some time looking at the art. Great paintings in a beautiful building off of Trafalgar Square.	Written 16 April 2012
ExplorerBristol	4.0 of 5 bubbles	Wonderful pictures	It is free and the pictures cover so many periods that there is sure to be some you like	Written 16 April 2012
Grace S	5.0 of 5 bubbles	Always perfection	The pictures are methodically and sensitively displayed. I loved the free admission and spectacular restaurant. You need a week in London to see it properly.	Written 16 April 2012
PrincessZeltron	5.0 of 5 bubbles	National Treasure	This review is based on a trip taken a few years ago: A visit to London should include such cultural treasures as the National Gallery and the National Portrait Gallery. Incredible canvases the likes of which you won't see anywhere else. Awe-inspiring is all I can say. You shoudl also include a trip next door to the National Portrait Gallery where you will find canvases depicting kings, queens, d…	Written 16 April 2012
youngwarren66	4.0 of 5 bubbles	great for a rainy day	lovely to wander around and see such masters especially on a rainy day we enjoyed the visit even if it was a bit crowded when we went	Written 16 April 2012
Marissa	5.0 of 5 bubbles	Spend the day	This place has the most amazing art work. To take it in and really enjoy it spend at least a half a day.	Written 16 April 2012
SarahMCorpusChristi	5.0 of 5 bubbles	Amazing	There was a lot to see, but the maps were helpful and it was spacious enough that we didn't feel crowded or rushed. The treasures in the National Gallery are beautiful. We didn't try the audio tour, but we wish we had!	Written 16 April 2012
Richard E	5.0 of 5 bubbles	a national treasure	This was a really stimulating collection of paintings, the staff were really helpful	Written 16 April 2012
M U	5.0 of 5 bubbles	Art in abundance!	Art like you've never seen before . . . classic treasures abound and usually space to enjoy them too. Try looking at their website before you visit and select just a few paintings you'd really like to appreciate - then find them and wallow!	Written 16 April 2012
Bib74	4.0 of 5 bubbles	National gallery for the arts lovers		Written 16 April 2012
MarjofromBrissie	5.0 of 5 bubbles	Must see art heritage	DH had researched what to see at the National Gallery. He lead us through the Flemish and Dutch masters and then on to 18th - early 20th century paintings. He marveled at it all. I have to admit that some of the floral still lifes were pretty amazing but when we finally got to Van Gogh's 'Sunflowers', I was underwhelmed. It was larger than I expected but really rather clumsy compared to the other…	Written 15 April 2012
BSayre	4.0 of 5 bubbles	Last day fit-in	So many paintings - so little time. Rooms were a bit cramped, but lots od seats to take a breather.	Written 14 April 2012
LuizAlbuquerque_12	5.0 of 5 bubbles	To art lovers	One of the most important collections in the world. Very well organized, with good explanation. National Gallery is know to be the most accurate museum in explaining art to dummies.	Written 14 April 2012
Arggh	5.0 of 5 bubbles	Overwhelming	You can never see everything. Just go, look, and enjoy.	Written 14 April 2012
Gerard L	5.0 of 5 bubbles	Must see paintings here	An astonishing collection of great paintings, many very familiar from published material, yet the originals presented here are best of all. Very informative presentation, World Class.	Written 14 April 2012
kennesaw1	4.0 of 5 bubbles	Crowded, but a wonderful collection	Since we visited in a relatively light season for tourists, I would hate to visit in the summer. The collection itself is wonderful. Buy a guide for a pound - you'll need the map.	Written 14 April 2012
couchbeings	5.0 of 5 bubbles	stunning art classically displayed	i like the large amount of space, the pictuers arent crammed together and there are seats in the middle of the rooms where you can sit and soak them in	Written 14 April 2012
Bryan G	5.0 of 5 bubbles	MUST VISIT	A wonderful place to spend hours in but I wonder why The Laughing Cavalier is somewhere else? I think we should be told!	Written 14 April 2012
Marilynn T	4.0 of 5 bubbles	Portrait Gallery	T he staff was most helpfulll in not only finding the portrait portrait. I wanted to see, but put me in touch with someone who could get me a copy print of the	Written 14 April 2012
Dragos D	5.0 of 5 bubbles	A wonderful collection of fine art	Another free museum from the London's bunch.I had to go there twice, to be able to 'run' along it's large halls and try to see as much of the fine paintings as I could.From the preclassic masters, to the postmodern art (?!?), you can see here the most exquisite samples of almost all the important artists from the world's most famous.Take your time!	Written 13 April 2012
stonewithnomoss	5.0 of 5 bubbles	Fabulous and free!	If you appreciate art from the Middle ages through the early 20th century, this is one of the finest collections in the world. Best visited a few times over several days so as not to get art overload OR better yet to join a free tour inside the museum of the highlights. The building itself is also quite lovely... and best of all, it is FREE in a city where it seems you are paying for everything e…	Written 13 April 2012
nomis_eroom	4.0 of 5 bubbles	Worth a Visit	Some iconic pieces of work and many examples from the greatest artists. And its free.	Written 13 April 2012
Tim S	5.0 of 5 bubbles	A must stop	What a beauty. Have lunch on Trafalgar Square and then enjoy the art. Fabulous.	Written 12 April 2012
michelle c	5.0 of 5 bubbles	Wonderful.	Been to galleries all around the world. The National is housed beautifully, is free and has the best of the best. It is not overwhelming like some of the other 'big guys' and you can spend an hour or two seeing the lot or dip in and out over a day or two. Also it's location is second to none.	Written 12 April 2012
300maria	5.0 of 5 bubbles	Sunflowers touch you	It was amazing to see the most famous paintings I had so many time admired in books "live". I was really impressed by Van Gogh麓s "Sunflowers". I had seen reproductions many times, but it shocked me anyway - you can nearly touch the strokes of the brush, the oil emerging from the canvas...and picture the poor guy who painted it.	Written 12 April 2012
bwlove	5.0 of 5 bubbles	Amazing	one cannot find a wider assortment of paintings anywhere in the world - and it's free. One of my favorite places in London - even if only to stop in to take a quick look at the impressionists...	Written 12 April 2012
AndyHGlastonbury	4.0 of 5 bubbles	Obviously the art is amazing...	but my god it was hot in there... stops you really enjoying it. When you get close to the likes of Monet - you really do appreciate just how good they are as opposed to the flat printed copy you see more often.	Written 12 April 2012
Rina22Israel	5.0 of 5 bubbles	wonderfull experience	to me it was an ecxiting visit to see all those masterpieces	Written 12 April 2012
Aetrus	5.0 of 5 bubbles	Turner Exhibition	Great set of paintings and great audio tour. The comparison with Claude was excellent and it really brought out how much Turner learnt from him, before surpassing him.	Written 12 April 2012
schoolrunmum	5.0 of 5 bubbles	Jaw-dropping	Where in the world can you walk into a building for free and see dozens of the most famous paintings in the world - just hanging on the wall inches from you?! Our 8 and 10 yr old children got it. The paintings that launched millions of tea towels, birthday cards and appear as prints in people's homes and offices all over the world were all there. Van Gogh's sunflowers, his wicker chair and cornfi…	Written 11 April 2012
TruncatesEek	5.0 of 5 bubbles	Another must-see in London	Like the British Museum, this one is full of some of the world's most important and most beautiful works of art. Best of all, we were there during a very busy tourist week, and the lame street performars in front of the building had larger crowds than the Michelangelo paintings inside. I gained a new love for street performers after that.If you miss this, you miss one of the best attractions in L…	Written 11 April 2012
ronadebra	5.0 of 5 bubbles	Always interesting	Have previously seen this museum but there is always something that is missed on previous times.	Written 11 April 2012
EJR1963	5.0 of 5 bubbles	All the classic major artists under one roof	Buy a guide book first in the shop and follow one of the suggested tours. Look out for staff talking about individual paintings and tag along.	Written 11 April 2012
cjsweetcandy	2.0 of 5 bubbles	Boring		Written 10 April 2012
JoanYork	4.0 of 5 bubbles	Da Vinci Exhibition	Absolutely fantastic, well work the shuffle through with all the rest of the huge crowds.	Written 10 April 2012
Janawl	5.0 of 5 bubbles	Gallery visit	Always love visiting this gallery as there is so much beautiful art to see.	Written 10 April 2012
amg14	5.0 of 5 bubbles	Spectacular	Very well organized by era, lots of places to sit and just enjoy the art.	Written 10 April 2012
bnorton20	5.0 of 5 bubbles	Fabulous!	I love visiting museums in every city I visit and the National Gallery did not disappoint. The location in Trafalgar square is beautiful. I also like to keep my eye out to see the rotating art that they display on the plinth. There is so much great art to see there it's hard to point out the highlights!	Written 10 April 2012
Martin E	4.0 of 5 bubbles	Weekend Attractions	Loved the Turner and Botticelli galleries but enjoyed seeing the work of Monet	Written 10 April 2012
HSBwastheBest	4.0 of 5 bubbles	Worth a visit and Free!	If you like art you MUST visit this place...We only visited half the rooms but very impressed (also the cafe was good quality and reasonably priced)	Written 10 April 2012
Misciell	5.0 of 5 bubbles	Breathtaking Collection of Magnificent Paintings	Not to be missed! (Plus did I mention it's free??)	Written 10 April 2012
Jefferson B	3.0 of 5 bubbles	Just not for me	Been twice now. Great to see some incredible works of art but since it is free (which is amazing) it can be very crowded. Also, finding specific pieces of work can be a little difficult.	Written 9 April 2012
SussexJudith	5.0 of 5 bubbles	Always worth another visit	I always love visiting here, there is always something different to see. There are a couple of new Monets on show which are wonderful and there is a new Titian exhibition which is worth a visit, 'Escape In to Eygpt'. It would be worth going early as there are a lot of students especially around the Van Gogh paintings.	Written 9 April 2012
Lex_B12	5.0 of 5 bubbles	Brilliant.	I was walking along and stumbled upon the gallery and was blown away by the artwork I saw. So many you see in pictures, but it is nothing as compared to seeing them in life. The gallery is large and if you are to try and see everything, I would suggest wearing good shoes, as there is so very much to see.	Written 9 April 2012
IGGAHorshamUK	5.0 of 5 bubbles	Leonardo	Waited for months, paid a fortune for the tickets, queued for ages with rude staff, and shuffled through a packed exhibition that deserved better. And so did we!	Written 8 April 2012
Mers1114	5.0 of 5 bubbles	Great tea!	With hundreds of paintings, it would be easy for one to spend several hours in the gallery. With pictures from Monet, Manet, Da Vinci, and so many more, it is just beautiful. But even though the paintings were beautiful, I really enjoyed tea time with my mom in the cafe. We ordered the sandwich/sweets platter and everything was so delicious. Not to mention, the scones were fresh and warm. It was …	Written 8 April 2012
Giovinco1	5.0 of 5 bubbles	amazed	The National Gallery is a must free attraction one of the nicest places someone can visit when in London. I loved the Trafalgar square and the gallery as a building full of wonderfull paintings which you can easily appreciate even if you're not an expert in art.Simply wonderfull...	Written 8 April 2012
EstelleEsteeCamille	5.0 of 5 bubbles	Don' t leave without visiting National Gallery	National Gallery is a must during your stay. Free entry and you spend a day enjoying the greatest artists. Take a guide and you will experience the best!	Written 8 April 2012
FSR1977	5.0 of 5 bubbles	Fabulous	Just came back from the 'Turner Inspired: in the light of Claude' exhibition. I am aware of the criticisms of the exhibition, but I liked it. i've been to the National Gallery many times and I can't recommend it enough. The permanent collection is fabulous and always worth a visit.It's free to get in (but do please contribute something), the toilets are clean and the place couldn't be easier to g…	Written 7 April 2012
Wanderer279	4.0 of 5 bubbles	Turner and Titian	Interesting dsplay of Titian's "Flight into Egypt" linking the influence of D眉rer etc, and also interested to see the new Titian acquisition. Turner display lovely but not as absorbing as the recent Da Vinci!	Written 7 April 2012
jacqui3744	5.0 of 5 bubbles	so much to see	classic and contemporary all in one- and look out for special exhibitions	Written 7 April 2012
canadian-eh777	5.0 of 5 bubbles	Enjoyed the National Gallery	The art is wonderful and nicely organized. If you like paintings then this Gallery is a must stop. The museum was free but no pictures.	Written 6 April 2012
Diane S	5.0 of 5 bubbles	Beautiful Gallery	This is a place to visit. Calm and beautiful. The paintings are so well hung.You drift from room to room in awe of the amazing work. Great photographs too.	Written 6 April 2012
G G	5.0 of 5 bubbles	Astonishing collection	I am a painter who was raised in NYC so I am used to looking at great art. The quality of the collection is outstanding. Rembrandt is one of my primary visual sources and the National gallery has several remarkable pieces as well as hard to see works from da Vinci and Piero dela Francesca	Written 6 April 2012
sarahliv	5.0 of 5 bubbles	Go visit! Everyone should view the national collection!	Even if you only pop in to see one painting or one gallery, this place is a must for all Brits! And visitors too!!	Written 6 April 2012
roberty87	5.0 of 5 bubbles	Claude v Turner. Some contest!	The current exhibition in the Sainsbury Gallery pitches these two great artists into visual battle, possibly as Turner intended. Though separated by more than a hundred years, the influence of Claude Lorraine on Turner is clear, both in terms of technique and in inspiration. Turner wins for flamboyance and energy. Claude wins for tranquility and narrative. Both deserve your immediate attention.	Written 6 April 2012
travelog505	4.0 of 5 bubbles	Turner	Went to see the Turners. Excellent display along with the paintings by Claude	Written 5 April 2012
Luis Enrique R	5.0 of 5 bubbles	Excellent if you're an art lover	I'm not personally a great fan of arts, but my girlfriend is and was fascinated, they have great collections of artists as Van Gogh, Monet, Caravaggio, Della Francesca, etc. It is a very nice environment and is nicely arranged in rooms according to different centuries.	Written 5 April 2012
	4.0 of 5 bubbles	The best exhibitions in London	My wife and I are passionate about art, and we love this gallery the exhibitions and the buildings are really interesting. its simply huge too and a must do in London, the paintings are so enchanting.	Written 5 April 2012
thegoslings	5.0 of 5 bubbles	A must	If you havent been you really must. Its a great place for taking some time amongst a world class collection, or at the very least whizzing through to taking in some of the best art housed in this country.	Written 5 April 2012
Eldo_of_London	5.0 of 5 bubbles	A treasure trove		Written 5 April 2012
GrantRichard	5.0 of 5 bubbles	Monet	Still very popular and so crowded but worthwhile to just sit in front of the "water lilies" by Monet and absorb the romance and warmth of his colours and impressions. One always needs to visit many times to concentrate on different artworks or artists.	Written 4 April 2012
Cornerturned	5.0 of 5 bubbles	An Art Lover's Palace		Written 4 April 2012
Penny G	5.0 of 5 bubbles	Family Tradition	Love this place - have many memories of buying postcards for the children and exploring the rooms to find the actual painting - now doing it with the next generation	Written 4 April 2012
Do_You_Travel_Too	4.0 of 5 bubbles	Wonderful Pictoral History	The National Portrait Gallery is always a great place to spend an entire day to view all of the wonderful art that transports you back to the time periods you are viewing.	Written 4 April 2012
Rik	5.0 of 5 bubbles	National treasure	Always like to have a wonder around when i visit London as there is too much to see in one go si it is nice to keepcoming back. Note: Sundays are very busy with lots of tourists, so if you want a less busy time try a week day early on....	Written 3 April 2012
nperd	5.0 of 5 bubbles	MUST GO	great collection and location, its free but i would recommend renting the audio guides!	Written 3 April 2012
Rosie S	4.0 of 5 bubbles	Always worth a visit.	It is so nice to be able to dip into such high quality, free national museums. We had a lovely stroll round and bought some wonderful books for us and the children. Good children's activities too.	Written 3 April 2012
TobyM1977	5.0 of 5 bubbles	Great!		Written 3 April 2012
DerekofGreenwich	5.0 of 5 bubbles	Beautiful	I always visit this gallery. It is a wonderful space and has beautiful works. Give it at least an hour of your time.	Written 3 April 2012
vthano	5.0 of 5 bubbles	Wonderful collection	I loved the paintings and the building itself. It is so big though, it can easily wear you out. You must plan from the beginning what you want to visit, you can't do it all! One more thing, we found it confusing to find out where the rooms we wanted to visit were, and walked a lot around to find them, I don't know, it was probably our fault!	Written 3 April 2012
Julianna R	5.0 of 5 bubbles	Fantastic Art	Beautiful collection! Worth the time to see it all!!	Written 2 April 2012
LondonMagicDougal	5.0 of 5 bubbles	The largest collection on display in the UK	Massive and wide ranging collection full of wonderful gems from the big names such as Leonardo and Van Gogh to Pieter de Hooch. and his intimate beautifully painted scenes of Dutch domestic life.Research on the gallery before you come is essential to get the best out of a visit particularly with limited time or for those accompanied by children.	Written 2 April 2012
Jennifer M	4.0 of 5 bubbles	Very Interesting	We really enjoyed our visit to the National Gallery. We arrived when it opened...good thing as it got quite busy.	Written 2 April 2012
marie katherine p	4.0 of 5 bubbles	just bliss	It never really changes always good, never any bad surprises	Written 2 April 2012
snowman/8	5.0 of 5 bubbles	amazing	We spent half a day there it is huge with art from all the big names.	Written 1 April 2012
cindylou45	4.0 of 5 bubbles	Art worth several visits	I put the National Gallery on my list of things to do on each visit to London. The special exhibitions are usually worth visiting, but if you just want a free afternoon's ramble amongst paintings that you enjoy, that is a good option. The variety of art experiences is the real value of the National Gallery. On a less cultural note, afternoon tea is quite delightful and a reasonable price, or try …	Written 31 March 2012
MarieSunderland	5.0 of 5 bubbles	amazing	there are some amazing paintings and it is worth renting a head set wihich tells you about each painting and its really easy to use	Written 31 March 2012
juliagoosie	5.0 of 5 bubbles	Gallery to be proud of!	Centrally located this gallery is certainly worth a visit!!	Written 31 March 2012
YP L	5.0 of 5 bubbles	A very enjoyable attraction to spend a couple of hours and admire the works of Art in there	nothing to dislike. It is a free site but you are encouraged to donate to the preservation fund. You can spend as many hours as you like in there. I certainly did not regret the time spent.	Written 31 March 2012
Aziel92	5.0 of 5 bubbles	Room after room of beautiful art!	So far this art gallery has the greatest "density" so to speak of famous paintings of all that I have visited. You will see famous paintings of all the famous artists. Even better its free! Downside is that you cannot take photos and they will come after you quick if you try.	Written 30 March 2012
Li Yin S	4.0 of 5 bubbles	Only the best art works are exhibited here	I love the National Gallery, it is the place where all the top-class artists' work should be displayed.	Written 30 March 2012
Arann30	5.0 of 5 bubbles	If you like art, it is a MUST	Most of the pictures you've studied in school and university, are here... You can find history in every step... And for free....	Written 30 March 2012
Foxboro39	5.0 of 5 bubbles	National Gallery	spend an afternoon at the Gallery - enjoy stepping out of the busy world of today and just enjoy pondering at the art work this amazing gallery offers. My family and I often spend an afternoon just "looking and enjoying" the art on display - so peaceful just magic. I would recommend this to all ages and tastes. A great afternoon - enjoy!	Written 30 March 2012
figgins39	1.0 of 5 bubbles	Piff ! (Full of pictures of dead people)	What better way to celebrate my fortuitous trip to Kempton park this week than to pop in to the National Gallery and enjoy the fine vistas. But oh how my heart sank upon entry, barely an equine portrait in sight, not even red rum and aldaniti escaped me completely. If I hadn鈥檛 stumbled across a rather fine facsimile of old uncle George I鈥檇 have said the whole afternoon was a complete wash out.	Written 30 March 2012
eseal82	5.0 of 5 bubbles	One of the best art galleries in London-if not the best		Written 30 March 2012
Grammahbear	5.0 of 5 bubbles	A pleasant afternoon	We had a great time seeing art works that we had seen in books.	Written 30 March 2012
woodytex	5.0 of 5 bubbles	Amazing collections of art-check out Van Gogh's "Sunflowers".	Loved the tremendous volume of art work displayed. Very thoughtful collection from all the greats especially Van Gogh, Matisse, Renoir, Manet, Monet, etc etc. I think you need a full day to appreciate all that the museum has to offer. I brought my toddler son sleeping in a stoller and felt it was a family friendly museum.	Written 29 March 2012
sun7772	5.0 of 5 bubbles	GREAT GALLERY	Great gallery, great paintings, great artist, always worth seeing and for free! Situated on graet location - you could always drop in	Written 29 March 2012
bellastella76	5.0 of 5 bubbles	One of the best museum	Even if i had only one hour this time.. Have seen the turner exhibition..as usual i come of there very impressed!	Written 29 March 2012
WyattEl	4.0 of 5 bubbles	Beautiful museum	The museum is not that large so it is easily fit into your site seeing.	Written 28 March 2012
Hops127	5.0 of 5 bubbles	So many pictures to see, the whole family enjoyed it.	Visit every time we go to London, my 6 year old son loves the gallery and is slowly learning about the artists, Vincent Van Gogh is his favourite artist at the moment.All the guides are helpful and can point you in the right direction of any artist you would like to see.Take your time and look at as many pictures as you can and learn about artists from our past.	Written 28 March 2012
Mike F	5.0 of 5 bubbles	Quality Artists	Amazing art by amazing artists. Right in the middle of London.Mind blowing art.	Written 28 March 2012
falydemi	4.0 of 5 bubbles	a very good gallery	It's a very big gallery and very interesting!Art lovers will enjoy their visit!	Written 28 March 2012
John P	5.0 of 5 bubbles	Well worth the visit	Interesting to say the least. Well worth the visit if you have the time during your stay.	Written 28 March 2012
Carol	4.0 of 5 bubbles	always worth a visit	its free its a fab building and a wonderful portrait gallery, always one off exhibtions which are a small cost	Written 28 March 2012
chandubai	5.0 of 5 bubbles	Brilliant collections in one place	We spent a day, but that was only tip of the iceberg. Would be back to see more	Written 28 March 2012
Joanna C	5.0 of 5 bubbles	Turner exhibition	Very interesting and informative labels for the works of art and of course, beautiful paintings!	Written 28 March 2012
william1225	5.0 of 5 bubbles	fantastic, I experienced many emotions viewing the art	The gallery is free, although you should give a donation to support it.There are so many famous paintings that anyone will be in awe.When I first saw Van Gough's work I felt very moved, to see it face to face rather than in a film or book, is a new experience.Situated in a lovely part of London I would recommend the gallery to all visitors to London, of any age.	Written 28 March 2012
darnoc2511	5.0 of 5 bubbles	The worlds top art there for the looking	You can cherry pick the period of art and it is so beautifully displayed. If you have a limited time the staff are very helpful in guiding you to the right gallery. The Portrait Gallery around the corner is another great venue	Written 28 March 2012
ihr	4.0 of 5 bubbles	Afternoon Tea at the Gallery was lovely	In less demand than the National Portrait Gallery tea because it doesn't have the views; but it was quiet and delicious. 15 GBP for two.	Written 27 March 2012
SeasonedTraveler088	5.0 of 5 bubbles	My favorite museum	This is a fabulous museum if you like art. They've got some of everything and you could spend days here and it's FREE!! They do ask for a donation but it's not required	Written 27 March 2012
odysseusChicago	5.0 of 5 bubbles	Turner Exhibition	The current Turner exhibition is well worth the extra charge to see it. I also rented an audio guide for a better understanding. It is not a large exhibit and contains about 6 rooms in the side gallery of the museum. It was not ovrly crowded on a Monday morning.	Written 27 March 2012
TuckerCanada	5.0 of 5 bubbles	A Must See	I have to take art galleries in small doses and the National Gallery is very large and usually crowded so short visits seem perfect. I love to just wonder around a few of the galleries and listen to tour guides and knowledgeable art viewers and sit to contemplate some of the masters. You can overhear some amusing comments with this strategy.This is a gallery that deserves frequent visits and I en…	Written 27 March 2012
es_meijer	5.0 of 5 bubbles	To much to see in one	It's bloody free and you see some of the best art in the world, but you're not alone in this place	Written 27 March 2012
annacorey	5.0 of 5 bubbles	National Gallery a must see	Loved the many exhibits -- you could spend lots of time here. I absolutely loved the gift shop as well.	Written 27 March 2012
fenny89	4.0 of 5 bubbles	Great place to visit, cafe is yummy too!	You can just sit and soak in the atmosphere in your favourite rooms, waiting for inspiration to strike (I'ma writer not a painter, but it still works for me!) take informative tours about particular pieces, visit well thought out exhibitions such as the ongoing Turner one, or just go to the cafe for some good, imaginative, but unfussy food. (Perhaps a tad expensive but it could be worse.) Plus it…	Written 27 March 2012
BulldogGdansk	4.0 of 5 bubbles	Go and see the Masters	The National Gallery is the home of a myriad of paintings of ranging from the sublime to the wouldn't take if given away but of course taste in art is subjective and what I find not to my tatse other will find outstanding. Go and see for yourself.	Written 27 March 2012
European_traveller84	5.0 of 5 bubbles	Paintings you only imagine of ever seeing	This is in a great location and offers easy access to other London landmarks within walking distance.With free entry its definately one to put on the list to visit during a trip to London and coupled with the opportunity to see wold famous paintings its a great day out, but maybe not one for really young children.	Written 27 March 2012
GI-Islander	5.0 of 5 bubbles	Loved the Rooms Full of Impressionism Masters	We used Rick Steve's 2012 London guide. In there, it showed where all the important works were located. We followed that guide and it was a perfect timeframe--not too long and we didn't miss much. We loved the rooms with the Degas, Monet, Manet, Renoir, et. al. Outstanding. We have visited the Louvre and the D'Orsay in Paris and really liked this museum for its breadth of artists.	Written 27 March 2012
a5inspain	4.0 of 5 bubbles	A quick visit	Lots to do in London, but we included this because it was just outside of Trafalgar Square. A bit confusing in the layout and the kids were tired, so we viewed some of the more known artists and then enjoyed their very reasonably priced afternoon tea in the cafe.	Written 27 March 2012
wonderwow	4.0 of 5 bubbles	London must see	Every time 8 visit London, I stop @this museum & always delighted to see something new in the gallery. Clean, organized & beautifully maintained.	Written 27 March 2012
CaminoGirl	5.0 of 5 bubbles	Beautiful Gallery	So much to see, but I usually just focus on little pieces of the gallery. Check out the restaurant for great views of Trafalgar Square.	Written 26 March 2012
Judy H	5.0 of 5 bubbles	Excellent, classic art	We loved seeing classic pieces and such old, well-preserved works. We would go back in a heartbeat! It wasn't on our original list of things to see, but based on a friend's recommendation who was here the week before us, we fit it in. So glad we did. It was a must see!	Written 26 March 2012
kat5682	5.0 of 5 bubbles	:)	Great but you need a good chunk of time to have a proper look around.	Written 26 March 2012
skogsstjrna	4.0 of 5 bubbles	Friday night	This museum (and some others) are open late on Fridays, which meant that we could do our shopping and other things in the day, bring all our stuff back to the hotel and rest for a while, then head out for some culture before a late Friday dinner. Perfect! We saw mainly the great impressionist paintings. Love them!	Written 26 March 2012
heyValera	5.0 of 5 bubbles	Stunning building	If you can peel your eyes off the treasures on the walls, and just walk around with your head high up to look at the ceilings, roofs and rotundas of the building itself - you will be amazed what an architectural marvel it is. If only one could get rid of the crowds :)	Written 26 March 2012
Mitzymethwold	5.0 of 5 bubbles	Studies	This is very good as free and helps especially if you are studying art. My daughter has been several times as she is doing photography for her A s	Written 25 March 2012
George L	5.0 of 5 bubbles	The greatest art museum in the UK, and it's free		Written 25 March 2012
Mouse1313	5.0 of 5 bubbles	Don't miss the Music	The National Gallery has free music concerts on a Friday night, get there early but don't miss an hour of fabulousness.	Written 25 March 2012
sophier88	4.0 of 5 bubbles	national gallery ,london	it was amazing i have been a couple times before the amazing portraits and sculptures hopefully you would visit one day very nice staff hope you enjoy thanks , annie and daughter kent x (:	Written 25 March 2012
AngelaG2	4.0 of 5 bubbles	Pleasant Evening	Easy to navigate, good condition, great chance to see some popular art works. We went on Friday night as the hours are extended.	Written 24 March 2012
WeirdFish63	4.0 of 5 bubbles	Classical art gallery	Loads of rooms to view. Best to check out the map of the rooms and then select the rooms you want to see. Allow 2 hours.	Written 24 March 2012
Lynn gluten free traveller	5.0 of 5 bubbles	National Gallery		Written 24 March 2012
Jack_CCC	4.0 of 5 bubbles	Worth a visit	This art gallery faces Trafalgar Square and has free entry. For these 2 reasons, it is worth visiting.My advice, as with any visit to museum or art gallery, is to stay focused. Decide on what you want to see and go for it. Rather than to wander around without any aim. I find that without any focus, my senses become overwhelmed quickly by the large number of paintings, the colours and the objects.…	Written 23 March 2012
Julian888	5.0 of 5 bubbles	A superb collection of art	Some of the greatest paintings of all time hang on the walls of this gallery. If you are an art student you can book a time to view some of the 80% that is not on display	Written 23 March 2012
Mel B	5.0 of 5 bubbles	Great for Art Lovers	This a wonderful place to experience real art. The pieces are amazing and can be quite overwhelming when studying the larger works. The layout is spacious and there are plenty of places to sit and enjoy the atmosphere. You can pick up a good range of art related items from the gift shop and the cafe looked nice too although I didn't use it on this occasion. There are plenty of toilets which where…	Written 23 March 2012
ktee1	5.0 of 5 bubbles	An amazing collection of art work	The gallery stands at the head of Trafalgar Square so it is perfectly sited and easy to get to. I was amazed to find that it is free, although you can pay extra for some rooms, and for an audio guide. It was fairly busy as we visited on a Saturday afternoon, but not too busy to be able to appreciate the work. It is recommended that, in a short time, you focus attention on one or two artists or pi…	Written 23 March 2012
CKM11	5.0 of 5 bubbles	Famous art work - a must see	No entrance fee, but a suggested donation. We were quite impressed with the quality and quantity of work displayed.	Written 23 March 2012
ShrewsburyKai	5.0 of 5 bubbles	~Wonderfull display	A days worth of display mind blowing our heritage on display and all for free	Written 23 March 2012
BuckeyeChef	5.0 of 5 bubbles	Something for everyone	If you are going to see a special exhibit, buy tickets in advance or forget it. Always pay the bit extra for the audio guide too. There are always lines for exhibits but you can book on line. I loved the DaVinci exhibit. Also really enjoyed the Canaletto exhibit last year. I want to spend more time in the regular collection and that is FREE. I also want to have tea there. Apparently they serve an…	Written 22 March 2012
avruchs	5.0 of 5 bubbles	Not to be missed		Written 22 March 2012
CanadianEagle747	4.0 of 5 bubbles	Fine collection of paintings	Excellent collection of paintings, especially for the 19th century. Impressionist paintings and Renaissance collection (including Leonardo) were highlights. Free admission, but ban on photography is a weakness, especially as many other museums allow it (e.g. Louvre, Met in NYC). Perfect location in Trafalgar Square and walking distance to theatres near Leicester Square.	Written 22 March 2012
CultureVultureConwy	5.0 of 5 bubbles	A great collection	A labyrinth of a museum, it pays to concentrate on one artist or period but the temptation to just wander and stare at room upon room of magnificent paintings is hard to resist. The Street Artists outside the museum, a naked man balancing on top of a ladder and knife juggling when we visited provide a nice foil to the High culture inside.	Written 22 March 2012
gailSheringham	5.0 of 5 bubbles	Art round every corner	Spent hours in here looking at some of the most famous paintings you've ever heard about and we took a free tour which was the best.	Written 21 March 2012
courtaf	4.0 of 5 bubbles	Beautiful building and artwork, great to see	Even if you are not an "art buff" it's still a great attraction to see. The building is stunning and artwork is quite beautiful. Entry is free, and you are up close to paintings by artists that you will definitely recognise.	Written 21 March 2012
Alleyns	4.0 of 5 bubbles	So much to see	The National Gallery is conveniently located in Trafalgar Square, and for art lovers offers a vast number of works by famous painters. It is a must for those wishing to see or study works of art.	Written 21 March 2012
Milly T	4.0 of 5 bubbles	Fantastic Attraction	Great Place to visit, very central london easy access very interesting, lots of art and things to see. very clean had a great time.	Written 20 March 2012
Irvinek	4.0 of 5 bubbles	Something for everyone!	Great with kids on a rainy day! My 6 yr old loved the Art Detective program with the audio tour.	Written 20 March 2012
Yankybrit	4.0 of 5 bubbles	Do the guided tour	Did the one hour guided tour - saw only a few paintings but interesting to get an in-depth analysis.	Written 20 March 2012
Roy S	5.0 of 5 bubbles	Avoid art overload	This is one of the world's great art museums and yet admission is free. My only mistake in visiting the National Gallery was trying to see everything. It is hard to choose from the Michelangeos in one wing, the Rembrandts in another and the Impressionists in another. Next time, I will spend an hour in each section and return later for a different one.	Written 20 March 2012
Leanne D	5.0 of 5 bubbles	Unbeatable, amazing...and free...		Written 20 March 2012
dotsattic	5.0 of 5 bubbles	Fantastic	Could never tire of visiting this place! Its great to sit outside too and people watch!	Written 20 March 2012
Mayumi M	4.0 of 5 bubbles	as usual	I've been here before many times, and had only time to see the Impressionists (again). There was a group of school children but they were well-behaved.	Written 20 March 2012
Marketa S	5.0 of 5 bubbles	National Gallery		Written 19 March 2012
marinasweden	5.0 of 5 bubbles	Geat gallery	Easy to just pop by as it is so central and they don't charge you anything for the entrance.	Written 19 March 2012
FizzyLife	5.0 of 5 bubbles	Don't miss it!	Just a superb spot for culture! Layout and access is splendid.Things move swiftly.	Written 19 March 2012
keith t	5.0 of 5 bubbles	always something new to see	don't miss the ambassadors, view from the side for the special effect	Written 19 March 2012
Christopher L	4.0 of 5 bubbles	A Good Way to Spend an Afternoon	The National Gallery in London is located in a very convenient location down the street from my University. The Gallery itself is highly inclusive of various European artifacts pilfered from the rest of the world by the lovable British Empire. Those students of Ancient History will find the Gallery invaluable for seeing the things they study up close and personally. Unfortunately, at the time of …	Written 19 March 2012
AnaesDoc	5.0 of 5 bubbles	Great!	Just another of the amazing attractions in London which are free admission. This or course means you can stop in for just a little bit and spread your visit out over a couple of days so you don't get all "gallery'd out"! There are some amazing paintings to see here. I recommend downloading the National Gallery app for your iPad or iPhone before you go to inspire you.	Written 18 March 2012
SimonJeacle	5.0 of 5 bubbles	A must for tourists	It's a must, been many times. Grab an audio giude before you start, only 拢3. The gallery itself is free, but try and onate a couple of pounds before you leave. Very useful media cafe in basement. After you can pop into the Portrait gallery around the corner	Written 18 March 2012
ashleyrobjan	5.0 of 5 bubbles	The best things are still free	Although the Picasso exhibition was sold out (Disappointing) there is still so much to see in the National Gallery.The Monet Collection is wonderful,and there are endless collections of the less well-known artists that we found truly inspiring. Unlike my wife,I was never an art fanatic, but just looking at works like "The Bathers" soon had me converted. You could spend all day there and only take…	Written 18 March 2012
eddiebrylcreem	5.0 of 5 bubbles	One of the world's great museums: and it's free!	My mother's favourite painting in the National Gallery was the 'Rokeby Venus' by Velasquez, one of the greatest of all depictions of female beauty. She first took me to see it when I could hardly walk, and I still get a thrill whenever I go there, thankful to my mother that she made this marvellous collection part of my life from so early on. And because you don't have to pay to get in, I sometim…	Written 18 March 2012
luvtogo6	5.0 of 5 bubbles	So much for free	This is a wonderful place to visit - so much is available free. The pictures are positioned beautifully and you have space and time to really enjoy them. Placed on Trafalgar Sq the location is great; also a place to eat and drink so nice end to the day perhaps.	Written 18 March 2012
Shazz G. W.	4.0 of 5 bubbles	Some really beautiful masterpieces.	What a fabulous Gallery. If you like art, don't miss the National Gallery. Free admission, and you can see some beautiful masterpieces. If you don't like art, like my husband, you will find something along the walls of the gallery. From Renoir to Monet, to the 17th Century Italian Masters, take a map and just walk the rooms. Exquisite. I guarantee you will find something you will LOVE and than go…	Written 17 March 2012
BetsyNYC	5.0 of 5 bubbles	Art, then Tea	We saw a show here and at the Portrait Gallery, then stopped into their restaurant for afternoon tea. It was great and not expensive. We intentionally didn't make high tea reservations at one of the "famous" spots or even at our hotel, because it's ridiculously expensive. This was delicious and relaxed and not expensive!	Written 17 March 2012
Jan G	4.0 of 5 bubbles	Great		Written 17 March 2012
AllenKR	5.0 of 5 bubbles	A quality operation	We spent an hour in the current Turner/Claude Exhibition in the Sainsbury Wing, then a further hour browsing the main building. The quality of presentation in the Gallery is second to none - spacious, well laid out and connected rooms, excellent lighting, plenty of seats, useful and well positioned descriptive panels.Staff are plentiful and well informed, and discreet when they have to deal with …	Written 17 March 2012
LynnaBudapest	5.0 of 5 bubbles	great paintings	Free entry, worth to visit. Unfortunatley taking pictures is not allowed	Written 17 March 2012
Rob Lugg	4.0 of 5 bubbles	Some incredible art	Some incredible works here but you'd better like religious art as there's a LOT of it.	Written 16 March 2012
SSgt_Fury	5.0 of 5 bubbles	The Constables are my treats...	I adore the National Gallery, there is so much richness of art, you'll find something to take your breath away!	Written 16 March 2012
tiamatsu m	4.0 of 5 bubbles	Must see	free admission as are all of the They do ask for donations though and the guide books range from 1 -3 pounds.	Written 16 March 2012
Jessa S	5.0 of 5 bubbles	Amazing - if a bit overwhelming!	I was just here yesterday on vacation. I'm kicking myself for waiting until the last minute to squeeze in this visit. The are so many amazing works - Degas, Van Goug, Cezanne, Gaugiun, Seurat, Manet, Monet - and 100s more. I was crunched for time so I went to the information desk to view the museum layout and pick my personal highlights. The aforementioned artists works are in the rooms nearest t…	Written 15 March 2012
Rihiveli The Dream Team	4.0 of 5 bubbles	Art good at times, view from the cafe...great	Have a look at the artwork but don't leave without stopping by the caf茅 upstairs. Great view.	Written 15 March 2012
Patrikbzz	4.0 of 5 bubbles	Great stroll on a grey or rainy day		Written 15 March 2012
Sed_nomini_tuo	4.0 of 5 bubbles	Very large collection	If you like paintings, it is a must-go and in addition you can benefit from 3 very interesting and free presentations every day. Type of presentation of the works can be compared to the Getty Musuem one in LA but this one is free and easy to access.	Written 14 March 2012
Cordelia B	5.0 of 5 bubbles	Fabulous!	I liked that many of the museums and galleries in London are free -- just a simple donation of 3 pounds. Didn't see everything in the museum, but what I did see was great.	Written 14 March 2012
Alberto M	5.0 of 5 bubbles	Always Worth a Return Visit	There is always something new at the National Gallery in London, so it is always worth a return visit, no matter how many times you have been there.	Written 14 March 2012
georgIA1479	5.0 of 5 bubbles	Of course this is a "must see"	But it can be very crowded. Even on a Friday, the Gallery was packed with groups of school children. Go early, then get a take sandwich for lunch and enjoy it in St. James Park.	Written 14 March 2012
dirtydiana07	5.0 of 5 bubbles	excellent	excellent!!! what fantastic talent. Not to be missed on your visit to London	Written 13 March 2012
Anthony E	4.0 of 5 bubbles	Top place to go		Written 13 March 2012
im666_1999	5.0 of 5 bubbles	love this place and would return in a heartbeat	excellent collection, free entry, central location, great cafe - ticks all the right boxes for me. i have been here on every trip to London and will return again	Written 13 March 2012
Buddhawise	4.0 of 5 bubbles	Beautiful		Written 12 March 2012
Jay W	5.0 of 5 bubbles	Miles of greatness		Written 12 March 2012
VAdesign	5.0 of 5 bubbles	Wonderful Museum with convenient hours	Fantastic collection and free entry. Donation boxes at the entrance but they aren't compulsory. Museum map costs 1 pound	Written 12 March 2012
ted1974	5.0 of 5 bubbles	The best free day out in London.	A stunning collection of the world's greatest artists' works. Allow yourself plenty of time (like a day) - a couple of hours is not anywhere near enough.	Written 12 March 2012
kiltedladdie	5.0 of 5 bubbles	A great day out	Quite simply, this is a brilliant gallery. I'd budgeted to spend a couple of hours there, but we spent twice that. There are maps available which can help you plan your trip and these are easily worth the 拢 or 2 they cost. the layout is fairly logical so if you want to find something (eg the Caravaggio or Constable collections) the are easy to find, but if you choose to just get lost and wander, …	Written 12 March 2012
Carolyne T	5.0 of 5 bubbles	Art at its finest		Written 12 March 2012
Desimil	5.0 of 5 bubbles	Plan your visit	I would recomend to use the web site to plan your visit and prioritize - choose what you most want to see and go there first. The gallery is huge and you can easily spend a full day there, also it gets quite busy. I'd also use the cloakroom (it is on the lower floor and you just give a small donation) - no need to cary coats, umbrellas and bags around.	Written 11 March 2012
Kirsten_Holst	4.0 of 5 bubbles	Take a short look or rent a audioguide and take the big trip	Love to stroll around and find new pictures or the see some of the old "friends" once again. I usually visit Holbeins Christine of Denmark every time I am there	Written 11 March 2012
WellKent	4.0 of 5 bubbles	A Quick visit	We rushed around and wished we'd had more time but enjoyed seeing the paintings	Written 11 March 2012
Bacsusa	5.0 of 5 bubbles	In the heart Of London.	This is one of the greatest collections in Europe. Plan on spending a few hours here, as there is so much to take in and enjoy.	Written 11 March 2012
YHB	5.0 of 5 bubbles	A London must see		Written 11 March 2012
federico v	5.0 of 5 bubbles	your eyes delighted		Written 11 March 2012
GreyWelshWolf	5.0 of 5 bubbles	Great		Written 9 March 2012
carlmarsh	5.0 of 5 bubbles	World Class - everyone should visit at least once in their life..		Written 9 March 2012
Anna S	5.0 of 5 bubbles	Art		Written 9 March 2012
Joe_and_Fizz	5.0 of 5 bubbles	A Selection of the World's Greatest Art - Free	Others have written more eloquently than I could ever hope to do on the glories of Art displayed here. This is an outstanding visit. The restaurant/tea shop in the basement is sperb, and good value for its position and quality.	Written 9 March 2012
sunseekerLichfield	5.0 of 5 bubbles	National Treasure	Love the range of paintings on show, true masterpieces. It was lovely to see the school parties with children of all ages being introduced to the works of art.	Written 8 March 2012
Smye	5.0 of 5 bubbles	Fabulous afternoon wander		Written 8 March 2012
magnum007	5.0 of 5 bubbles	Fabulous	You can spend days here, or do what we did and see a selection of works, there are plenty of masterpieces to chose from here. Superb view from entrance, and a good gift shop.	Written 8 March 2012
Caffy K	5.0 of 5 bubbles	Impressed!	I loved the fact they had their entire catalogue of paintings on line adn on computers in the building so you could look up what you wanted to see and immediately locate it in the building. nice gift/bookshop too	Written 7 March 2012
CremeTangerine1	5.0 of 5 bubbles	Impressive	The National Gallery is impressive. It would be easy to spend the entire day there in complete awe. On this particular visit, we sought out our favourite portraits but also found new favourites- the Holbein of Christina of Milan- for instance	Written 6 March 2012
Stefano V	5.0 of 5 bubbles	it's always a pleasure	I think dont have to tell anybody why it's so amazing	Written 6 March 2012
David T	4.0 of 5 bubbles	worth a visit	good time walking around the Nat Gallery checking out the state of the art art whilst listening to Stan-Ley spinning the discs	Written 5 March 2012
FPrefect	5.0 of 5 bubbles	Excellent guided tour	We arrived as a free tour was starting. 5 paintings, 700 years, one hour. Time very well spent!	Written 5 March 2012
	5.0 of 5 bubbles	have a look at it	We are passionate about art, and we love this gallery, the exhibitions and the buildings are really interesting. its simply huge too and a must do in London, the paintings are so enchanting.	Written 5 March 2012
TravellingShopper18	4.0 of 5 bubbles	Impressive collection of European paintings	The National Gallery is centrally located at Trafalgar Square. I was keen to visit the Gallery because I wanted to see Van Gogh鈥檚 Sunflowers. We saw that, as well as a number of other impressive works by Monet, Renoir and Degas. Probably the highlight and disappointment was seeing the Da Vinci exhibition. This was a special exhibition to which it was apparently difficult to get tickets, but we ma…	Written 4 March 2012
mailboxblondie	5.0 of 5 bubbles	a must for lit and history majors	loved this place-im an english major so i went right for the shakespeare and bronte,keats,etc and the works they had were so vast and impressive-they had a hollywood exhibition that was great too when we went- i highly reccomend for any art afficionado, or history and english buff-prob quite boring for kids though	Written 4 March 2012
Joshua Alan D	5.0 of 5 bubbles	Always Drop By	I used to live in London and would just drop in to see one or two paintings sometimes. Being free is an excellent service to the public.	Written 3 March 2012
Gonzalo G	5.0 of 5 bubbles	Great place to see fine art	I loved this gallery, it is for free, you have things as the sun flowers, so really good quiality european art. You can also pay for an audio guide, it is 3 pound I think, but worthy	Written 3 March 2012
Diane C	5.0 of 5 bubbles	Beautifull Building		Written 3 March 2012
Opie'sOwner	4.0 of 5 bubbles	Where is the Da Vinici?	First off before I get to my major peeve, and reason for only four stars, this is a beautiful place filled with beautiful paintings and very nice docents.Being able to see paintings by Van Gogh, Rembrant, Titan, Monet, Cezanne....was amazing. A word I used many times while visiting London. What was not amazing was not being able to see one of the thirty highlight paintings listed on the gallery w…	Written 3 March 2012
clarelemon	5.0 of 5 bubbles	sensational		Written 2 March 2012
Signe J	5.0 of 5 bubbles	One of the finest art galleries in the world	What more could you wish for: The finest masters and the most beautiful works of art: Try the Rembrandt collection and search out his wonderful portraits.	Written 2 March 2012
bordertart	5.0 of 5 bubbles	nudes	We actually visited the National Portrait gallery and viewed the Lucien freud exhibition. His work is disturbing. He examines the subject so closely tha the almost seems to be trying to get under the skin . The expressions and poses are so natural and so believable.	Written 2 March 2012
Nicola T	5.0 of 5 bubbles	Pleasant few hours	Really enjoyed visiting here again after many years. What can you say about an iconic building and national treasure, lots of sitting areas to sit and contemplate the beautiful paintings. The new Sainsbury wing is a lovely building but we didn't want to view 13th century paintings. Guides in every room to ask questions and felt very proud to be British.	Written 2 March 2012
Steven0704	5.0 of 5 bubbles	A World of knowledge and Beauty		Written 2 March 2012
LoveYourLibrary	5.0 of 5 bubbles	Simply the best collection the world - and for free	Simply the best My favourites are Sttubbs 'whistlejacket' and the ambassadorsAnd now it's free you can pop in and visit these treasures whenever you can, a true gift to the world	Written 2 March 2012
Steve T	5.0 of 5 bubbles	Absolute stunning collection absolute stunning location.	I'm not an arty type person at all, and wasnt really bothered about doing this visit, but I had Two architects from Ukraine as guests who wanted to see London and the sights, and this was near the top of thier list, they whoooood and ahhhed all the way round, and the highlight was Van Goughs Sunflowers for my female friend. She was absolutley blown away with the whole visit. AND!!!!! its complete…	Written 2 March 2012
Allan D	5.0 of 5 bubbles	National Gallery at Christmas	Far too big to take in in one day but thoroughly enjoyable - especially with the Last Supper on view Only disappointment was a lack of tickets for the Michaelangelo display over the road	Written 2 March 2012
marquisofraspberry	3.0 of 5 bubbles	not really my cup of tea		Written 2 March 2012
kmcavuoti	5.0 of 5 bubbles	Incredible collection	The national Gallery is one of London's best adventures. It is free to enter, though a donation is requested. You can come and go as you please. So you don't have to feel like you must see everything because you finally got inside as the Uffizi in Florence makes you feel. Have a half hour? Pop in and pick a gallery, an artist or an artistic style to enjoy. Have more time? Plan to take a tour or j…	Written 1 March 2012
Musicgal05	5.0 of 5 bubbles	wonderful	Excellent gallery with so many artists to view. Also has excellent coffee shop and restaurant where I had lunch...highly recommend..	Written 1 March 2012
MattFS	4.0 of 5 bubbles	Art and Culture for free	Full of classic paintings, classic building in classic (Trafalger Square) location. FREE. Classic!!!	Written 1 March 2012
Watford_EnglandPhil	5.0 of 5 bubbles	GO		Written 1 March 2012
Antho909	5.0 of 5 bubbles	So much to see	Had a great morning walking round the exhibits. There is so much to see and appreciate. Well worth a visit.	Written 1 March 2012
fitzbenedict	5.0 of 5 bubbles	A gem!	Even you are told that you won't have the time to see all the paintings, try to spend an entire day here. Have an audioguide and then try to follow the guided visits. There are two during the day: the guide shows you different paintings each time. Here you find a lot of masterpieces that you simply must see.Even if it is free, people often give donations and I really did that. This museum is well…	Written 1 March 2012
mehitabel_12	4.0 of 5 bubbles	Da Vinci Exhib	Once in a while look at the lady in red,who lives in the Louvre and is better than Mona Lisa	Written 29 February 2012
Brimmo	5.0 of 5 bubbles	4th visit to National Gallery	The Gallery is the best in the World,o.k I have not been to many others,if you are interested in a particular period of Art,you will find it here, for me I come here find my fav paintings,sit down and re explore , it is free to enter , you will see the best, it can not be missed if you are visiting London	Written 29 February 2012
AmeriEuroMan	5.0 of 5 bubbles	Great location, great art, and it's free		Written 28 February 2012
Julia F	5.0 of 5 bubbles	Amazing	Couldn't fault it in any way. Ideal way of spending a couple of hours	Written 28 February 2012
tommyscoot	5.0 of 5 bubbles	disabled visitor- staff are fantastic	I attended the Leonardo show in a wheelchair, reporting first to the main entrance, before being escorted to the exhibition wing.I was supported at every stage, and was able to join the queue and go round the show without feeling conspicuous.The building is well set up for wheelchair use, although signage (one lift was out of use), was limited and meant needless wandering.The staff at reception, …	Written 28 February 2012
Paul S	4.0 of 5 bubbles	busy but good		Written 28 February 2012
Scotia47	5.0 of 5 bubbles	Don't miss	The National Gallery is one not to miss - whatever your choice of art you will find something to like.	Written 28 February 2012
HyTheTg	3.0 of 5 bubbles	For Western European Art Paintings Lovers	Located right smack at the heart of Trafalgar Square. The National Gallery contains the national collection of Western European painting from the 13th to the 19th centuries. Saw the Sunflowers masterpiece from Vincent van Gogh, The Arnolfini Portrait from Jan van Eyck etc. No Admission charge is required. You can make small donations to the gallery if you want.	Written 28 February 2012
Ravell S	4.0 of 5 bubbles	Plenty of masterpieces	Had a good time admiring a collection of old masters - although there is some contemporary stuff to be seen	Written 28 February 2012
AndButt	3.0 of 5 bubbles	Free Entry	It's free and most tourists will gather at the square in front of the gallery. But this gallery is not my cup of tea. Too bored for me. Sorry.	Written 27 February 2012
jbrown68	5.0 of 5 bubbles	The kid audio tours are fabulous	The National Gallery offered a choice of different audio tours for kids. My kids (6 and 8) did one of the detective tours. They were given a map with about one painting listed in each room, which was perfect for shorter attention spans. The tour doesn't need to be done in any special order, so were were able to start in the rooms that most interested my kids. We did the tour for about an hour and…	Written 27 February 2012
degania	5.0 of 5 bubbles	Worthwhile to take a guide	There is so much to see here, that it is worthwhile to take a guide. If you have the ability to hang out with a class visit, take advantage of it.	Written 27 February 2012
AnnKS	5.0 of 5 bubbles	Beautiful--hard to believe it is free!	Lots of famous paintings in a beautiful setting. I just spent a couple of hours there since it was a rare, sunny London day, but was glad I did.	Written 27 February 2012
Michael T	5.0 of 5 bubbles	Leonardo - incredible	Had booked timed tickets months in advance. Timed entrance was well managed, allowing a resticted number through to view the incredible art. Still got a bit too busy to make for leisurely vewing. An incredible collection and presentation, which was well worth the journey and expense. Ten out of ten.Catering in the restuarant can also be recommended.	Written 27 February 2012
veronicacrank	3.0 of 5 bubbles	Disappointed	I think I was disappointed with my visit because the piece that I was anxious to see was not on display.	Written 27 February 2012
Berkshire45	5.0 of 5 bubbles	National Gallery - FREE to visit		Written 27 February 2012
Ray78dtv	4.0 of 5 bubbles	Brilliant		Written 27 February 2012
Comiccuts	5.0 of 5 bubbles	Stunning		Written 27 February 2012
DRMacLeod	5.0 of 5 bubbles	Great Gallery	Loved the easy to use map - The range of paintings on display is really good (something for everything). A haven in central London.	Written 27 February 2012
Peripatetic2	5.0 of 5 bubbles	This and the Musee D'Orsay are my favourite galleries.		Written 27 February 2012
Hellopaul	5.0 of 5 bubbles	All your favourite artists in one place. For free.	Even if you know nothing about art, you will recognise Seurat's bathers, Stubbs' horses, Degas' ballerinas, Van Gogh's Sunflowers...and those are just a fraction of what I saw on my VERY brief visit recently. Hall after hall of stunning, priceless art. And it's just right there - inches away, not even behind glass. Yes, a collection worth hundreds of millions of pounds, free to see. This collecti…	Written 26 February 2012
Philip R	5.0 of 5 bubbles	Don't miss this.		Written 26 February 2012
Mrs-Stringer	2.0 of 5 bubbles	OK- But nothing to write home about	A bit disappointing for such a large attraction. Crowded, drinks in paper cups and overpriced. Felt sorry for the tourists.	Written 26 February 2012
Brijan34	4.0 of 5 bubbles	Hidden away place in central London	Just downstairs in the basement from the Portrait gallery is a nice little cafe with a selection of sandwiches, cakes, drinks, including tea & coffee, all reasonably priced. Not many people are aware of this place so generally able to get a seat. It's self service so quite quick and they have a good selection of tea and pastries. I think you can also get a bowl of soup and a roll.	Written 26 February 2012
Amanda_B_B	5.0 of 5 bubbles	Leonardo	Had booked tickets for first viewing at 10.00am all went smoothly and although crowds built up so sometimes difficult to see major paintings for a massively popular exhibition all was good	Written 26 February 2012
Ian C	5.0 of 5 bubbles	National Gallery		Written 26 February 2012
Sian P	5.0 of 5 bubbles	Great gallery, great location and Free!		Written 26 February 2012
BerryPink	3.0 of 5 bubbles	Fun and Free!		Written 25 February 2012
_CW_Chris	5.0 of 5 bubbles	A must visit for anybody visiting London for a couple of days	I visit the National Gallery every time I go to London, and as it is free to enter, and you can either take in a small section of the museum, or embark on a grand tour in one go. There is a huge selection of works from Van Gogh to Da Vinci and even for those that are more casual in their appreciation of art, I can't imagine anybody who could not be impressed at the end of a visit. A must!!	Written 25 February 2012
Sharon S	5.0 of 5 bubbles	Not enough hours in a day		Written 25 February 2012
rustycat83	5.0 of 5 bubbles	Great way to spend a Friday evening	My wife and I just completed a visit on a Friday evening when the gallery is open late. It was not crowded and we were able to enjoy the art at our leisure. The audio was guide was quite good and the gallery was easy to navigate. We really enjoyed the great works and would highly recommend an evening visit.	Written 25 February 2012
joe mcNulty	5.0 of 5 bubbles	worlds best art		Written 25 February 2012
LondonNW6	4.0 of 5 bubbles	Impressive collection		Written 25 February 2012
OomSchalck	5.0 of 5 bubbles	Sumptious collection	Is theer anywhere else on earth that has such a vast collection of art, from antiquity to now? This is essential for any visitor to London, art lover or not. The sense of history displayed marvelous.	Written 25 February 2012
Cej_2202	4.0 of 5 bubbles	wish i can paint		Written 25 February 2012
ann y	5.0 of 5 bubbles	wonderful	Probably the best gallery in London..everyone should visit at least once in their lives.	Written 24 February 2012
sussexslanter	4.0 of 5 bubbles	Hit and Miss (Enough Hit Through...)		Written 24 February 2012
MiffyBackwellBristol	5.0 of 5 bubbles	The Da Vinci Exhibition.		Written 24 February 2012
Pamela E	4.0 of 5 bubbles	Da Vinci exhibition	We felt extremely privileged to be able to see the works of this great artist. An unforgettable experience	Written 24 February 2012
Traveller846	4.0 of 5 bubbles	Art in London		Written 24 February 2012
Trevor G	5.0 of 5 bubbles	Near Trafalger square		Written 24 February 2012
JATCORK	5.0 of 5 bubbles	brilliant	So many great paintings to see so many artists very enjoyable	Written 24 February 2012
Basil N	5.0 of 5 bubbles	Monkeys!		Written 23 February 2012
Anne F	5.0 of 5 bubbles	Beautiful National Gallery		Written 23 February 2012
Graham C	4.0 of 5 bubbles	The carbunkle debate		Written 23 February 2012
nika30	4.0 of 5 bubbles	One of the biggest collections	Its for free and thats a good way how to spend a time , when its rainy outside	Written 23 February 2012
Hanster707	5.0 of 5 bubbles	One of the worlds finest old school Art Galleries	One of Britain's greatest art collections, if you love portraiture and particularly classical fine art then this is the place for you. One visit would not be adequate. Its a place I have enjoyed repeatedly for over 20 years. The main restaurant has a great out look over Trafalgar square and pleasant ambiance. But avoid if you are being frugal. Look out for the special exhibitions.	Written 23 February 2012
Thehanmers	5.0 of 5 bubbles	Breathtaking.....	This is an absolute must for all ages - when you go visit the lower ground floor first where you can use the free computers to plan your own tour!...	Written 23 February 2012
edohnyc	5.0 of 5 bubbles	Surprised	Ducked inside because it was so cold and rainy and discovered an amazing well curated collection. Highly rcommended	Written 22 February 2012
Kim N	5.0 of 5 bubbles	Historians delight		Written 22 February 2012
s c	5.0 of 5 bubbles	excellent		Written 22 February 2012
Food_Lover186317	5.0 of 5 bubbles	Not to be missed and the cafe is very good too	The gallery itself is fabulous, of course. Don't miss the galleries to the left as you go in. The cafe is small but well stocked and the coffee and food excellent.	Written 22 February 2012
Alan G	5.0 of 5 bubbles	Well Worth a Visit	I've walked past the National Gallery many times when I've been in London on business or as a visitor but I'd never ventured in until now. What a good decision to do so. Although I'm no art buff, the building and its contents were very impressive and it was exciting to wander amongst some of the most famous paintings I'd only ever seen on television before now. I'd always regarded art galleries a…	Written 22 February 2012
AmandaTaka	4.0 of 5 bubbles	Stunning collection	Wonderful collection of impressionist paintings. My 6 and 5 year old daughters loved seeing some of the paintings featured in the 'Katie' series (Katie and the Impressionists etc)	Written 22 February 2012
mimmc	5.0 of 5 bubbles	Treasure trove		Written 22 February 2012
Kathryn M	5.0 of 5 bubbles	National Gallery	Fabulous day out, really enjoyed. Could go at my own pace and being disabled this really helped	Written 22 February 2012
EKKC89	5.0 of 5 bubbles	A Perfect Compliment to the British Museum	It has got everything! The only complaint is that it is too big which makes it confusing. I've been several times and I still don't know if I have seen all the galleries! It makes up what the British Museum is lacking in art and paintings. Needs at least half a day just to browse.	Written 21 February 2012
ignatzmouse	5.0 of 5 bubbles	A fabulous suite of halls filled with amazing paintings	Free entry- still.Right on Trafalger Square.Acres of space.A fabulous walk from one end to the other- enter from the new Sainsbury wing and walk from the past to the present.We saw especially: Van Gogh's chair, Monet's bathers, Stubb's horse(at the end of the West to east walk!) http://www.nationalgallery.org.uk/paintings/george-stubbs-whistlejacketCafe looks very pleasant but no time on this vis…	Written 21 February 2012
Lizzie_goes	5.0 of 5 bubbles	Plan ahead	Its best to have an idea of which paintings you would like to see as there are so many its overwhelming, we wanted to see the Da Vinci cartoon and were able to head straight to it and then browsed a little, because its free you can pop in and out a few times rather than overdoing it	Written 21 February 2012
Paula P	5.0 of 5 bubbles	Amazing.	Loved the National gallery and it is amazing as most of the things are free to see, plus I have to coment that it is infront of the beautiful trfalgar square.	Written 21 February 2012
callumx	4.0 of 5 bubbles	An excellent collection of fine art - and the main galleries are free!		Written 21 February 2012
ValerieP	5.0 of 5 bubbles	Love art		Written 21 February 2012
PaulF71	5.0 of 5 bubbles	You could spend a lifetime here		Written 21 February 2012
smiths47	5.0 of 5 bubbles	Breathtaking	We couldnt believe the quality of this gallery. We specifically went to see one painting, and we were able to sit in the gallery for some time to take it in, perfect!	Written 21 February 2012
William M	5.0 of 5 bubbles	Great museum, free admission !!	excellent portrait gallery, many Italian masters on exhibit and with free admission you can go on different days or if it's raining	Written 20 February 2012
Lord_Eaton	4.0 of 5 bubbles	A great collection		Written 20 February 2012
Go_2_MyWorld	4.0 of 5 bubbles	Da Vinci - a one in a lifetime experience...	We went to the special Da Vinci exhibition in the Sainsbury gallery and it was fantastic! Very well organised since we already had tickets and a lifetime experience. Will go back to see more!	Written 20 February 2012
Karina T	5.0 of 5 bubbles	For everyone who likes art		Written 20 February 2012
wackyNorthYorks	4.0 of 5 bubbles	Excellent collection	Wide range of paintings but very busy so best to go early	Written 20 February 2012
Ms_Noir	4.0 of 5 bubbles	Fascinating		Written 20 February 2012
fredmila	4.0 of 5 bubbles	Good art collection		Written 20 February 2012
NWTallGuy	5.0 of 5 bubbles	Too Much to See	As with my review of the British Museum, do not even THINK of seeing the entire museum in a single visit. There are also hordes of people, so you may want to arrive early or, on the days when they're open late, while most people are enjoying dinner. There is so much to see here, one cannot possibly see it all. The best bet is to decide if you just want to stroll through and get an overview, or, i…	Written 20 February 2012
bionicbooth	4.0 of 5 bubbles	Interesting exhibits & ideal location	Always something worth looking at here even if you are not an art expert. So easy to pop in for a couple of hours as so central for theatres and restaurants. Exhibits usually of a very high standard.	Written 20 February 2012
craigdarragh	5.0 of 5 bubbles	One of the World's finest galleries.		Written 20 February 2012
CuddlyCutie1984	4.0 of 5 bubbles	Excellent		Written 20 February 2012
Johnny M	5.0 of 5 bubbles	The National Gallery		Written 20 February 2012
nmunnery	5.0 of 5 bubbles	How can you not be laid back by this gallery	such and eclectic collection. Something for everone. Pleased to see so many young people there. For us oldies the leather seats make for a fine relief after three hours walking the galleries. The newer gallery with the 13th to 14th century religious paintings were also very interesting and well laid out.The fact that the gallery is still free is a wonderful example to other countries wanting to m…	Written 20 February 2012
WitchyYork	5.0 of 5 bubbles	Good way to spend a rainy afternoon	The collection of priceless and famous artworks is amazing. It is however quite difficult to find these and if you are interested in a particular artist, you'll spend hours walking around in circles without knowing where to go.	Written 20 February 2012
Derya K	5.0 of 5 bubbles	always a pleasure	Amazing art work - wonderful decor and tea rooms. Gift shop is brilliant and highly recommended	Written 20 February 2012
FCW	5.0 of 5 bubbles	Great way to spend the day (or half of it)	Great selection of art for all walks of life. Take a break in the coffee shop - hot chocolate highly recommended	Written 20 February 2012
Sheila C	4.0 of 5 bubbles	a lovely retreat	Don't try to visit the whole gallery. Choose an era, a painter or a piece of art and enjoy that small section.	Written 19 February 2012
CamelCase	4.0 of 5 bubbles	Even if you don't have enough time, just take a peak.	If you're in Trafalger Sq and have even a short time, duck in and get a glimpse of the glorious paintings you can come back and see next time. Because it is worth a long visit! But it is also free, so if you're the sort of person who can't take hours in a museum, you can go and experience it in brief bits.	Written 19 February 2012
Leah T	5.0 of 5 bubbles	Excellent		Written 19 February 2012
salamander627	5.0 of 5 bubbles	Fantastic place to visit	I have visited the National Gallery countless times, I think it is a beutiful place to visit you can spend hours wandering around looking at the paintings or just sit and gaze.Their is also a very nice cafe and shop. I can't think of anything negative to say about it, except for most of the time it is very crowded unless you go early in the day.	Written 19 February 2012
Digimom	5.0 of 5 bubbles	World Class museum and free	What's not to love about this museum when you can walk in and see fabulous collections, have a terrific lunch in their cafe and walk out. Of course, you are encouraged to make a donation, but it is worth it!	Written 19 February 2012
Demetrius C	5.0 of 5 bubbles	Totally worth it	Very amazing museum. The collection of the paintings is enormous and the museum as well. Do not miss it! It has a free entrance as most museum of London (Hurray!!) The exhibits are very well presented with proper lighting and in a amazing atmosphere! There are enough benches and rest areas so you will not get overdosed!!!	Written 19 February 2012
ddexter	5.0 of 5 bubbles	A highlight	The National Gallery is one of the greatest galleries in the world so visiting here is a must for all art lovers. It houses just over 2,000 art works which are some of the greatest masterpieces of western art. The Leonardo da Vinci cartoon alone would make a visit worth while, It is a smallish gallery so it is easily managed in a morning or afternoon. There is a decent restaurant here for rest an…	Written 19 February 2012
Themaadone	4.0 of 5 bubbles	A great day out		Written 19 February 2012
Howard T	4.0 of 5 bubbles	Up there with the best.		Written 19 February 2012
Tracenlol	5.0 of 5 bubbles	our fav gallery		Written 18 February 2012
jvw1965	5.0 of 5 bubbles	leonardo was everything I could wish for	I had a chance to see the magnificent Leonardo exhibition in the National galleries. It was very well managed and although busy not like the latest blockbuster shows in London where too many people make the viewing impossible. That meant that a number of people couldn't make it but for the lucky not so few a special occasion not soon te be forgotten. Chapeau!	Written 18 February 2012
Ruthven22	4.0 of 5 bubbles	One of the centerpieces of world art		Written 18 February 2012
Joandjohn2005	5.0 of 5 bubbles	suprisingly enjoyable	it really is great to see up close what you've only ever seen in magazines and the tv etc,the colours in some of the paintings are suprisingly vivid even after all these years and its free so take a chance and have a look round you might end up pleasantly suprised as i was	Written 18 February 2012
boo5	4.0 of 5 bubbles	Picture Perfect		Written 18 February 2012
jossdennis	5.0 of 5 bubbles	I never knew they had so many of my favourites	The shrimp girl, blathers at agnieres, hay wain, the gate at st lazare	Written 18 February 2012
Travel_lover350	4.0 of 5 bubbles	National Gallery		Written 18 February 2012
Fangthewonderdog	4.0 of 5 bubbles	Lots of treasures, especially Van Gogh	Ok, its stuffy, stuffed full of people, no air flow, dim lights and strangly several rooms were a bit smelly ---all headache inducing. But you can stand and stare at Van Goghs chair............. Our ten year old son was blown away!Worth a visit --but plan what you want to see and the route to it.	Written 18 February 2012
Butterflyblue09	4.0 of 5 bubbles	We visited the De Vinci Exhibition	Lovely well maintained museum. We found the staff unfriendly and supercilious! If it wasn't for the fabulous artworks contained at the National I wouldn't visit it again. The arrogance of the staff put a cloud over our visit. We attended the De Vinci Exhibition, which was wonderful to see despite the long queues to view tiny sketches on the walls. However it is a fabulous museum!!	Written 17 February 2012
Sandra C	5.0 of 5 bubbles	Another wonderful way to pass a cold winter's day	Do get the headset and work your way around the galleries. My favourites are Canaletto and Hogarth.	Written 17 February 2012
agb59	4.0 of 5 bubbles	a lot of treasures		Written 17 February 2012
fillyk	4.0 of 5 bubbles	Gotta see Whistlejacket		Written 17 February 2012
George J	4.0 of 5 bubbles	Peaceful	Even though I would not class myself as a lover of art, there is something pleasant and relaxing about leaving the hustle and bustle of the London streets and losing yourself in the sheer brilliance of some of the worlds best masters.	Written 17 February 2012
TheBlackWidow	5.0 of 5 bubbles	World class art - and all for free!		Written 17 February 2012
Elena R	5.0 of 5 bubbles	It is amazing	I have love of impressionist so I was on the heaven!	Written 17 February 2012
MaxineKelly	5.0 of 5 bubbles	Fantastic		Written 17 February 2012
smallg	5.0 of 5 bubbles	Van Gogh	Unless you've literally got all day pick your favourites and spend your time with them. The Van Goghs alone are worth the trip from the other side of the world....	Written 16 February 2012
seaborc	4.0 of 5 bubbles	An inspiration		Written 16 February 2012
Sturku	5.0 of 5 bubbles	Plan your visit to this enormous gallery	Pick up a floorplan as this is an enormous gallery. I rated this place highly as I am assuming anyone visiting is interested in paintings. There are hundreds of incredible pictures here by some of the world's most heralded and famous artists, spanning hundreds of years. What more could one ask for?	Written 16 February 2012
TheTwoDs	4.0 of 5 bubbles	What a surprise	Visited the National Gallery, even though we are not particulary art-lovers, as we had an hour to spare.So very glad that we did! Like I say, we are not art-experts at all, but to be able to actually see Van Gogh's Sunflowers and Chair, not to mention work that I recognised by Monet, Seuratt et al, was a real treat.	Written 16 February 2012
ShopNSlots	4.0 of 5 bubbles	Very nice	One of the best things about this art gallery is that it is FREE!! and there is almost always some sort of street performer/s out front and sometimes they are interesting. You cannot take pictures inside and there are guards about keeping an eye on you. Unless you are a serious art person, it shouldn't take you more than a couple of hours to see the highlights.Some works are truly amazing to see …	Written 16 February 2012
ClareBirmingham	5.0 of 5 bubbles	Couldn't get in to Freud!	Loved the Tudor portraits and the shop. Always visit the National	Written 16 February 2012
Jane H	4.0 of 5 bubbles	pop in if you are in trafalger quare		Written 16 February 2012
lwaxanna	5.0 of 5 bubbles	Possibly the best collection in the world		Written 16 February 2012
Mel L	5.0 of 5 bubbles	Culture by the bucket load		Written 16 February 2012
Jimm01	5.0 of 5 bubbles	Learn to appreciate some thing new every time you visit		Written 16 February 2012
Stephen1949	5.0 of 5 bubbles	Magnificent art galleries that are pleasant to visit	One of the world's greatest collections of European art, up to early 20th century.The National Gallery's spacious halls make it possible to enjoy and study the art without feeling too crowded. This may not be the case during peak holiday seasons. The personnel are helpful and not aggressive in their interaction with visitors.	Written 16 February 2012
DevonHare	5.0 of 5 bubbles	Something for everyone	Ok, not everything here is to our taste, but...... find the galleries with the Van Goghs (the Sunflowers fill be with joy every time I see them), the Monets and the Turners (in several places) then I certainly stand and stare in awe. Monet's Gare st Lazare is stunning (the postcards/ prints on sale don't do it justice, and you can see how Monet's style varied as he got older) and Turner's Rain St…	Written 16 February 2012
David M	4.0 of 5 bubbles	David M		Written 16 February 2012
Adele48	5.0 of 5 bubbles	Very good		Written 16 February 2012
TonymHove	5.0 of 5 bubbles	Leonardo exhibition superb		Written 16 February 2012
Bitternwatcher	5.0 of 5 bubbles	London's foremost art collection		Written 16 February 2012
lkjcern	4.0 of 5 bubbles	We only spent 10 minutes inside	Not really a place for small children. The paintings were very nicely presented and the colours of some from the 1500's were just stunning	Written 15 February 2012
isanue	5.0 of 5 bubbles	sue		Written 15 February 2012
janeaustinfan	5.0 of 5 bubbles	A Rare Treat	Don't go on a rainy day. We visited twice and still didn't see it all. It is open late on Fridays which was really nice. No crowds. We also went on a Tuesday morning while it was raining and could hardly move. I believe the rain drove many people to seek an indoor opportunity. Was not pleasant with that many people but still a must see.	Written 15 February 2012
mad2dance	5.0 of 5 bubbles	Take your time and roam this wonderful gallery	So much to discover here! Wander through the rooms and marvel at the opulence or just pick out a few paintings to look at. A great place to come to escape form the rain, cold or heat.	Written 15 February 2012
Agachi_11	5.0 of 5 bubbles	A real must when visiting London	The National Gallery is a real must to visit when in London. But, try and plan your trip out of season as it is exceptioally busy during the Summer months.	Written 15 February 2012
HEATHERFM	5.0 of 5 bubbles	My favourite place	Wonderful collection in this gallery and excellent explanations by the side of the paintings. The audioguide is also very, very good. Restaurants are fairly good, too, and not overpriced. Better to book for lunch at the weekends	Written 15 February 2012
Martyn C	5.0 of 5 bubbles	Leonardo da Vinci	Glad we booked months in advance - otherwise queues back into Charing Cross Road by 9.00 am!	Written 15 February 2012
Tarber	5.0 of 5 bubbles	Culture at its best		Written 15 February 2012
Stephie M	5.0 of 5 bubbles	So much to see		Written 15 February 2012
VeryBusy	5.0 of 5 bubbles	Well worth the crowds		Written 15 February 2012
Alan H	5.0 of 5 bubbles	Well worth the visit	Nothing disliked. so much to see and take in (memory.)	Written 14 February 2012
dranreb69	5.0 of 5 bubbles	Genuine art as the term used to be understood!		Written 14 February 2012
ingrid999187069	5.0 of 5 bubbles	hours of fun	been here many times, and each visit is like the first time	Written 14 February 2012
Madeline	4.0 of 5 bubbles	Excellent way to spend a day	A wonderful collection of art, wandered the halls for hours. And all for free. Beautiful.	Written 14 February 2012
johnahall	4.0 of 5 bubbles	Free experience		Written 14 February 2012
nasslondon	4.0 of 5 bubbles	classical art		Written 14 February 2012
detective1	4.0 of 5 bubbles	One of the great world art galleries		Written 14 February 2012
Elle E	4.0 of 5 bubbles	Some of the great artworks through the years - well worth a visit!		Written 13 February 2012
Will Richardson	5.0 of 5 bubbles	Amazing		Written 13 February 2012
curlyscouser	5.0 of 5 bubbles	Make an exhibition of yourself		Written 13 February 2012
Elle_01234	4.0 of 5 bubbles	Always a pleasure	I always like going to the National Gallery when in London. Great paintings in a great building and all of that for free. Do not miss Van Goghs sunflowers painting.	Written 13 February 2012
Felix491	5.0 of 5 bubbles	Culture!!	Friendly, helpful and knowledgeable staff. The concepts and history of the paintings are all on easy to read cards at the side of each exhibit.	Written 13 February 2012
Kerry S	5.0 of 5 bubbles	The Da Vinci Collection	Definitely worth a visit if you get a chance to see this collection! Although to see the Last Supper picture, you have to pay 拢16 to gain entry!! Very expensive!!	Written 13 February 2012
salfromyork	5.0 of 5 bubbles	Leonardo	Queued up from 6am to see the Leonardo exhibition which was amazing and well worth the wait in the cold. Then wandered round the gallery which is quite simply gobsmacking! Here a Canaletto, there a Monet and round the corner - the sunflowers by Van Gogh amongst all the other wonderful pictures. We are so lucky to have this collection - well worth a visit.	Written 13 February 2012
johnboySheffield	5.0 of 5 bubbles	Fantastic range & Quality	Not too busy. Easy to get in. Some fantastic pictures, well presented and suitably annotated. The range and quality of pictures is awesome. If only we'd had more time. Willo visit again next time we come.	Written 13 February 2012
NordicSnow	5.0 of 5 bubbles	Pracitically live there	Great free tours twice a day, the best of art anywhere. The Da Vinici exhibit worth the two hour wait for tickets	Written 13 February 2012
Bev306	5.0 of 5 bubbles	Been here before...	...but this time was even better. You can spend a much time or as little time as you want.Very relaxed - great venue for any visitor to London...PLEASE visit!	Written 13 February 2012
PatricePallone	5.0 of 5 bubbles	A Lovely Collection	We enjoyed this collection of portraits of notable Brits. Despite free admission, this lovely museum was less crowded than others we visited.	Written 12 February 2012
Mark G	5.0 of 5 bubbles	Great to drop in to	The thing I love most about the National Gallery is the huge variety of great masters that you can see, I love to drop in on each visit to London for a little while to see a new gallery or visit some old favourites. It's free too.	Written 12 February 2012
Niamh C	4.0 of 5 bubbles	beautiful	full of beautiful and excellent works of art by famous and less famous artists. paintings and sculptures made of a variety of things and activities for children	Written 12 February 2012
EllenChr	4.0 of 5 bubbles	Plan you visite		Written 12 February 2012
Tabatha J	5.0 of 5 bubbles	great gallery		Written 12 February 2012
saffiUk	5.0 of 5 bubbles	A must see		Written 11 February 2012
Nannyannie69	5.0 of 5 bubbles	One of Londons Finest		Written 11 February 2012
WingWalkerWestSussex	5.0 of 5 bubbles	Great Gallery	Paintings from the earliest artists, and getting lighter in mood as the centuries progressed. Nice Restaurant.	Written 11 February 2012
camhass	5.0 of 5 bubbles	Fantastic		Written 11 February 2012
Trevor W	5.0 of 5 bubbles	Overwhelming and Free!	15th - 20th Century masterpieces from the European masters. Audio Guide only 拢3.50 - a must. You will spend a day here and see only a little of what this world class gallery has to offer. A Beautiful experience.	Written 10 February 2012
Tim K	4.0 of 5 bubbles	Great value!	Great collection, shame several galleries closed due to industrial action by PCS union! Do they know how lucky they are to have a pension at all??	Written 10 February 2012
Tori L	4.0 of 5 bubbles	A bit of class!	Brilliant experience. Free! unbelievable seeing such amazing paintings! Gave me shivers down my spine to see such famous paintings, to know i was standing in front of them. MUST SEE!	Written 10 February 2012
EvelynM46	5.0 of 5 bubbles	Unbelievable		Written 9 February 2012
Christina2001	5.0 of 5 bubbles	Surprisingly good	I'm not a massive art lover even though I sometimes find myself going to art museums abroad, however, I decided to visit the National Gallery as I was running out of things to do in London...and I had a surprisingly good day out!What struck me was the number of artworks I recognised as I strolled around the galleries - and also the size of the building. There was van Gogh's 'Sunflowers'; van Eyck…	Written 8 February 2012
Persephone5	5.0 of 5 bubbles	Lovely	This is the first place we went in London. It is large and we didn't get to everything, but the quality of art is great. I was surprised because I thought it might all be boring portraits. Not so! A great way to spend a couple of hours, or more, if you have time.	Written 8 February 2012
Rachel F	5.0 of 5 bubbles	Great gallery	Trudging through a museum is so tiring but this one was fantastic and well worth the trudge!	Written 8 February 2012
mpmessier	4.0 of 5 bubbles	Great museum - a must see	Great museum. A bit confusing as the map sold for 1pound is very basic. You may start at the gift shop and get a better map and explanation book before the visit. It will take you at least 2 full hours to visit this great museum.	Written 8 February 2012
Kevin B	5.0 of 5 bubbles	Fabulous and free!	Well worth a visit, even if you aren't an art buff.	Written 8 February 2012
LLK	5.0 of 5 bubbles	Masterpieces everywhere you look	I'm an art museum hound, and what I love about the National Gallery is the quality - so many masterpieces, such great quality, and you can see it all in 2-3 hours.	Written 8 February 2012
ArzuS	5.0 of 5 bubbles	Very impressive, a must-visit if you have even basic art knowledge.	Loved seeing so many originals of paintings I have seen copies of, all my life. Please note: no photo-taking allowed!	Written 8 February 2012
shakespeare4me	5.0 of 5 bubbles	See the Masters	Van Gogh, Cezanne, Monet, Rubens, Rembrandt, van Eyck, Michelangelo, Raphael, Caravaggio, da Vinci, and Botticelli are just some of the artists you can see on display at the National Gallery. If the beauty of the works aren't enough for you, be sure to check out the yummy tea service in the upper level.	Written 8 February 2012
Simon G	4.0 of 5 bubbles	Worth the visit	A great museum for a leisurely tour and you can't trump the value but it won't be my choice if I'm only going to one. It's very much a "permanent collection" - you can kill an afternoon here but will probably not be driven to return for a few years.	Written 7 February 2012
armanleg	5.0 of 5 bubbles	Come on		Written 7 February 2012
ANBrisbane	4.0 of 5 bubbles	Great art gallery	Perhaps a bit too much of the religious paintings but always go to visit one of my favoutie painting by Pissaro. Everyone should check this gallery out.	Written 7 February 2012
Elizajo	5.0 of 5 bubbles	Sad that the da Vinci s were in a separate exhibition	Always a pleasure to walk around . Coffee shop not so good . Some guides were more helpful than others .	Written 7 February 2012
marinablue	5.0 of 5 bubbles	A Favourite place to view and eat	The da Vinci show and an enjoyable light meal in te National Dining Rooms with great views overTrafalgar Sq	Written 7 February 2012
DerbyDuncan	2.0 of 5 bubbles	A bit dissapointed with Da Vinci Exhibition	We ordered our tickets as soon as they went on sale. I soon realised that this was going to be a complete sell out but thought that the National Gallery would have everything under control. I have to say that I thought the organisation left a lot to be desired. We went on the last day of the show with tickets for the first (10 o'clock) time slot. We arrived 45 minutes early and joined the queue b…	Written 7 February 2012
Tony F	5.0 of 5 bubbles	Enjoyable	What can i say? a mesterpiece in itself. the paintings are excellent works of art. a must see for art lovers and it's free	Written 7 February 2012
Fay B	5.0 of 5 bubbles	A Must, and its free!	loved that all museums are free in London :)everyone has to go see the Turner collection! The pride of the National gallery for sure! although be prepared, there is so much to see and so many different rooms it is easy to get lost!	Written 7 February 2012
Hollykutty	3.0 of 5 bubbles	Surprisingly average	This was a very nice collection, but not as impressive as I thought the National Gallery of Great Britain would be.	Written 6 February 2012
PhoenixFrank	5.0 of 5 bubbles	Terrific and Free!	Such a bargain. Hard to skip this museum no matter how limited your time in London. The museum is so centrally located that even with just a few hours available you should plan a visit. So large you can't "do it" in a short period of time but you can certainly enjoy a visit for a couple of hours and get your appetite whetted for additional visits.	Written 6 February 2012
Nick J	5.0 of 5 bubbles	The Best Gallery in the UK bar none	Worth a full day and try to get exhibition tickets as soon as they come out as we missed the Leonardo Da Vinci exhibition because it was so popular.The building itself is beautiful and the rooms are grand. The artwork is quite simply breath taking, the big names are all here. Give yourself plenty of time and just sit and take it all in, its amazing. Excellent.	Written 6 February 2012
RAM_Doubler	5.0 of 5 bubbles	Worth the time!	Impressive collection of recognizable (for the layman) art and artists on display here. Can be seen in just a few hours or less, especially if you're picking and choosing which works you'd like to see.	Written 6 February 2012
johnruskin92	5.0 of 5 bubbles	Da Vinci	We were fortunate to have tickets for the Da Vinci exhibition. This was stunning even for someone like myself who knows very little about art. It could not have been shown in a better location.	Written 6 February 2012
pcl58	5.0 of 5 bubbles	Undoubtedly, one of London's "must visit" attractions	I probably pop into the National Gallery once a fortnight; sometimes for just 40 minutes or so. But, preferably, for a couple of hours. Sometimes I search out paintings I've never looked at before. Other times I return to old favourites. Just being there always lifts my mood. I find it a hugely inspiring place. Quite amazing to think of world-famous artists slaving over the very masterpieces you'…	Written 6 February 2012
lambkin21	4.0 of 5 bubbles	Great Gallery, Great pictures	We went for the Leonardo exhibition but would happily have spent more time here.Glad to see my favorite Leonardo is ours!!! the Burlington house cartoon.	Written 6 February 2012
charliechariot	5.0 of 5 bubbles	Stunning	There's far too much to see properly in one go - and it's all good. There are sme classic paintings in there but it's hard to remember exactly which ones were there - there wer so many. I would never have counted myself as a fan of Constable but his Salisbury Cathedral from the Meadows was brilliant. And there are paintings by da Vinci, Titian, Stubbs, Gainsborough, Turner, Cezanne, Monet, Renoir…	Written 6 February 2012
CJ.MG	5.0 of 5 bubbles	My favourite gallery in the world, packed with master pieces!	Loved the range of quality art on display to see for free, gets very packed which can spoil the experience a little bit.	Written 5 February 2012
stormbringer55	5.0 of 5 bubbles	Another fantastic place to go	My wife loved it and so much so we have been back twice,recomended for art lovers.	Written 5 February 2012
De lekkerbekjes	5.0 of 5 bubbles	All the paintings I wanted to see!	Really great museum experience. Just walk true the museum, take an audio guide and discover why the paintings are so special.If you just walk true, a painting with some sun flowers may not be as interesting than you first thought. And some old dull paintings may suddenly be a lot more interesting if you know the place where they come from or why they exist.	Written 5 February 2012
wiggi50	4.0 of 5 bubbles	Leonardo and lunch		Written 5 February 2012
candyqueen	4.0 of 5 bubbles	Make sure you have plenty of time for this place!	Me and my bf called here on a weekend trip to London. No admission free which was fab, small fee for a couple of galleries but we're talking 拢2.. I didn't look around the whole place but spent a while in the Tudor room as I have had a love for Tudor history for a long time. Seeing these portraits was amazing, I'd definitely go again.	Written 5 February 2012
S P	5.0 of 5 bubbles	always worth a wander	as ever a great mix of permanent and new exhibits make this a must see visit whenever I'm in the Trafalgar Square area.I'm a sucker for Rubens, Gainsborough, J M Turner and other big landscape daubsters so love being able to pop in and soak up some of their best work in the National...and never fail to see something else new which brings some new pleasure.Still can't believe we are able to visit …	Written 4 February 2012
D s	1.0 of 5 bubbles	Over-sold..what a shame National Gallery	Timed advance tickets booked 2 months ago....horribly over-crowded and impossible to see pictures as National Gallery had sold many extra tickets on the day...just greedy.	Written 4 February 2012
rachel_shepherd7	2.0 of 5 bubbles	Wanted to see Da Vinci collection but declined!	Appartently only 400 tickets allocated on a daily basis. Arrived 10am on a Sunday only to be told, no access allowed as all tickets already sold!!! Not Happy! No mention of this on the web site. Very unhelpful staff, and on such a cold morning not what we wanted to hear!!! Very disappointed with the whole affair.	Written 4 February 2012
inkypolo	5.0 of 5 bubbles	Big but brilliant	A very large gallery right in the heart of London. Tourists and residents alike should have no problems finding this place, and it is a gem inside. Enjoy it!	Written 4 February 2012
Clairec58	5.0 of 5 bubbles	A treasure trove		Written 4 February 2012
world_is_your_oyster	5.0 of 5 bubbles	Wonderful Masters	Not to be confused with the National Portrait Gallery which is just behind and accessed around the corner. This is the Gallery who's building front you see when you visit Trafalgar Square. Inside you will see paintings from almost every master and century to the present. Some when seen were disapointing and over rated, in my view. While some others were magnificent and when seen in such a magnifi…	Written 4 February 2012
borregan	5.0 of 5 bubbles	Permanent collection	a thorough collection from all the known artists in a beautiful setting.	Written 3 February 2012
DurbanHappyWanderer	5.0 of 5 bubbles	Magnificent Paintings	Well displayed. Large airy rooms. Not crowded. Paintings are well grouped. There was a special display of Leonardo da Vinci's work which I would have liked to see, but the tickets were sold out	Written 3 February 2012
JennyPlesums	5.0 of 5 bubbles	Oh for days of leisure.	We went to the National Gallery the day after we went to the V&A. It was wonderful to see the sames styles we saw in the V&A exhibits in the paintings of the period. The clothing and furniture in the paintings were not "props" they were the real articles from the period. WOW!	Written 3 February 2012
JoLo97	5.0 of 5 bubbles	Great day out	We could not get tickets ( at least at reasonable price) for Da Vinci, but had forgotten what an absolutely lovely day can be spent at the 'National'.Informative screens to help you plan your tour, but then every room has a wonderful, thought provoking selection.There is no charge, so pop out for lunch in nearby Covent Garden and come back for more. ( Very handy cloakroom to park any bags.)	Written 3 February 2012
FlopsyAthens_Greece	5.0 of 5 bubbles	Incredible collection...Well worth a visit!	I had been to London many times before but had never thought to visit the National Gallery. I am so glad I finally went on this trip! The collection is absolutely amazing, nearly every period of art is represented. Many of the works are absolutely breathtaking. And it's free! So I went back the next day too. It's very well organized and laid out, and a visit to the shop is worth your time as well…	Written 3 February 2012
Kim B	3.0 of 5 bubbles	National Gallery	Too bleak - great building - impressionists were a treat	Written 2 February 2012
lbclarkster	4.0 of 5 bubbles	Fun to wander around in	The great thing about museums in London is that most of them are free. I love the National Gallery because it is centrally located and it is great to wander around in. Since you don't have to pay to get in you don't feel pressured to absorb everything at once--this means you can come in and see a little at a time. They also have a nice cafe and bookshop.	Written 2 February 2012
Jacqueline M	5.0 of 5 bubbles	Gorgeous art and space	This is a grand museum, with a very fine collection exhibited in really incredible museum space - high ceilings, great lighting, wonderful wall paper, and lots of seating to contemplate the works. Just go - all the periods are represented from the Renaissance onward. I LOVED IT. You could spend days there. And it's FREE!	Written 2 February 2012
Jessnet	3.0 of 5 bubbles	Very crowded	We visited with timed entry tickets to see Leonardo collection. Very crowded, hot and stuffy. Had to scramble to see some of the exhibits. I think they have oversold the tickets and should have limited the numbers. Very disappointed!!	Written 2 February 2012
alish	3.0 of 5 bubbles	good special exhibitions		Written 1 February 2012
Las_Calas_Chairman	5.0 of 5 bubbles	National Gallery		Written 1 February 2012
janecad	5.0 of 5 bubbles	Leonardo	Leonardo exhibition was AMAZING, Go and see it if you can but try to pre book as the queues were VERY long. We went back to the gallery the day after and joined a general "highlights" tour, the group was very large but the guide interesting and enthusiastic. We always try to do a highlights tour of any gallery/museum that we visit and haven't been dissapointed yet	Written 1 February 2012
Modern Malcolm	3.0 of 5 bubbles	Fabulous if you like art.....	Ok, I get bored easily in art galleries, but I quite enjoyed myself for a couple of hours at the National Gallery. Extensive doesn't cover it.....the place is huge!	Written 1 February 2012
CMtrips_12	5.0 of 5 bubbles	My Favorite Art Museum in World		Written 1 February 2012
galavantinggranny	4.0 of 5 bubbles	Most enjoyable	Great to see the originals . Well laid out and great spot for a coffee break	Written 1 February 2012
Bill R	5.0 of 5 bubbles	Thrilling !	Because its free admission, we were able to drop in and out of the museum throughout our stay in London. We didn't feel the need to spend hours at a time - just 20 minutes or so and then we felt refreshed.	Written 1 February 2012
SparkyShaw	5.0 of 5 bubbles	Crowded but worth it	The variety of paintings housed here is amazing. Collections are organized by type and time period. Got to get up close and personally with paintings from all the way back to the 1500's. Not a fan of every style or scene, but still impressed	Written 31 January 2012
CAT	4.0 of 5 bubbles	National Portrait Gallery	Saw the "Actresses" exhibit at National Portrait Gallery. This is just the right size Gallery for me so that I don't end up getting "museum fatigue". It's a beautiful collection, and a good cafe, too!	Written 31 January 2012
D_and_LWales_UK	2.0 of 5 bubbles	Disappointing da Vinci	It goes without saying that the exhibits at the da Vinci exhibition are without equal, and that the NPG pulled of a huge coup collecting so many together the excessive numbers of visitors ruined the capacity to enjoy the occasion. There was little time to stand and reflect and enjoy, disappointing in the extreme.	Written 31 January 2012
Equanimity	5.0 of 5 bubbles	Leonardo at the Court of Milan	The most influential artist in the western world. Too many tickets sold, though, made for a limted viewing experience. Can't fault the exhibition though	Written 31 January 2012
M1BDA	5.0 of 5 bubbles	A Weekly Visit	I visit for the Turners and the Impressionists, but as I wonder round during my weekly visit (I only work a few 100 meters away) I enjoy all periods. Good shop and cafe.	Written 31 January 2012
Stroudiepuss	5.0 of 5 bubbles	Wonderful	We visited the Leonardo exhibition yesterday, whilst it was crowded we had been given the tip of hopping from picture to picture which meant we did not follow the crowd. It was wonderful to be able to stand in the room with the 2 Virgin of the Rocks pictures and compare them. After a walk through St James park and Horse Guards Parade (to get some fresh air) we went back in and spent time with the…	Written 31 January 2012
Norman Y	5.0 of 5 bubbles	World Class Art Collection	A fantastic collection of art containing masterpieces by most of the greats Western art. Housed in a beautiful building just off Trafalgar square. It must be one of the world鈥檚 greatest collections and unbelievably it鈥檚 free. Take your time and make a day of it. There is plenty to see and the National Portrait Gallery is in an attached building.	Written 31 January 2012
julesA1	5.0 of 5 bubbles	Da Vinci exhibition was excellent	This was probably a once in a lifetime opportunity to see all these ancient works of art under one roof in a public place. Well worth a visit.	Written 31 January 2012
Gillian W	5.0 of 5 bubbles	National Gallery		Written 30 January 2012
John S	5.0 of 5 bubbles	Best of all, it is free!		Written 30 January 2012
John-the-Phone	4.0 of 5 bubbles	Great collection of old masters	We visited for the Leonardo exhibition, but spent a good few hours looking at the rest of the collection. The building alone is worth seeing, but this is a fantastic collection of art from the last 700 years.	Written 30 January 2012
IcreamCone	3.0 of 5 bubbles	I have seen better...	Very good museum, but I have seen better. May be depends what kind of art collection one is really looking for. I live in Vienna and the Museum of Art and History actually has more interesting collections, but again,...depends what you like. They have a few Van Gogh, Manet, Monet and other Impressionist artist etc. NO taking pictures...not allowed , nto even to take a pic of the stairs or ceiling…	Written 30 January 2012
simonshearer	3.0 of 5 bubbles	The Da Vinci Exibition was a rip off	The Da Vinci exhibition, which was the reason I went to London, was disappointing. It cost nearly 拢20 for which you got a few small and very crowded rooms in the vbasement, and some of the pictures weren't even by Da Vinci. Better to go to the Louvre or the Vatican and see the pictures in their natural setting without half of London in your way.	Written 30 January 2012
loopy101	5.0 of 5 bubbles	It's Free! Amazing	Just the best attraction in London, where else in the World can you see Turners/Gainsboroughs and Constables in the same room all for free?? There is always something new to see and the building itself is amazing. A definite must-see when you're in London.	Written 30 January 2012
jtk_Greece	4.0 of 5 bubbles	Art!	Free entrance! To difficult to see Leonardo Da Vinci's masterpieces, since if you wanted to find a ticket, you should be there by 6:00 a.m.	Written 30 January 2012
KAS57	5.0 of 5 bubbles	Da Vinci Exhibition was Fantastic	Not to missed. There are fifty admissions an hour that one can stand in line for. We got there at 8am and where buying tickets at 11am. Opted for a late admission and then went to Selfridges food hall for mince pies. Had lunch at St Martin's in the Fields.	Written 30 January 2012
callingitlikeitis	5.0 of 5 bubbles	a lifetime's project	I've been visiting hte national gallery all my life. I still go, regularly. It's never dull.	Written 30 January 2012
Evie100	2.0 of 5 bubbles	Disorganised Da Vinci'	My husband and I were really looking forward to visiting the Leonardo da Vinci Exhibition and travelled down from Yorkshire. It was chaos from the time we arrived at the front entrance. Although the Da Vinci Exhibition was advertised directly outside the main entrance by way of a canopy, when we entered by way of the main entrance, we found no signs to show us the way. After 10 minutes of queuing…	Written 30 January 2012
Tim C	5.0 of 5 bubbles	Great art for all	A great art gallery with plenty to inspire even if you are not the greatest art lover or critic.	Written 30 January 2012
SoulTherapist	4.0 of 5 bubbles	The Prince's Carbuncle	In this national institution there is a marvellous collection of art, including many Old Masters, from all over the world. I do not however like the unlovely extension so enthused over by Prince Charles, who intervened (as is his wont) to stop the building of the initially commissioned extension, calling it a "carbuncle on the face of a well loved friend."	Written 30 January 2012
Heather C	5.0 of 5 bubbles	Helpfull	I had a fall whilst on my visit and found the staff more than helpful making sure i was ok and provided me with ice packs. The gallery itself is wonderfull, so much to see and the cafe has the most gorgeous food, worth a visit just to eat!	Written 30 January 2012
dai44	4.0 of 5 bubbles	TRAQUILITY AND BEAUTY IN THE MIDDLE OF LONDON	After you have seen Buckingham Palace and walked along The Mall to Trafalger Square, take some chill out time and admire the exqusite and beautiful paintings in the National Gallery right on the square. They are superbly displayed and the friendly staff are always ready to help. What a joy to "enjoy" such a National Treasure.	Written 30 January 2012
location125	3.0 of 5 bubbles	poor organisation	Visited the De Vinci exhibition .Far too many people allowed in at any one time which spoilt out visit.	Written 30 January 2012
winedrinker118	3.0 of 5 bubbles	Hot, crowded, but educational	The problem with exhibitions such as that of Leonardo da Vinci, is that they are extremely popular and limited by time, so consequently demand for tickets is high and room space consequently limited. I am sure the organisers are doing their very best to accomodate everybody, but the outcome was for my wife and I a groing sense of frustration at having people stand in front of one, when trying to …	Written 30 January 2012
doberoscar	5.0 of 5 bubbles	Fine	Wonderful masterpieces! We visit once a year . Highly recommended !	Written 30 January 2012
Annelies_Saron	5.0 of 5 bubbles	worth a visit	The museum is certainly worth a visit! there is art for everyone, you have to make a selection of room you'll like to see or you can spend three days here!	Written 30 January 2012
eviepeevie	4.0 of 5 bubbles	Something for everyone's taste		Written 29 January 2012
Richard B	5.0 of 5 bubbles	More specifically, the National Dining Rooms Restaurant	Located in the Sainsbury wing of the National Gallery, this restaurant offered us a delicious lunch at a very reasonable price. I'd reserved a table on-line, requesting that it would be fairly tucked away, if possible. That's exactly what we got, even though we arrived 15 minutes late. The lovely lady at the reception had tried to phone me, but I'd never thought to switch it on ! The rest of the …	Written 29 January 2012
SamanthaArianne	5.0 of 5 bubbles	Well thought out		Written 29 January 2012
LottieP23	4.0 of 5 bubbles	Brilliant and overwhelming	Loved the Van Gough! There was also Leonardo Di Vinci	Written 29 January 2012
Ali_Saleh	5.0 of 5 bubbles	Great !	Great collection of arts ! Free enterance. and got the chance to see some of Leonardo Da Vinci's masterpieces.	Written 29 January 2012
Lacey J	5.0 of 5 bubbles	A perfect day	This is the best museum I've ever been to (alright, I haven't been to The Louvre but I have been to many). I took the self-guided tour with the headset and it made the experience that much richer. I look forward to another visit.	Written 28 January 2012
David J	3.0 of 5 bubbles	Great view average food	if your at the gallery and get hungry and don't mind how much you spend don't go seaching the streets its so conveniant and the view does not disapoint. The resterant is good the service is good and its all just very easy and stress free especialy with a glass of procecco.	Written 28 January 2012
Caitlin S	5.0 of 5 bubbles	AMAZING	Absolutely stunning gallery, filled with hundreds of well-known paintings. Despite the grandeur of the building, there is an intimacy. A humbling experience to be surrounded by some of the most famous paintings in the world, including Van Gogh's Sunflowers and Monet's waterlillies. Going after dark allows a truly 'London' experience - standing at the enterance over looking Trafalgar Square, with …	Written 28 January 2012
gadMelbourne	5.0 of 5 bubbles	I ALWAYS visit the National Gallery	It is wonderful to re-visit favourite paintings - they keep calling me back....especially the Turners. Though quite busy, there was still the hush of people respecting the experience - the wonderful collection, the great artists, the minds and different styles of the artists. The fashions, the histories told in the paintings, the intrigues, clues and puzzles - they are all there.	Written 28 January 2012
bogdanovaolga	5.0 of 5 bubbles	must go	Painting masterpieces from 13 to 19 century including Monet, Terner, Rafael, Rubins etc. Free entrance, you are charged for audio guide or guide brochure only.	Written 28 January 2012
Graham C	5.0 of 5 bubbles	Leonardo !!!!!!	A superb exhibition, once in a lifetime experience.	Written 28 January 2012
JohnM297	5.0 of 5 bubbles	The best!	This is the finest art gallery in the world. Every time I go i see something new. Wonderful atmosphere. So much to see, needs more than one visit.gets very crowded, go early!	Written 28 January 2012
Karen C	4.0 of 5 bubbles	A Beautiful and unique museum.	Outside of the gallery there was an enormous wall sized replica of a Monet painting done in foliage. It was absolutely amazing and unique to the gallery. Definately take the time to see this beautiful landmark and enjoy the surrounding Trafalgar square and 4 lion statues.	Written 27 January 2012
Yes Nomad0921	5.0 of 5 bubbles	Art through the ages - Leonardo exhibition!	Excellent standing displays as well as a exhibition on Leonardo - on a par with the great museums of the world - the Met in NYC, the Louvre, et al. Loved it - be prepared to spend some time there!	Written 27 January 2012
BusinessManUK	5.0 of 5 bubbles	Civilised learning	Why would you NOT come here? This is a wonderful experience for adults and kids alike. Broaden your life experience and pay this wonderful homage to civilised society a visit.	Written 27 January 2012
vladaman	5.0 of 5 bubbles	Always great to visit	We just love this gallery. Great collection of Paintings, well organized and educational. Free entry, but don't forget to contribute.	Written 27 January 2012
VASSA R	4.0 of 5 bubbles	The event is not for everyone.	Missed all the Da vinci painted because of the event that very hard to get the ticket if you could not woke up at 4 AM. to buy it.	Written 26 January 2012
sexykitten26668	5.0 of 5 bubbles	portraits in a gallery.Brilliant idea!		Written 26 January 2012
lunchcrwd	5.0 of 5 bubbles	Great collection of art and free too. Shouldnt miss	Liked all of it...One day minute maid had a giant goofy orange outside on Trafalgar square which messed up the view but don't miss national gallery	Written 26 January 2012
eorlover	5.0 of 5 bubbles	bueaty	It can be a little over welming give your self plenty of time to really enjoy all the rooms and the rare art they hold.	Written 26 January 2012
Alanrush	4.0 of 5 bubbles	A bit of Culture.	Very busy but very well laid out.Only had half an hour but saw plenty of paintings.Staff where helpful so you cannot get lost in the place.I would go again.	Written 26 January 2012
mikeoz	5.0 of 5 bubbles	one of my favourite places in London	This is the best art gallery in the world for looking at the history of the art in a relatively condensed format. Essentially all the old world masters are here- and there are masterpieces by most of them on display (not just lesser works from late in their career). I'm fortunate to live over here, and love nothing better than coming in for an hour or two and searching through another couple of r…	Written 26 January 2012
June P	4.0 of 5 bubbles	Leonardo de Vinci exhibition	We had tickets and for the price of 拢17.50 to see this fabulous collection - well it is incredible. There was free booklets with information on the paintings and sketches, audio guides and a beautiful coffee table book brimming with very detailed background explanations of the work, and gorgeous reproductions, which is now available for 拢15. Ours cost 拢25 on line in advance but worth every penny.…	Written 26 January 2012
BettycatMiddlesex	2.0 of 5 bubbles	Nice Leonardos - shame about the crowds	Don't be too upset if you could not get a ticket for the Leonardo exhibition at the National Gallery. Although the paintings are wonderful, the crowds make viewing them frustrating. The timed ticket entry system seems to have broken down completely. The bottle neck in the first room meant it took over 5 minutes to even get near the first exhibit. Security was very lax and people were allowed to g…	Written 25 January 2012
AMD90	5.0 of 5 bubbles	Fantastic Gallery	Don't waste your time at the Lourve, The National Gallery is wonderful to see, MUST DO!	Written 25 January 2012
Nataliya T	5.0 of 5 bubbles	Great Museum	Great museum. I went on a Saturday afternoon and it was very busy. Choose an earlier part of the day if you want to avoid crowds, but it is definitely something to see. Van Gogh's "Sunflowers" is here, and seeing it up close and personal was worth it. Docents are in every room if you need help or have questions. Great museum. I will definitely visit again.	Written 25 January 2012
Don_Momchilio	5.0 of 5 bubbles	Perfect	A perfect attraction in a perfect location, with Trafalgar square in front, Nelson's column there too. Perfect!	Written 25 January 2012
CTF01	5.0 of 5 bubbles	One of the best	This is the fourth or fifth visit to the gallery. I am still mot impressed with the sculptures but find something of interest in every area. This is a huge gallery with one of the best collections in the world.	Written 24 January 2012
Biological woman	4.0 of 5 bubbles	Wonderful gallery	and a few more modern portraits would have earned it five stars with this reviewer!	Written 24 January 2012
takayukibru	5.0 of 5 bubbles	If you love paintings, you will love the National Gallery	This place is amazing. First of all, it is a free museum! This is a place you must visit if you love art. They do have a thousands of paintings from lots of famous painters! What I also enjoyed is the museum shop with a variety of souvenirs but with lots of interesting arts books. Tip: the luggage storage is free	Written 24 January 2012
Artcrawl	4.0 of 5 bubbles	Amazing art, fire the staff!	O-M-G! What do they do to those people that run the place? We went down to the cloak room to pick up our bags at around 4:30 pm. Bare in mind that they stop taking coats/bags at something like 3:30pm. 2 guys there sitting doing nothing but swinging on their chairs. After getting my bag I asked one ( nicely) if he could show me on the map where the metro station was. He became very agitated and sa…	Written 24 January 2012
Footlooseatlast	5.0 of 5 bubbles	National Treasure		Written 24 January 2012
Mike G	5.0 of 5 bubbles	Always a winner!	It doesn't matter how long you have in London ...it's always worth paying a visit. You can run in and do a top 10 must see paintings or whatever number you have time for ...or do a guided tour or hire headphones and take your own time. We did a bit of each during our last visit. We tagged on to an interesting free tour ( dropping out when we were invited to now go and do our own sketches!!) and t…	Written 24 January 2012
penfolds_bin_95	5.0 of 5 bubbles	Fabulous	probably the best free afternoon ever spent in London.Unmissable !!!	Written 24 January 2012
Baskingseal	5.0 of 5 bubbles	Room 34 worth the fare to Londone alone!	Much has been written about the National Gallery which is a must for any visitor to London. However, within it is Room 34 'Great Britain 1750-1850' which is an absolute must even if you only have 20 minutes to spare before your meal, theatre or train home. To see the much hyped 'The Haywain' in the flesh is a revelation and surely no-one viewing the Turners, (any of them) can fail to be moved and…	Written 24 January 2012
SandraStewart	5.0 of 5 bubbles	History in the world	Van Gogh was superb, you can to visit also Leonardo Da Vinci's expo, walk inside is looks likes to walk inside the human history.	Written 23 January 2012
kahkityoong	5.0 of 5 bubbles	Great Experience	I try to visit every time I'm in London at least once. The twice daily guided tours are brilliant - educational and often quite entertaining. These usually focus on 3-5 paintings. My personal favourite in the collection is Samson & Delilah (Rubens). The cafes are a great pit stop as well. Loved the Canaletto special exhibition last time as well.	Written 23 January 2012
PersianPussycats	5.0 of 5 bubbles	Leonardo da Vinci	Absolutely brilliant. The other displays were great too. Lots of famous paintings.	Written 23 January 2012
Gloucs	5.0 of 5 bubbles	Therapeutic - wonderful place	The art is magnificent but just concentrate on a favourite painter or style as it can easily overwhelm the first time visitor. Staff are very knowledgeable and if you can get on a tour - grab it! Could not get into Leonardo exhib which was a pity but there is so much on offer here in main galleries it never seeks to delight and amaze me. The building is also magnificent - look up!	Written 23 January 2012
EastAngliaDiver	5.0 of 5 bubbles	A bit of Art	Astonishing to see the real paintings and see how prints and photographs do not do them justice. A delightful free cultural experience.	Written 23 January 2012
lindylou	4.0 of 5 bubbles	Lovely place to wander.		Written 23 January 2012
thegoose768	5.0 of 5 bubbles	brilliant.. worth a visit	I am in no way an art lover but I must say I really appreciated this gallery, I went to see if I could get tickets to see the davinci exhibition but there was no chance of that so I decided to look around anyway.Some of the art work is stunning and so life like, I didnt feel like sister Mary but understand quality when I see it.This is well worth a visit, its a massive place and its free, I want …	Written 23 January 2012
Chris G	4.0 of 5 bubbles	Great with kids - who would have thought	We had a great visit to the national with our two children aged 9 and 7. We got an audio trail for the children and they had a great time. Would recommend.	Written 23 January 2012
radmom4uk	5.0 of 5 bubbles	Great Gallery in a hopping part of town		Written 23 January 2012
Esther H	4.0 of 5 bubbles	Landmark attraction to be visited repeatedly		Written 23 January 2012
CassieSurrey	5.0 of 5 bubbles	Wonderful gallery - wonderful location		Written 23 January 2012
SeeWhatDSees	5.0 of 5 bubbles	Da Vinci Exhibition	This is a fantastic gallery - great art, beautiful building, great restaurant and really helpful staff	Written 23 January 2012
boronmoron	5.0 of 5 bubbles	Beautiful and Historic and FREE	Best Art Museum I've been in to date. An extremely pleasant walk through Art History.	Written 23 January 2012
AshleyDriedger	5.0 of 5 bubbles	For the art lover	The national gallery is beautiful from the inside out. I wouldn't reccommend a gallery if you do not appreciate the fine arts, but I could have spent hours in here. There are comfortable spots to sit in every room, so take your time, and appreciate the impeccable work accomplished.	Written 22 January 2012
stevedeb	5.0 of 5 bubbles	Too good to be true		Written 22 January 2012
wackojacko007	2.0 of 5 bubbles	What would Leanardo say.........................	## Note this review is for the temporary Leanoardo Da Vinci exhibition currently running and not the National Gallery itself ##We purchased our tickets way back in Nov 11 and waited patiently for today to arrive. Our alloted time was 5pm, so we joined the queue shortly before and walked to the gallery entrance. Immediately there was a queue of people lining up, so being British we joined it and w…	Written 22 January 2012
dreamangel_uk	4.0 of 5 bubbles	Excellent but book the Da Vinci Tour in advance!	I was bitterly disappointed to have missed out on the tour of the Da Vinci collection. It is not worth queuing up to get tickets on the day - they open at 10:00 am and are sold out by 10:20 am! The works that are available to view in the main galleries are still fantastic though.	Written 22 January 2012
Beverley S	4.0 of 5 bubbles	Go late when it's not socrowded	Went to the Leonardo exhibition which was wonderful but horrendously crowded . As an afterthought wandered into the impressionist rooms at 5pm. Fantastic experience , saw most of the big names and it wasn't crowded at all.	Written 22 January 2012
blakefamily	5.0 of 5 bubbles	great british treasure	wonderful art gallery, free to visit and full of beautiful pieces. particularly enjoyed the van gogh, monet and constable	Written 22 January 2012
petemcgrath	5.0 of 5 bubbles	visited the leonardo da vinci expo	enjoyed the leonardo exhibition....a once in a lifetime event but also really enjoyed the rest of the gallery.....you could spend an eternity in there....will definately pop in everytime i'm in london!	Written 22 January 2012
Nayer	5.0 of 5 bubbles	Brilliant Da Vinci exhibition	As always, the gallery is a pleasure to visit. I went to the Leonardo exhibition last week. I started queueing at 5.30, and was still about 60th in line. Everyone in the queue is allowed up to 4 tickets, so it's probably best to get there early to be sure of a ticket. The queue had become very long by 6, and around 6.30 people joining ended up at the back of the line. My advice would be to go ver…	Written 22 January 2012
catfingers	4.0 of 5 bubbles	National Gallery overlooking trafalgar Square		Written 22 January 2012
Vivi-from-Oslo	5.0 of 5 bubbles	One of the best museums in Europe	On of the best collections of painings from European masters like Monet, van Gogh, da Vinci, Renoir, Cezanne... We were there in December (for the second time), not able to get tickets to the Leonardo exhibition, but we enjoyed the regular exhibition again. The building itself is is worth a visit. It's very spacious inside and plenty of places to sit down to rest your feet and admire the artworks…	Written 22 January 2012
Zabelle	5.0 of 5 bubbles	Da Vinci Exhibit Amazing Crowds Bad	We had tickets to the Da Vinci Exhibit and it was a once in a lifetime experience. The museum did a very poor job with crowd control however and it was so crowded in the gallery that it was difficult at times to even see the works.	Written 22 January 2012
RinaLon	5.0 of 5 bubbles	Fantastic		Written 22 January 2012
lOla115	5.0 of 5 bubbles	unforgettable place	beautiful museum (architecture itself) and extraordinary paintings collection. A must be to seen.	Written 22 January 2012
Dudley96	5.0 of 5 bubbles	Cant Beat it		Written 21 January 2012
Rosaliathalassinou	5.0 of 5 bubbles	definitely worths a visit	if you are not in a rush,spend at least two hours in the Gallery,is sufficient and has objects of art that are remarkable.	Written 21 January 2012
Duomogal	5.0 of 5 bubbles	A walk through Art History 101	This amazing museum is a not-to-be-missed stop for any traveler visiting London. It's a walk through the very best of western art history.	Written 21 January 2012
J David	5.0 of 5 bubbles	Wonderful Rembrandt and Impressionist works	You can delight in the old masters or any variety of other wonderful works. Even the restaurant is museum quality.	Written 20 January 2012
Adina P	3.0 of 5 bubbles	Gallery Staff Striking	The gallery staff was striking and they closed down the best exhibit containing Van Gogh's Sunflower's painting. The only reason to go in the first place. Then, the De Vinci special expo tickets are sold out at 7am. The only good thing is that it's free.	Written 20 January 2012
CumbriaTone	5.0 of 5 bubbles	The Leonardo Exhibition	Brilliant, a very rare chance to see most of Leonardo's work in one place. Too many visitors were allowed to view. I booked tickets, which is essential if you don't want to line up from 6.00am.	Written 20 January 2012
Sofie022	4.0 of 5 bubbles	Free entrance in a super museum	So many masterpieces together... Try to get there late in the evening	Written 20 January 2012
amr84	5.0 of 5 bubbles	tiziano and many other italian painters	this is a must! if you know little or either you are an expert on arts this is the place. The gallery is free entrance which makes it a must. The paintings are from a variety of countries and ex brit colonies such Egypt and India. Tiziano the famous venetian artist has got masterpieces shown on the italian corner. the french contribution as well cannot be neglected. The english realism rules, wit…	Written 20 January 2012
Aldo S	5.0 of 5 bubbles	The great Masters in front of you.	Often, we have seen art books with reporductions of the paintings. Once you come to the gallery and see the real paintings, you will be able to admire the greatness of the masters.	Written 20 January 2012
RachelKillen	4.0 of 5 bubbles	National Gallery - do it!!	We passed away a couple of hours in here whilst waiting for dinner time! Very informative and amazing to see all those fabulous paintings!	Written 19 January 2012
Hev901	5.0 of 5 bubbles	awesome	Went with my 'arty' 10 year old, all i can say is amazing and a privilige to be able to see such works of art.	Written 19 January 2012
ChristineDurham	5.0 of 5 bubbles	A great experience!	A super place to spend an hour or a day. Relaxing and quiet and totally absorbing seeing paintings you have seen on TV or in books. This was my tenth visit and I still haven't seen it all. Visit the shop!	Written 19 January 2012
Coco24242	5.0 of 5 bubbles	Makes me proud to be British!	I had forgotten how wonderful the National Gallery is. It must be one of the most fantastic of its kind in the world. The immense wealth of wonderful art takes one's breath away. Every corner turned, presents a stunner that you can't believe is hanging there 'in the flesh'! We went primarily to queue for the Leonardo Exhibition, and luckily we got in. So many had travelled, and didn't. I'm on the…	Written 19 January 2012
dragonator	5.0 of 5 bubbles	Free and amazing workes of art you read about	National Gallery is spacious and well layed out.The painting are so well lit and displayed with good seating.The souvenir shop is a good find	Written 19 January 2012
Hilary S	5.0 of 5 bubbles	Awe inspiring	We saw paintings that I based my Art Thesis on from the Impressionists, Renoir, Van Gogh, Cezanne etc that I had only seen in postcard size before! Here they were FOR REAL, 10feet across! Amazing!	Written 19 January 2012
robert e	5.0 of 5 bubbles	outstanding	so many great and universally famous works of art in one place	Written 19 January 2012
george H	5.0 of 5 bubbles	Leonardo	Magic and well done It's leonardo. You don't get this very often and never if you can't get to Poland	Written 18 January 2012
birkonian	3.0 of 5 bubbles	Leonardo exhibition	Pricey restaurant, exhibition was simply too crowded, obviously oversold tickets	Written 18 January 2012
Sylvester1975	5.0 of 5 bubbles	One of the best art collections in the world - amazing		Written 18 January 2012
Turkoman	5.0 of 5 bubbles	Leonardo Exhibition	A sensational collection of da Vinci's work and those of some of his apprentices . Awesome in the true meaning of the word and a great privilege to visit. A lovely christmas present from a friend . finishes February . do go even if you have to join the morning queue as most tickets are sold.	Written 18 January 2012
ANSH90210	5.0 of 5 bubbles	Da Vinci	Incredible! But you have to have tickets beforehand or plan on standing in line for minimum 2 hours.	Written 18 January 2012
iggyTipperary	5.0 of 5 bubbles	Excellent	Excellent, nice staff pity we could not get Leonardo tickets	Written 18 January 2012
cybelenowell	5.0 of 5 bubbles	unbeatable collection	impossible to say what's "best" in a superb collection, but this time we stuck to the early Italian and Dutch painters...what a treat!	Written 18 January 2012
ValkyrieTheWirral	5.0 of 5 bubbles	The Leonardo Exhibition	We booked early and were able to get tickets for this wonderful experience. Major exhibitions such as this can sometimes not live up to expectations, but this one did not disappoint. The work was well displayed and lit. There was enough relevant information to accompany each drawing or painting to give an insight into how the works had developed and how the Master worked. The rooms were 'busy' an…	Written 18 January 2012
luvNCmtns	5.0 of 5 bubbles	Overwhelmed with so much art!	We had less than an hour before closing to see as much as possible (definitely not enough time), but the Van Gogh (Sunflowers) and other timeless art was definitely worth the visit.	Written 17 January 2012
Karen7	5.0 of 5 bubbles	World Class	this is a world class gallery packed full of priceless paintings in its eclectic rooms. The building itself is worth a visit!	Written 17 January 2012
Girondoluna	5.0 of 5 bubbles	The best place in London if you like art!		Written 17 January 2012
vwh187	4.0 of 5 bubbles	Extensive. Lots of great stuff.		Written 17 January 2012
LMCBW	5.0 of 5 bubbles	Top Notch		Written 17 January 2012
sharingexperience	5.0 of 5 bubbles	Fantastic!	I've been living in London for about 4 years and just the other day I realised Id never been here, I finished work at lunchtime so went for a browse. The paintings are amazing - Im not so into all the old art but its a seriously impressive building and lovely looking around it and at all the history and old paintings. I felt very humbled.The restaurant too wasn't too steep, and one of those place…	Written 17 January 2012
Stephen W	5.0 of 5 bubbles	Terrific Art	Leonardo exhibition and all the fantastic art work from all the famous names.	Written 17 January 2012
Simone M	4.0 of 5 bubbles	Good museum	Good museum, but special exhibitions, like Leonardo da Vinci's one, have always huge lines with hours of waiting time.	Written 16 January 2012
ebbie1081	4.0 of 5 bubbles	Crowded but worth it!	It's free, so understandably crowded. However, the paintings were really great and it was a treat to see so many different artworks from different time periods. Even if you're not a huge art fan, it's worth the trip just to be in the heart of Trafalgar Square!	Written 16 January 2012
schubsgirl	3.0 of 5 bubbles	Nice collection	It was definitely worth looking through, I don't much care for modern art but that is just my personal opinion.	Written 15 January 2012
Tejastravler	3.0 of 5 bubbles	Art on the run...		Written 15 January 2012
J S	5.0 of 5 bubbles	Best gallery in the world?	Magnificent collection and free to enter. Good old UK!	Written 15 January 2012
Vlad_Travels	5.0 of 5 bubbles	Amazing!	An absolutely amazing collection! And the entrance is free! Unbelievable!	Written 15 January 2012
Shagha	5.0 of 5 bubbles	unbelievable	if you are a cultural person or an art-lover, or some one who just appreciate greatness, then visit the National gallery.TIPS:1) wear comfortable shoes2) if you want to know more about the paintings, get an audio guide, but be ware that it gives more than most of people want. there are a lot of detailed information about the paintings3) there is a 1-hour recommendation, but i'm telling you that i…	Written 15 January 2012
Terry A	5.0 of 5 bubbles	You won't beat this anywhere in London!		Written 15 January 2012
Keti P	5.0 of 5 bubbles	Very nice	Take the map at the entrance, pick the part that you wold like to see and go! The Gallery is huge, so I advise to plan what you want to see, so you don't get tired to early! Entrance is free, except some temporary exibitions! You can donate some money if you want.	Written 15 January 2012
Surreyglobetrotter	5.0 of 5 bubbles	Excellent standing collection		Written 15 January 2012
LUISF	4.0 of 5 bubbles	overcrowded temporary exhibitions halls	We visited the National Gallery this time for the 'Leonardo Da Vinci at the court of Milan' exhibition. A really good one, with 9 paintings by Leonardo, lots of prints and drawings and works by his contemporaries. A comprehensive view of his art, with some of his masterpieces. The drawback is there are dozens of visitors around these small paintings displayed in a quite small exhibition area.Shou…	Written 14 January 2012
Jeremy A	3.0 of 5 bubbles	Great treasure house, but cluttered and indigestible.	There is a lot of wonderful treasures here, but I find the rooms are so cluttered that I get artistic indigestion after an hour's looking. The National is particularly bad with special exhibitions like the Leonardo da Vinci show. This was staged in badly ventilated, cramped conditons with no flow organization so undreds of bodies were pressing thrusting in all directions. Leonard deserves better!	Written 14 January 2012
Peter V	5.0 of 5 bubbles	Leonardo Exhibition - so lucky to get tickets.	The Leonardo Exhibition is one of the most popular and significant exhibitions in the history of the National Gallery - at least on a par with the recent Monet Exhibition at the Grand Palais in Paris . The National Gallery itself is a must see for any art lover and is probably only equalled by the Heritage Museum in St Petersburg and the Metropolitan in New York. Inevitably, with such a demand fo…	Written 14 January 2012
AlisonJW	5.0 of 5 bubbles	Wonderful	Amazing collection of art. Free tours, and the audioguides are great.	Written 14 January 2012
jessicav85	5.0 of 5 bubbles	Beautiful collection!	What a beautiful gallery located in the heart of Trafalgar Square. The art is amazing! You must stop by when in London.	Written 14 January 2012
has2bperfect	3.0 of 5 bubbles	how not to manage an exhibition	We were fortunate enough to get tickets for the Leonardo da Vinci: Painter at the Court of Milan exhibition. The trouble was that the National Gallery had packed too many people in at once, it was very hot and over-crowded. To get a good view of the paintings (which were glorious) was very difficult. People sat around on the benches fanning themselves with the programmes to try to cool off and ov…	Written 14 January 2012
Lulu G	5.0 of 5 bubbles	Our National Heritage.		Written 14 January 2012
rebfamily	5.0 of 5 bubbles	Great to visit	When in Europe be prepared for churches and art galleries. After awhile, it becomes hard to stay focused. I would recommend here going backwards, start with the more modern and work your way back in time.	Written 13 January 2012
witston	5.0 of 5 bubbles	Always lifts your soul.	I've been visiting the National Gallery since my early twenties. I love it all. The quality of the paintings is superb. There are masterpieces from every age and every era. Please make a contribution in the collection boxes - this is one of London's greatest assets.	Written 13 January 2012
Peter W	5.0 of 5 bubbles	Da Vinci and much more	We went to a 'Times' private view and so got a rather priviliged taste of what the NG has to offer, but that does not devalue the report - top class in every way.	Written 13 January 2012
Claire999	5.0 of 5 bubbles	Its free, why not	Great collection of paintings, loved the Van Gogh and Monet, and its free!	Written 13 January 2012
JackLondon35	5.0 of 5 bubbles	Fantastic if you love art as I do	Magic! What can you say one of the finest collections in the world	Written 13 January 2012
chelsea_street	5.0 of 5 bubbles	the amazing expresionist paintings	One of the great galleries of the world and free, it is a shame the special exhibitions are in the basement and often very crowded.	Written 13 January 2012
Hagkamp79	5.0 of 5 bubbles	Great paintings for FREE!		Written 13 January 2012
udimion	4.0 of 5 bubbles	Great collection		Written 13 January 2012
Selwyn G	5.0 of 5 bubbles	Leonardo Exhibition	Fantastic!and the English tea in the restaurant was very good.	Written 12 January 2012
katy c	5.0 of 5 bubbles	Amazing and free	Great for all those world class renaissance paintings!	Written 12 January 2012
SouthWalesTeapot	5.0 of 5 bubbles	Afternoon tea and quick viewing of pictures	The pictures are better than the tea which is overpriced for what it is!	Written 12 January 2012
unfrequentflyer	5.0 of 5 bubbles	Great art, and it's free	I love that you can just walk in off Trafalgar Square and appreciate a huge range of european art for free. No interminable queues like at the Louvre! (unless you are queuing for a special exhibition eg da Vinci exhibition)	Written 12 January 2012
elaine451	5.0 of 5 bubbles	London Gallery	Loved it very clean and lots of information. would of liked to spend more time as there was so much to see, loved seeing the paintings of Henry 8ths wifes, that was a highlight and even got too see a painting of an ancestor of mine.	Written 12 January 2012
louby64	3.0 of 5 bubbles	Disappointing Leonardo Exhibition: overcrowded and poorly lit.	This is the most I have ever paid for an exhibition in the National and to be honest my expectations were much higher. Having studied art history many years ago, I was keen to see this unique collection of works by the master Da Vinci. The majority are tiny sketches and doodles, quite hard to even see with the naked eye; he must have drawn them using a magnifier! The most famous paintings general…	Written 12 January 2012
Braylo	5.0 of 5 bubbles	Must see for art lovers	Leonardo da Vinci Exhibition was amazing but the rest of the Gallery too. Plan in more time than you think, there's too much to see	Written 12 January 2012
DJDSouthend	5.0 of 5 bubbles	Leonardo Da Vinci at the Court of Milan	Visted the current exhibition. Had to book well in advance but well worth waiting for. The exhibition is very popular so lots of waiting. Its due to finish at the end of the month so if you have'nt seen it you need to get a move on! I enjoyed the paintings and drawings but not the crowds, still at least I was able to see it!!	Written 12 January 2012
canucktraveller83	5.0 of 5 bubbles	Give Yourself Several Hours	A massive collection! Wear comfortable shoes and bring water...you'll be here for hours. Which will be well-spent, as you'll find pieces from just about every artist you can think of. It's also free!	Written 11 January 2012
spikeuk12	5.0 of 5 bubbles	Photo expo	Great atmosphere, friendly staff. heating a little too high. Very good prices for entering extra exhibitions.	Written 11 January 2012
goodwinrohan211	5.0 of 5 bubbles	one to see again	I like everything in the Gallery. It is the endless pleasure to see pictures of the greatest artists and you can come again and again t spend a few hours and enjoy with portrets and pictures from all over the world.	Written 11 January 2012
magentabreeze	5.0 of 5 bubbles	One of few free treasures in London	Just plain impressive to see major Western works in one place and not feel as though you have to stay forever to get your money's worth. Good way to show a growing family great art / art history without overwhelming or boring them.	Written 11 January 2012
mrscoml	5.0 of 5 bubbles	Leonardo worth the wait	Probably once in a lifetime chance to see some of these works. UNfortunately marred by having to queue for 4 hours. The National Gallery seemed to be caught out by the popularity of this special exhibition.	Written 11 January 2012
S J	4.0 of 5 bubbles	Go to restaurant rather than cafe	Really only went to see Da Vinci Exhibition. Would not recommend Cafe, it is like sitting in cold draughty corridor	Written 11 January 2012
Monica M	5.0 of 5 bubbles	A visit at the National worths the journey	After 10 years I came back to the National Gallery with my husband and a friend of us, the atmosphere is always magical and the paintings you can see just amazing. The Museum is free but I suggest to give a offer. We saw from Caravaggio to Picasso, Monet and Van Gogh and many many others. The Museum is always crowdy but very silent and, for me , relaxing.The area is central, you are in Trafalgar …	Written 11 January 2012
piglit36	5.0 of 5 bubbles	Truly a once in a lifetime experience.	Visited the National Gallery on 28th December, spending the afternoon there while waiting for our timed ticket for the Da Vinci exhibition. The galleries are extensive and we had sore feet by the time we made it down to the exhibition, despite only seeing a fraction of what was on display.The Da Vinci exhibition was amazing. The audio guide was the best 拢3.50 I've spent in a long time. The painti…	Written 10 January 2012
paulbird	5.0 of 5 bubbles	Sensational paintings from every age, nothing to dislike!	The paintings are surreal to view at such close proximity. The only downfall is it can get very noisy which can be distracting from the art. Beautiful.	Written 10 January 2012
Fred C	5.0 of 5 bubbles	One of the world's great art galleries	I wasn't going to write a review of the NG (it hardly needs one) until I read a recent one commenting on it being "pretty small". I suppose it is compared to the Louvre - a mere 2300 paintings compared to the Louvre's 6000. Hang on a minute, 2300 paintings...including the Da Vinci Virgin of the Rocks and his Burlington House Cartoon ( the only one by him in existence), the earlier Caravaggio Supp…	Written 10 January 2012
Jo-Mortimer25	4.0 of 5 bubbles	Great works.		Written 10 January 2012
marymusker	5.0 of 5 bubbles	Wonderful art		Written 10 January 2012
Sheila201164	5.0 of 5 bubbles	Da Vinci	Once in a lifetime opppertunity to see collection and it didn't dissappoint! Stunning and thought provoking.	Written 10 January 2012
evt52	3.0 of 5 bubbles	pretty small	compared to museums in Paris, was more impressed by Wallace collection.	Written 9 January 2012
MinistryOfInfo	4.0 of 5 bubbles	One to see again. And again. And again.	On this occasion, I merely walked through the galleries between the main entrance and the Sainsbury Wing, for a visiting exhibition. Yet even that brief glance took-in world-famous canvasses.I'll be back. The wonderful combination of the National Gallery's location overlooking Trafalgar Square - it couldn't be more central - and it's admission price (i.e. FREE) means that one can readily pop-in o…	Written 9 January 2012
RHCAth	5.0 of 5 bubbles	Really enjoyable	I have visited the gallery twice and was very impressed both times. It is huge and filled with impressive art. And its free!!!	Written 9 January 2012
JSALondon	4.0 of 5 bubbles	A good day out	If you love art which I do then visiting the gallery is a must...	Written 9 January 2012
Lusjena20	5.0 of 5 bubbles	close to the art and the best pictures in London		Written 9 January 2012
smeffletop	5.0 of 5 bubbles	Great History and It's Free	What's not to like about a museum full of hundreds of centuries old portraits - and all for free? It was an amazing piece of history to stand and look at these portraits that had been painted hundreds of years ago...wow.	Written 8 January 2012
neobabe	3.0 of 5 bubbles	Too busy	I have claustrophobia and found that due to the amount of people that visit I had to leave after a few minutes. I didn't get to see the paintings I wanted to see (Cezanne) due to being placed next to the Picasso's for the same reason - too many people surrounding the paintings	Written 8 January 2012
57Netty	5.0 of 5 bubbles	Leonardo exhibition	We bought our tickets well in advance and travelled from Scotland. The exhibition was beautifully organised from start to finish: a wonderful experience. We saw all the works quite easily. The audio coverage was engaging and interesting. I downloaded the guide beforehand which saved time and money.	Written 8 January 2012
Susan H	5.0 of 5 bubbles	A National treasure		Written 8 January 2012
hicaz446	4.0 of 5 bubbles	Leonardo exhibition	Beautiful exhibition shame about the feeling of being part of a cattle herding exercise as so many people are allowed in at each time period. It really spoilt my enjoyment of the exhibition to have to shuffle from one picture to another in a long queue, especially as so many of the drawings are so small and you need to get closr to see them.	Written 8 January 2012
hotelstory	4.0 of 5 bubbles	A must see		Written 8 January 2012
Timothy B	5.0 of 5 bubbles	awsome	Loved ,loved,Loved it! when i went the shop was closed for remodeling. so nothing to take home with me.	Written 8 January 2012
Indizara	5.0 of 5 bubbles	Give it a few hours.	For londoners and visitors alike, specially the former should take an audio guide it does make so much of a difference!!!	Written 7 January 2012
lindagaf	5.0 of 5 bubbles	So many famous works. Never boring.	Name a famous artwork and it's probably in the National Gallery. I love the spaciousness of the galleries, the way it all flows, and how you see something amazing around every corner. All the great artists are there, and many iconic paintings such as Sunflowers and Tropical Storm with a Tiger. Love the new Sainsbury's wing as well. Wonderful place.	Written 7 January 2012
jill K	4.0 of 5 bubbles	Speechless		Written 7 January 2012
Beneh	5.0 of 5 bubbles	National gallery	A small, well compare to the others big names, but incredibly rich museum.	Written 7 January 2012
JRFossil	3.0 of 5 bubbles	What you think it will be		Written 7 January 2012
deleed1	4.0 of 5 bubbles	Ok, not great	Not an art lover, should have skipped this and gone to the kew gardens instead	Written 6 January 2012
EvannaCork	4.0 of 5 bubbles	Beautiful but busy	Well worth the visit, beautiful paintings from all eras. Particularly beautiful are the impressionists. Arrive early in the morning as it is a popular attraction for tourists and school groups alike	Written 6 January 2012
Lynda A	5.0 of 5 bubbles	So much to see	Continues to impress on every visit, never enough time for everything	Written 6 January 2012
Bob S	5.0 of 5 bubbles	Utterly Unmissable, and Free	I try to see it whenever I go to London. It is a beautiful building, the rooms all well lit, the paintings are wonderful, and if you know nothing about art, this is the place to start. Exhibitions in the main building are free, and you can spend hours there. The Sainsbury wing has special shows that cost but are always worth it, and are often accompanied by videos. A huge well stocked bookshop. B…	Written 6 January 2012
Calla1	5.0 of 5 bubbles	Wonderful experience	Loads to see excellent exhibitions very educational and informative	Written 6 January 2012
Alessandro B	4.0 of 5 bubbles	Beautiful Gallery	The national Gallery is wonderful. First of all, like all the others national museums, is free admission. It has so much rooms and it shows the paintings starting from the 13th Century. The most important painters are there. You can find different sections divided by nationalities. For each painting there is a small description. Important at the entrance is to get a map otherwise you can loose th…	Written 6 January 2012
nightingale1972	5.0 of 5 bubbles	Wonderful art gallery!	Admission was free! We saw paintings by many renowned artists. I was surprised at how well attended it was.	Written 6 January 2012
LordSmudge	5.0 of 5 bubbles	The very best of a nation's art in one gallery	Extraordinary collection of the very best of a nation's art collection. Superb examples of art from every genre, old masters, Impressionism and modern classics. Free entry for all, charges for some of the special exhibitions, gift shops, cafes and restaurants. A must-see for any visitor to London, or indeed any Londoner.	Written 6 January 2012
UncilP	4.0 of 5 bubbles	so much to see	There was so much to see and its free. It was really busy though and a lot of kids and school trips were there even though it was 30th Dec!	Written 6 January 2012
Stephen B	5.0 of 5 bubbles	It's the national treasure box		Written 6 January 2012
Jeff K	4.0 of 5 bubbles	A Long day	Lots to see, but a long day if you try to fit all in one day. Not suitable for very young children, but great for the 7 years and upwards.	Written 6 January 2012
2HappyTravellersUK	5.0 of 5 bubbles	Amazing and Free	Well worth a visit. We have been a number of times but on this occasion booked for the Leonardo Davinici exhibition which was outstanding (There was a charge for this). You could easily spend a few hours absorbing the amazing collections and it won't cost a penny - but expect to make a small voluntary donation as a gesture.I usually avoid the customary gift shop positioned at exits but this one i…	Written 5 January 2012
StephenMB	5.0 of 5 bubbles	Leonardo, Painter at the Court of Milan	Absolutely stunning, up close and personal with priceless pictures. The evolution of his style is clear to see and the two Madonnas facing each other made the hair stand up on the back of my neck	Written 5 January 2012
Carole D	4.0 of 5 bubbles	FREE! Such a treat every time we visit London		Written 5 January 2012
Harmony	5.0 of 5 bubbles	One of the most amazing artmuseums!	I always go to The National Gallery when visiting London. A few minutes of peace and quite strolling around on my own. I always have a look at Turners "Rain, Steam and speed" when visiting the museum. Do look up in advance if there is an exhibition with an entrance fee and book in advance if interested.	Written 5 January 2012
AdoptedLondoner	5.0 of 5 bubbles	A world class gallery		Written 5 January 2012
Infofreak	5.0 of 5 bubbles	Wonderful	To see such famous, beautiful paintings at such close quarters is awesome.	Written 4 January 2012
Ooradol	5.0 of 5 bubbles	Wonderful art	A wonderful gallery with a huge number of paintings. It is overwhelming though and it would be better to either focus on one aspect or time of paintings or make a number of smaller visits.	Written 4 January 2012
John W	5.0 of 5 bubbles	Fantastic	This is the best free show in London,,,,paintings that you may have only seen in books...they look as though they were painted yesterday...Gallery central to seeing Big Ben, London Eye, No10 and lots more	Written 4 January 2012
Drew F	4.0 of 5 bubbles	Art Lovers Must	The National Gallery is full of wonderful pieces of art however unlike most galleries you will visit, it's also very noisy. Whilst the free entry is another wonder of London's free attractions, it draws in a lot of people and therefore one cannot admire the art in the normal silence and respect that most other galleries engender.If you want to stop and admire many of the pieces, give yourself a g…	Written 4 January 2012
sazmcphee	4.0 of 5 bubbles	Free to enter and wander around for a few hours		Written 4 January 2012
petelincs	4.0 of 5 bubbles	free entry	well worth a morning and do hire the audio guide which brings the visit to life	Written 4 January 2012
Frostycat	5.0 of 5 bubbles	One of London's greatest attractions	We went for the Leonardo da Vinci exhibition, which was stunning and very well-organised, with limited numbers admitted and no rushing round. We visit the National Gallery every year - it holds some of Britain's most iconic and priceless works of art and is wonderfully free of admission charges. Long may it remain so. In a city where most things cost the earth (拢25 to vist 'Ripley's Believe it or…	Written 3 January 2012
JimmyBubble	5.0 of 5 bubbles	ART AND LOTS OF IT	The abundance of extra exhibitions throughout the year are great...... if you can get tickets.	Written 3 January 2012
Johnmcg99	5.0 of 5 bubbles	Best Free Venue In Europe?		Written 3 January 2012
LCDorking	5.0 of 5 bubbles	da vinci joy	fascinating look at the early period - drawings and practice which made it all look easy and perfect.	Written 3 January 2012
SussexJudith	5.0 of 5 bubbles	womderful		Written 3 January 2012
phillip1907	5.0 of 5 bubbles	One of the best galleries.	Always worth a visit but the recent Leonardo exhibition was out of this world.	Written 3 January 2012
Mel L	4.0 of 5 bubbles	Just wish they weren't so pushy!	My family and I arrived in London late in the afternoon and decided to rush over to the British Museum and National Gallery before they closed at 5 and 6, respectively. We got to the National Gallery 40 minutes before closing but they started kicking everyone out, even though it wasn't even 6 yet! Though my stay there was brief, the Gallery had quite a few interesting pieces, such as drafts artis…	Written 2 January 2012
Cassondra J	5.0 of 5 bubbles	Perfect!	Great art...delightful way to spend a day! Probably the premier art collection in the UK.	Written 2 January 2012
simmie17	5.0 of 5 bubbles	great museum but not user friendly if have mobility issues	Loved the Da Vinci exhibit, as well as the Impressionist paintings. Disliked the crowds, rude people with strollers and food who walked into you, slammed doors, fact there were no working elevators.	Written 2 January 2012
Jerry	5.0 of 5 bubbles	Nice building, high quality paintings and free entrance.	Free entrance. Audiotour available (maybe not free). Beautiful building. High quality paintings: monet, rubens, rembrandt, da vinci and many more.	Written 2 January 2012
karl_w10	5.0 of 5 bubbles	one of the best	a fantastic historic gallery. too much to see, so we chose a couple of pictures and spent quality time, rather than trying to cover a whole section	Written 2 January 2012
WSA_IV	5.0 of 5 bubbles	One to return to time and again	Visited this Gallery on our first night in London, 12/23/11. Right around the corner from the National Portrait Gallery and across from Trafalgar Square. Took the Charing Cross tube. Great place to unwind and take in the wide range of artisit and styles on view. Open late on Fridays.	Written 2 January 2012
Haley E	5.0 of 5 bubbles	Filled with beauty and free!	I love to come to the national gallery to relax and unwind amongst great art-my favourite in Van GoghThey have something for everyone	Written 2 January 2012
Kerri D	5.0 of 5 bubbles	One of the best portrait galleries I've ever seen.	Astounding. I was a little disappointed because some of the exhibits were under construction but it was a nice visit. Plus, on Trafalgar square there are tons of cafes and you can watch the pigeon guy.	Written 2 January 2012
LiJo4145	5.0 of 5 bubbles	Outstanding Collection of Impressionists	This collection of Impressionist paintings will take your breath away as you wander in the four rooms. Some of the selections are Van Gogh's Sunflowers and Renoir's Umbrellas. In addition they are numerous works by Pissarro, Degas, Manet, and Monet.	Written 2 January 2012
theresar2004	5.0 of 5 bubbles	National Gallery lovedly even if you arent an ART BUFF	I loved this place and plan to spend more time here. We only caught the Gallery in the last 30 minutes and you cant absorb anything in this short amount of time. I will schedule at least 2 hours here next time.	Written 1 January 2012
Ricd	5.0 of 5 bubbles	Great collection for free	I visited the most important museums around the world, and I can say National Gallery is one of the best. I don't need to name all the painters represented in the collection, but I can highlight my favourite sections: Van Gogh and Renaissance. Like all other art museums in London, it has free admission, though they ask for financial contribution. It will be packed with tourists in high season, so…	Written 1 January 2012
Fortynineplus	4.0 of 5 bubbles	Da Vinci exhibition	Enjoyed the exhibition very much. Was able to get very close to the exhibits to marvel at them. It was worth the long, long wait. Was warned beforehand to get there early, so on New Year's Day armed with portable chairs, a flask of tea, some magazines, got there at 7.50am and there were already about 80 people in the queue. It was only at about 10.40am before we got to the ticket counter and was …	Written 1 January 2012
Clive M	5.0 of 5 bubbles	Leonardo Exhibition, on-the-day tickets	In short: queue earlier than you think sensible.The Gallery does a fantastic job of informing people of their chances of getting a ticket-on-the-day by having staff on duty outside the Sainsbury wing from 8 a.m.. We went at the end of December and the earliest arrival had got there at 5! We were there at 6 and by 7 there were about 150 people in the queue, each of whom could buy up to 8 tickets e…	Written 1 January 2012
triptaker58	5.0 of 5 bubbles	See DaVinci!	Excellent exhibit but arrive EARLY to get a ticket.	Written 1 January 2012
BCKL78	5.0 of 5 bubbles	World class art gallery		Written 1 January 2012
katrina v	5.0 of 5 bubbles	go early to avoid the crowds	go early to avoid crowds if you want to get up close to see the works of art	Written 1 January 2012
Hanghill	5.0 of 5 bubbles	Possibly the best collection of art in the world.	Unlike the other brilliant collections like the Louvre, the National Gallery in London allows free access and hence you can afford to do it the correct way - i.e. enjoy a few rooms at a time and save the rest for another visit, allowing you to take the time to access the brilliance of the individual works, rather than the 'tick box' approaches that are tempting when you have x hours on a given da…	Written 1 January 2012
Dorsetbay	5.0 of 5 bubbles	Impressive as ever	We are regualr visitors to the National Gallery and it is simply superb. If you are in London you need to visit. This time we were there for the breath-taking Leonardo da Vinci Exhibition which was one of the best exhibitions we have ever seen. If you are planning a trip to London to see a major exhibition, do try to plan well in advance because tickets for these exhibitions sell out very fast in…	Written 31 December 2011
tangerine01	5.0 of 5 bubbles	Amazing art gallery	My trip to see Da Vinci was fantatsic and well worth the wait. The National gallery is one of my favourite places, a magical building full of awe and wonder. It's huge, but the space allows freedom to explore the exhibitions and admire the work. The cafe is a paradise of treats.	Written 31 December 2011
Tina S	5.0 of 5 bubbles	Just Wonderful	Put it on your bucket list. Even when it's packed you still get to appreciate the great works.Cannot fault it in any way. Accessible to everyone, and they only ask for a donation not an admission fee.	Written 31 December 2011
Rosamunda_ar	5.0 of 5 bubbles	I was planning to stay half an hour to visit the classics, but stayed several hours instead	There are a lot of stuff there that麓s not as famous as Van Gogh, but worth visiting. You have to love art, because they don麓t let you use your backpack on your back, so... you have to have it in your hand instead... the whole time. And there are not many chairs... but worth visiting!	Written 30 December 2011
lbj17	5.0 of 5 bubbles	A great way to spend a couple of hours	The art is amazing and you can get so close!Try to take a guided tour - 2 run per day.	Written 30 December 2011
dalesman98	5.0 of 5 bubbles	Spectacular but too much for a single visit	We had prepared extensively for our visit to the National Gallery, having watched a series of DVD's on the highlights, but we were still overwhelmed. There is just SO much to take in. Keep in mind the National Gallery has only pictures - no other kind of art - and only features European art up to the end of the nineteenth century. You would think that limiting it's range like this would make it e…	Written 30 December 2011
DNP2112	5.0 of 5 bubbles	Wow	So much art and not enough time. Enjoyed the special exhibit on Leonardo di Vinci.	Written 30 December 2011
Jim L	4.0 of 5 bubbles	Great (free) gallery	The National Gallery is a perfect place to enjoy some paintings from 15th-19th century artists. There is really a lot to see. Only downside is that is is very crowded with tourists, also because of the fact that no entrance fee is asked. If it gets to busy, head out and check out the very nice Trafalgar Square!	Written 30 December 2011
pixie1	5.0 of 5 bubbles	Leonardo DaVinci Exhibition - Not to be missed	This was a very exciting exhibition for me. Please note, this exhibition is sold out through the entire run until February 2012, but if you go down to the Gallery ticket area, they do release additional tickets daily for set times later in that day. I was down there at 4:00pm and bought a ticket for an opening at 8:00pm. Completely worth it if you have the time.It was amazing and thrilling. Jamme…	Written 30 December 2011
BU88LE	5.0 of 5 bubbles	Fabulous collection of art	As its name suggests, it houses artworks. Beautiful paintings and drawings, lots of them. I have been several times and enjoyed every visit. It can be busy and crowded at times, so for people who find all paintings and drawings boring, I'd suggest that they don't go, to give other appreciative visitors more space.	Written 29 December 2011
AntonM99	5.0 of 5 bubbles	Brilliant	Sorry, I'm a total philistine, but the missus loved it.	Written 29 December 2011
brooksdj7	4.0 of 5 bubbles	Solid collection, and free entrance, what more to ask for?	Ok ok so there is a big bin for "donations" and I'm sure they are hoping that everyone pitches in a few bucks, but entrance is free. The museum is located on Trafalgar Square, which is a cool area to walk around and explore. The square contains a few fountains, a large obelisk, and these large lion statues that people climb all over and take pictures with. The gallery has pieces by all the big na…	Written 29 December 2011
Ricardo	5.0 of 5 bubbles	Awesome, and free	I wasn't planning to visit the National Gallery, since I had only 1 day and half to see all of London's sights. But I eventually end up in front of the gallery during a heavy rain and decided to take a look.Wow, such an impressive collection of artwork, from Da Vinci to Van Ghogs to modern art.	Written 29 December 2011
HomeinHouston	5.0 of 5 bubbles	A treasure of London	With free admission and such great examples of art dating from the early tudor period, you shouldn't miss this gallery. You can plan on having a great lunch at the Gallery as well. WIth the Da Vinci exhibit on display, the cafe was featuring Milanese fare to complement your day. Good destination for all, especially travellers on a budget.	Written 29 December 2011
CJKelly	5.0 of 5 bubbles	Da Vinci exhibition: Do not miss!!	Wonderfully laid out and organised... the two 'Virgin of the Rocks' paintings stand out, as does the 'Lady with Ermine'. My personal favourites were the Portrait of a Woman, 'La Belle Ferroniere' and the 'Portrait of a Young Woman as Artemisia'. Leonardo's sketches of the body, its sinews, features and form, are stunning. The exhibition is expensive at 拢17.50 but worth it. You must arrive at the …	Written 29 December 2011
GeraldWW2	5.0 of 5 bubbles	Always amazing	One of the best collections in the world. Love the Rokeby Venus.	Written 29 December 2011
parisstar	5.0 of 5 bubbles	not to be missed	the best in the world,reserve a day (or more).go early to avoid the masses,and check ahead to know where to concentrate	Written 29 December 2011
AnnieNorthernEngland	3.0 of 5 bubbles	Good but....	I was very disappointed not to be able to get tickets dot the Da Vinci exhibition. This rather ruined my pre Christmas trip to the gallery. We always call in the gallery if we visit London and have the time as you see something different every time. This trip I was just disappointed.	Written 29 December 2011
Lihat	5.0 of 5 bubbles	Outstanding	So much to see, worth coming back to. Try attending one of their seminars.	Written 29 December 2011
Peter20274	4.0 of 5 bubbles	Informative, Good for a rainy day	A beautiful gallery full of great work. Enjoyed my time there but only went due to rain.	Written 28 December 2011
countryfrog	5.0 of 5 bubbles	Da Vinci exhibit	Awesome, I am glad to have seen it, even though it was crowded it was a once in a lifetime opportunity to have all these paintings and drawings in the same rooms.	Written 28 December 2011
ChristopherLevy	5.0 of 5 bubbles	A world class art museum.	A must see if you like art. One of the world's great painting collections. The layout can be a tad confusing- pick up a map.	Written 28 December 2011
Mwiriadi	5.0 of 5 bubbles	So much art		Written 28 December 2011
Anita M	3.0 of 5 bubbles	Leonardo da Vinci minus the Mona Lisa	It was splendid, but a little difficult as the rooms were pretty crowded. Much as I am in awe of Leonardo, oversized feet and elongated arms by his followers were a bit much ....	Written 28 December 2011
warren n	5.0 of 5 bubbles	serious cultural treat	although in my younger days i was much more into art, but have sort of lost touch over the years due to work and responsibilities. but during a recent trip to london, made it to the national gallery and thoroughly enjoyed the exhibits. the gallery is a real treat, though tickets are sometimes inaccessible even though they advertise in various places. for example i wanted to see the leonardo da vi…	Written 28 December 2011
SuzyToowoomba	4.0 of 5 bubbles	Worth the visit.	The culture and history and magnificent art works.Disliked the ques of people but they were managed well.	Written 27 December 2011
Judy W	4.0 of 5 bubbles	A great collection	This art gallery was very good and had a great and varied collection. Sometimes too many people around can make the experience less enjoyable so picking the right time is the way to go. Enjoyed it though.	Written 27 December 2011
mesotracker	5.0 of 5 bubbles	Brilliant.		Written 27 December 2011
alain a	5.0 of 5 bubbles	leonardo da vinci	wonderful exhibition we would have liked to see more paintings	Written 27 December 2011
Maria_Sv	5.0 of 5 bubbles	One of the must sees in London	A must see in London. Beautiful paintings. Many well-known masterpieces.	Written 27 December 2011
Jacinthe L	4.0 of 5 bubbles	Beautiful	It's free so don't try to see it all in one visit. It's worth taking your time and really enjoy all the art and the building.	Written 26 December 2011
Zbignieva	5.0 of 5 bubbles	Love, love, love it		Written 26 December 2011
Pate-in-Surrey	5.0 of 5 bubbles	always something for everyone	always fun to go to after stopping in at St. Martins in the Field (which has good food in the amazing cellar). Good gift shop too.	Written 26 December 2011
beachbug	4.0 of 5 bubbles	Great Collection of Art	This is a very well laid out and impressive collection of art. As a New Yorker, I am partial to the Metropolitan Museum of Art, which I think is more impressive, but this museum had a great collection of impressionist works, which are my favorite. Overall, if you love art, then definitely go.	Written 25 December 2011
scipio8	4.0 of 5 bubbles	Worth a visit		Written 25 December 2011
omahatraveller	5.0 of 5 bubbles	Da Vinci Exhibit	Incredible exhibit, but so many people, it was hard to see it all.	Written 25 December 2011
mturk043	3.0 of 5 bubbles	Decent gallery	The best part of this gallery is the price - free. It contains a large number of British artists' works. However, by comparison to all the art produced by artists around the world, there is a reason why you don't hear many English names. Go here to check it off the list, but don't expect to be blown away.	Written 24 December 2011
3stars1wish	5.0 of 5 bubbles	So much to see!	Be sure to buy a guide and follow along. You may want to go back several times..I just picked my favorite artists and visited the rooms with those collections. I have been to the National Gallery three times already and hope to go back some day.	Written 24 December 2011
MsSassy19	3.0 of 5 bubbles	Worth a visit	Having just watched the movie "A young Victoria" I had hoped for more works from the Victorian era and family. In any case this was well worth the visit.	Written 23 December 2011
geraldine w	4.0 of 5 bubbles	warm meal on a cold day	tasty meal while waiting for our turn in the Da Vinci exhibition	Written 23 December 2011
Ziggystardust58	5.0 of 5 bubbles	da vinci tour	great event , if you cant get in , tip......queue very early .the free gallery is superb anyway.	Written 23 December 2011
texas_teacher_abroad	4.0 of 5 bubbles	Classic art museum with an impressive collection		Written 23 December 2011
Gloria1711	5.0 of 5 bubbles	Just beautiful!	I had planned to go to the National Gallery while in London but I never expected to be so happy to have done so. I had this wonderful, pleasant visit and had the chance to admire the talent of so many great artists. It was the perfect place to spend an afternoon and it's free.	Written 23 December 2011
Astroph	5.0 of 5 bubbles	Great visit	My second visit to the National Gallery. So much to see and only optional donation to enter. Unfortunately I was under the impression that the Da Vinci exhibit would be free. I could swear that the Da Vinci paintings normally on display had been moved to the exhibit area you have to pay for.	Written 23 December 2011
mcpinder	5.0 of 5 bubbles	Leonardo da Vinci exhibition	One of the very best exhibitions I've been to, and quite outstanding, but all advance sales tickets have been sold, so daily tickets only. The National Dining rooms have an excellent menu and considering the quality of the food and location, is a very reasonably priced.	Written 23 December 2011
UKBrianS	5.0 of 5 bubbles	Inspiring	This is a premier gallery with numerous master pieces. Whilst always busy there are many seats where you can reflect on the pictures	Written 23 December 2011
bluenose1961	5.0 of 5 bubbles	wonderful	went here in early spring 2011. took the kids who are 17 and 15 respectively. they enjoyed the space and exhibitions the same as us. you can easily spend more than a half day here as there is so much to see. We used the cloak room which was a fair price we thought, unlike the cafes prices. for here we went to the portrait gallery which was a really good choice.. we would definelty return here for…	Written 23 December 2011
JimOB1	5.0 of 5 bubbles	The best free museum in London	My favorite place in all of London. This is among the very best places to spend a quiet day and take your time to visit each room.	Written 23 December 2011
WhiterabbitAmsterdam	5.0 of 5 bubbles	Must see	Definitely one of the best museums of London. It can be a bit crowded but it is definitely worth to visit this place.	Written 23 December 2011
LondonGauker	5.0 of 5 bubbles	Favorite Museum in London	I used to spend hours here when I was a student, and have always come back to view the amazing collection every time I travel to London. It is a must see!	Written 22 December 2011
molslols	5.0 of 5 bubbles	Guided tours	if you take a tour, you will enjoy the visit so much more, and the tour only lasts one hour. The guides are superb and you will sign up for more...if you have another hour to spare	Written 22 December 2011
ardmore27	4.0 of 5 bubbles	went to see the Leanardo De Vivci paintings	they were wonderfull the colours are still so bright and vivid after all this time	Written 22 December 2011
BryanHuangPFS	5.0 of 5 bubbles	Favorite gallery in Europe	This has to be my favorite attraction in London to visit! Its free and has great art pieces to be admired! No offence to Louvre and Art/Musuem lovers, I'm no expert but I find the National Gallery's size and displays perfect for a day trip vs. the Louvre where it just overwhelms me. Of course they are in very different classes.My guess is for Art experts you would definitely love spending days in…	Written 22 December 2011
RISTEARD64	5.0 of 5 bubbles	Leonardo+other treasures+its architecture merge into a great experience	The Wallace Collection now under restoration owes much to a father and son's collecting obsession married to eclectic taste and heaps of money. It is easy to miss this treasure trove.	Written 21 December 2011
James L	5.0 of 5 bubbles	Wonderful	I wish I'd allowed more time........ it is breathtaking	Written 21 December 2011
CJBGlasgow	5.0 of 5 bubbles	World Class Collection	Beautifully presented national treasures; the gallery intimately leads you through the collections whispering the secrets of each.	Written 21 December 2011
DaveUK305	4.0 of 5 bubbles	Free, convenient and extensive collection	Wonderful mix of proper paintings, nicely presented in a spacious gallery. Only complaints are that the lighting made some of the larger paintings difficult to view, with the lights reflecting off the top parts of the pictures, and there not being too many floor plans available so kept taking wrong turns and missing a couple of rooms. Also a few too many religious paintings, but I guess that's th…	Written 21 December 2011
AlexTCarson	5.0 of 5 bubbles	National Treasure	Locatedon the north side of Trafalgar Square is one of the world's supreme art collections, more than 2,300 masterpieces are on show. Picasso, van Gogh, Michelangelo, Leonardo, Monet, Turner, and more鈥攁ll for free. Color coding throughout the galleries helps you keep track of the period you're immersed in. There are also free Family Sundays with special talks for children and their parents.	Written 20 December 2011
Eldarro	4.0 of 5 bubbles	Impressionist heaven	I often visit the National to check out their small but strong collection of Impressionist masterpieces, in particular Seurat's stunning Bathers, one of my favourite paintings ever. I'm not overly bothered about the older paintings, although I do always cast my eye around and sometimes find an old master or two that makes me pause -- Turner, in particular. The layout is a bit confusing, which wou…	Written 20 December 2011
Thomas J	5.0 of 5 bubbles	Almost overwhelming	It is worth getting the audio guide. For a few pounds, you have 50 hours (no kidding) entertainment. I am sorry that the dining room has become so crowded and impersonal. I used to enjoy it.	Written 20 December 2011
Relay	5.0 of 5 bubbles	One of the best in the world and it's free!	Try the guided tours. Start at 11.30am on the ground floor of the Sainsbury Wing. The very knowldgeable guides pick out 3 paintings (from the 2,500 they have at The National) and talk you through the artist and the subject matter. Simply brilliant if the likes of Rembrandt, Monet and Van Gogh float your boat.	Written 20 December 2011
JennyVarela	5.0 of 5 bubbles	Giagantic	Amazing Art, Free Admission. A lot of walking and can be crowded. There were a protester camp outside the museum.	Written 20 December 2011
Pierre62Sussex	3.0 of 5 bubbles	Leonardo Da Vinci	Fabulous paintings on view, absolute scrum inside with no traffic directions indicated resulting in people milling about interfering with viewing pleasure. Perhaps too many visitors at any one time? Commercial pressures?	Written 20 December 2011
	5.0 of 5 bubbles	A Grand Tour in the Italian Art	It's quite unuseful to write a review about the National gallery: it's so full of wonderful works, and - in addition - it's free of charge... For the Italians, it's a way to walk within four or five centuries of Italian art, with some interlude in Spanish and English ones. Personally, I liked a lot the English section of the XIX Century.One remark only: take your time in visiting it. The lay out …	Written 20 December 2011
MMSIM	5.0 of 5 bubbles	Good for the soul	A slow peaceful walk around the National Gallery is one of the most relaxing thins to do in London. Take your time and just meander around the exhibit rooms at your own pace. I will leave you feeling calm and relaxed, as well as topping up on your cultural quota.	Written 20 December 2011
Helen W	5.0 of 5 bubbles	Good way to spend an hour	We'd spent the morning in lovely Covent Garden and were due to see the matinee performance of The Mousetrap and wanted to escape the freezing weather for an hour. This was the perfect place with some amazing paintings and all for free.	Written 20 December 2011
blacklake	4.0 of 5 bubbles	Wonderful	Do not miss this. Plan on a day or two. We joined but never got our cards however they need the money and if we go back they will find us on their membership list. The Tate did send us the stuff though.	Written 19 December 2011
Jackie A	5.0 of 5 bubbles	Leonardo Da Vinci Exhibition	Great to see the 2"Virgin of the Rocks" together in the same gallery, maybe the only opportunity ever to see like this, and compare.	Written 19 December 2011
mule54	4.0 of 5 bubbles	Huge museum with excellent collection	As with any mega-museum, it's best to choose a section and concentrate on it rather than be overwhelmed and take away little from the visit. We focused on classic Dutch painting and then to the Impressionists. The shop and eating establishments within the museum seem rather cramped, particularly on a weekend.	Written 19 December 2011
rabbitonthemoon	5.0 of 5 bubbles	Fabulous	Always gorgeous! Worth your time if you love art. I'd budget a 2/3 of a day for this.	Written 19 December 2011
benedetta p	5.0 of 5 bubbles	absolutely to not be missed	do we really need to rate the National Gallery?!? This was my tenth visit and every time is better.The collection is brilliant, expositions are fantastic and the atmosphere is food for soul.	Written 18 December 2011
Neildavidson	5.0 of 5 bubbles	Amazing and free!	Fantastic art gallery that is World Class. Is England the only country that offers this level of culture free to visitors? A must see...	Written 18 December 2011
avonwalker55	4.0 of 5 bubbles	Too busy	Leonardo a wonderful exhibition but too many people admitted for each half hour slot. Spoilt it slightly for me. Lots of lovely art in the other rooms for free and not so crowded.	Written 18 December 2011
rem123sa	5.0 of 5 bubbles	Special art gallery!	Always love the National Gallery - but especially the special DaVinci exhibition!	Written 17 December 2011
Noddyland	5.0 of 5 bubbles	Leonardo da vinci exhibition	Amazing if you can get a ticket. 93 exhibits to see which takes quite some time. Amazing value at 拢14. Biggest surprise of the exhibition is that so many of the exhibits have been lent by her majesty the queen. If you have time make it to the exhibition cinema to learn more about Leonardo Da Vinci.	Written 17 December 2011
cazmik	5.0 of 5 bubbles	Excellent gallery	This gallery has something for everyone. It will meet many people's tastes in art and is a great way to spend your time in London be it a couple of hours or even the whole day! Be sure to book for viewing Leonardo De Vinci's work. Though if you miss it, you still have many amazing artists' work to enjoy!!	Written 17 December 2011
T55MCS	4.0 of 5 bubbles	Don't miss the fabulous Leonardo exhibition	I've been to the National a few times but on this occasion I visited to see the Leonardo exhibition. What a treat! The exhibition has been curated fantastically well and I was pleased that it was not too busy. I used the audio tour which I can highly recommend because it's very educational. I know it's hard to get tickets for this exhibition, but it really shouldn't be missed!	Written 17 December 2011
Johanna K	5.0 of 5 bubbles	Visited the Leonardo exhibition in December	Amazing exhibition. Visited it with my husband, parents and sister ad we all liked it. It was especially nice that the drawings and sketches (which usually are in a separate room) were placed next to the main works and it was explained how these were connected. Audioguide was worth of money. The time ticket entry worked well and I bought the tickets online without any trouble. The only downsides …	Written 17 December 2011
katey1234	5.0 of 5 bubbles	Well kept secret National Treasure	After a hard days Gallery/Exhibition viewing it was the perfect way to end the day. The main course was great and the sweet to die for. Good red wine and a very welcome atmosphere. Will certainly go again when the next exhibition comes.	Written 17 December 2011
MikeBurke	5.0 of 5 bubbles	World Class	This is a world class collection of paintings of interest to the casual viewer or the serious student of Art History. It is not too big to discourage the casual visitor but to get the best value, spend a little on the audio-visual guide. There is a great cafe but if you have more time, the restaurant is wonderful for food and value; if you book in advance, you may get a window table overlooking T…	Written 16 December 2011
metamutator	3.0 of 5 bubbles	It's quite baroque even with so much Monet	Didn't like it as much as I should have, because I'm more of an Asian / contemporary art sort of a person. The London museums' "freemium" model gets irritating after a while.	Written 16 December 2011
Missy601	5.0 of 5 bubbles	Stunning	Magnificent array of mind blowing art and free entry.	Written 16 December 2011
Alexander T	3.0 of 5 bubbles	Not the Louvre, but pretty good	London is, however, rather depressing in how little it has to offer aside from art and a disappointingly eclectic mix of architecture, BUT, since this is much of what brings people to the city, the National Gallery is a must do. It's not the Louvre or the Hermitage or - I would say - even the Met, and the architecture is rather uninspiring, but it's good as art museums go.Not good by way of refre…	Written 15 December 2011
kppmNyc	5.0 of 5 bubbles	FREE	A great museum for a great price... Go early gets VERY CROWDED	Written 15 December 2011
Seapinks	3.0 of 5 bubbles	Food for tired tourists	The food is average - great when you're hungy after doing the rounds of the Gallery, but this is not a restaurant one would chose to invite friends to for a special occasion!	Written 15 December 2011
sabai77Pijnacker	5.0 of 5 bubbles	A beauty	This museum on the banks of the River Thames is real delight to be. I loved the old staircase and outstanding paintings.	Written 15 December 2011
Di D	4.0 of 5 bubbles	Free Entrance	The building itself is worth a visit. Much to see.	Written 15 December 2011
brazilianpacker	5.0 of 5 bubbles	Remarkable Gallery	The National Gallery has anything you expect from a great museum: great masterpieces, a somewhat coherent storytelling, and a good giftshop near the exit. The artworks concentrate mainly on medieval and renaissance European art. There are great works from Dutch, Italian, French, and English painters and sculptors. The Dutch and Italian wings are the most remarkable ones. You can find also a good …	Written 14 December 2011
Peter L	5.0 of 5 bubbles	DaVinci show	Comprehensive top level collection. This is a world class museum and should be on every art lover's bucket list.	Written 14 December 2011
idaward	5.0 of 5 bubbles	Great place to spend some time	Even if you have no real interest in art, this place is amazing. Makes you feel humble, and its free	Written 14 December 2011
welford54	4.0 of 5 bubbles	Magnificent Treasure;Restaurant Good but Staff Service Lacking	Gallery is magnificent-gallery after gallery of wonderful treasures, some of which we went through(the whole gallery would take days to 'do' properly).Beautiful building, excellent toilet etc facilities and a good shop.Couldn't get tickets for the Da Vinci exhibition (although we could see 'The Last Supper' in the distance when we passed this exhibition area).We had a lovely breakfast in the rest…	Written 14 December 2011
Cliff B	4.0 of 5 bubbles	Impressive	The art displayed here was amazing. Need quite a bit of time to see it properly.	Written 13 December 2011
shawnday	5.0 of 5 bubbles	Awesome	I love the National Gallery and the National Portrait Gallery. Always visit when I am in town and the current Da Vinci exhibit excellent.	Written 13 December 2011
PickyDinerYorks	5.0 of 5 bubbles	Brilliant Leonardo	Superb. Booked well in advance so no hassle on arrival. Not too crowded so well able to spend time looking at these amazing images. Just loved the juxtaposition between the sketches and the finished works.BUT - I would recommend and magnifying glass to see the sketches and drawings in detail, they are small and many quite faded.	Written 13 December 2011
sussexray	5.0 of 5 bubbles	difficult to take it all in	Too many children shouting with teachers doing nothing to stop them.	Written 13 December 2011
rncfox	5.0 of 5 bubbles	outstanding attraction	very interesting displays - history outlines featured well - easy to get around the displays - well organized displays - would recommend to all vacationers as give great insights to art, culture over long periods of time and reveals background on all the masterpieces	Written 12 December 2011
gustvrcm	5.0 of 5 bubbles	Famous paintings.	A lot of famous and beautiful paintings, including some from Van Gogh. If you visit London, don't miss this great museum.	Written 12 December 2011
Tango555	5.0 of 5 bubbles	It's free and fab..so go.	My daughter (A level art student) and I love art from the 19th century, so a trip to the national gallery is a must for us. The fact that the main exhibitions are free is a bonus. Whether I spend 1hr looking, or my daugher spends 3hrs examing, we always enjoy our trips here.	Written 12 December 2011
ReviewByKaren	5.0 of 5 bubbles	so close to so many greats!	We stopped in as we were passing Trafalger Square. It was so impressive to see so many beautiful paintings housed together. Their web-site has an option to make effective use of your time if you are limited to a short visit.	Written 12 December 2011
ElaineWaterford	5.0 of 5 bubbles	LEONARDO DA VINCI EXHIBITION - WHAT YOU NEED TO KNOW	Just visited the leonardo painter at the court of milan.You need to arrive before 7.10am to get a full choice of times for the day.I arrived at 7 and had 12 ahead of me.good atmosphere and everyone friendly.However, it was cold and people had soup, chairs, blankets etc as the tickets weren't sold until ten am.Worth every second, it was fab, i could buy four tickets for our group and they joined m…	Written 12 December 2011
CLikesToTravel	4.0 of 5 bubbles	Da Vinci's exhibition is absolutely phenomenal	We went for the Da Vinci exhibtion and it is absolutely phenomenal!!!!It is so well curated and you get an once in a lifetime chance to see paintings that have travelled from all over the world but also to see the sketches which are a great way to get and insight on how the artist's work evolved and how the idea was finally translated into the final painting.The 2 versions of "The Virgin of the R…	Written 12 December 2011
Arianemartin	4.0 of 5 bubbles	Enormous collection		Written 12 December 2011
janet190261	4.0 of 5 bubbles	Culture	Overwhelming, plan what you want to see first and plan your route	Written 12 December 2011
PookyCat	5.0 of 5 bubbles	Amazing Leonardo Da Vinci Exhibition	A stunning display of Da Vinci's works - we were well organised and booked tickets in advance as there were long queues out of the building for the few that were available that day. If you can go do though as it was amazing. We also ate at the National Gallery cafe which was delicious and a lovely environment.	Written 12 December 2011
travelingdad56	5.0 of 5 bubbles	Phenomenal DaVinci exhibit	This is one of London's great musems. Check online before you leave for London to book tickets for special exhibits.	Written 12 December 2011
PerrySiegelCPA	4.0 of 5 bubbles	Great collection of fine art.	Fantastic collection of art-confusing map and rude staff.	Written 11 December 2011
Bis+Chris	3.0 of 5 bubbles	OK Food But Bit Expensive.	There isn't that much choice and it is quite expensive, but it does "subsidise" a quite superb (and free!) world class gallery. Beware of the relatively early closing.	Written 11 December 2011
Janaina F	4.0 of 5 bubbles	Nice gallery, but I have seen better	They have nice paintings and many famous too. It's big, but not so much that you can't see everything. I didn't like that the audio guide didn't have all the paintings explanations, but only the famous ones...	Written 11 December 2011
B S	5.0 of 5 bubbles	Awesome	Everything about this place is great. If you visit London, make sure you see the National Gallery. An absolute must.	Written 11 December 2011
bluesonwhyte	5.0 of 5 bubbles	Not to be missed	What can you say, one of the finest collections of art works in the world. New York, Paris, Chicago and London, and art lovers dream, and free to boot.	Written 10 December 2011
Bradley T	5.0 of 5 bubbles	Fantastic Art Collection covering all periods	Prefer impressionist to modern collection but appreciate and enjoy the wide coverage of art through the ages available	Written 10 December 2011
Margaret Francis	5.0 of 5 bubbles	A Treasure House	What a collection! This Gallery houses some of the most important pieces of art in the world and also mounts excellent special exhibitions. The restaurants are also great value and the view over Trafalgar Square is a great panorama of some of the best London has to offer.	Written 10 December 2011
alessandrawillsher	5.0 of 5 bubbles	Amazing free art gallery	I was very surprised that the museum was free. It was fantastic! It had so many amazing paintings and it's huge, a very easy way to spend a lovely afternoon.	Written 10 December 2011
monsabbatical	5.0 of 5 bubbles	must see for art lovers		Written 10 December 2011
Stapito	5.0 of 5 bubbles	So, that's where it is.	Free admission (donations invited) to one of the world's great galleries.	Written 9 December 2011
Sparpook	5.0 of 5 bubbles	A Wonder to Behold	I was spell bound by the number of items on exhibit and the idea that it was free! Bonus! Would love to go again when I had more time. A MUST SEE.	Written 9 December 2011
HakanKaramanli	5.0 of 5 bubbles	Free	Perfect collection and free entrance. Great location, What can I say more ?	Written 9 December 2011
xocbor	5.0 of 5 bubbles	Unmissable for me	Seeing my old favourite paintings, Italian works in the Sainsbury Wing, excellent shop too. Loved the special exhibition of Altar paintings.	Written 9 December 2011
AnnapolisMatt	5.0 of 5 bubbles	Great museum and it's free!!!	This was a great place to see some of the finest works of art. Rick Steves guide to London includes a map of the National gallery highlights that will allow you to see the best the museum has in about 3 hours, but really you could easily spend all day here. Being a sucker for art, we spent about 4 hours here and felt like we got our fill. I would recommend this to everyone who wants to see some b…	Written 8 December 2011
ploftusDC	5.0 of 5 bubbles	Leonardo da Vinci exhibit	The Da Vinci exhibit is well worth the trip and wait for the ticket. Many of his preparatory drawings are on display.	Written 8 December 2011
stevetupper	3.0 of 5 bubbles	Spoiled by the number of people	We were so looking forward to this,and had ordered our timed tickets at the first opportunity.As expected, the actual art, whether large paintings, or tiny sketches, were everything we had hoped. What a skill, what a great artist.BUT why did the Gallery let in so many people that the heat and the crush were so very silly. The first two rooms were almost scrums. Add the fact that every now and the…	Written 8 December 2011
wanderingskv	5.0 of 5 bubbles	A must see for any Western art lover	The collection here is simply outstanding. It will take multiple visits to really appreciate the wealth of this collection. My personal favourites include Van Gogh's 'Sunflowers'.	Written 8 December 2011
Willitsgoodtotalk	5.0 of 5 bubbles	The Da Vinci Exhibition	Enjoyed seeing the exhibition only dislike was people trying to hog up close to the sketches / paintings	Written 7 December 2011
Paul B	5.0 of 5 bubbles	Wow	The National Gallery was fantastic and almost overwhelmingly great	Written 6 December 2011
SLKspingirl	4.0 of 5 bubbles	Wonderful Museum and Collection	I was very impressed with both the building and the collection. You could spend a full day here, we spent about two hours. And it's free! Anytime you can see Rembrandt, Van Gogh, and Monet for free it's a good thing. The one disappointment was that certain rooms were closed for no apparent reason (budget cuts perhaps?). We specifically went looking for Caravaggio only to find the room was closed …	Written 6 December 2011
leeanne_Windsor_1	5.0 of 5 bubbles	a wonderful collection	easy to get to near trafalgar square, portrait gallary	Written 6 December 2011
Lilaccharm	5.0 of 5 bubbles	Could spend weeks in here.	Such a great experience to be so close to such great works of art. Will have to visit again and the entrance is free	Written 6 December 2011
henrychan5	4.0 of 5 bubbles	must do	A great gallery of the world. All forms of paitings. I learnt a lot and would recommend it to my family and friends when visiting London.	Written 6 December 2011
GeorgeK832655	5.0 of 5 bubbles	One of the great museums	The da Vincis, the Bellini, the Titian and the Seurat are my favorites.	Written 6 December 2011
Eleanor	5.0 of 5 bubbles	Not a stuffy art museum !	I took my 6 year old son to the National Gallery to see "The Suprise" as he had been learning about this at school.I was a little unsure if a 6 year old would enjoy looking around an art gallery - I was wrong. HE LOVED IT!!!Even at 6 there were several paintings that he recognised and in the hour we were there, he and I thoroughly enjoyed ourselves.A great gift shop that doesnt rip you off and lo…	Written 6 December 2011
Mary Anne E	5.0 of 5 bubbles	The Impressionists are THE BEST!	Tried to see the Leonardo da Vinci show but sadly it was opening the NEXT day! We knew the crowds would be huge, so we were more than content to enjoy their amazing collection of Impressionists and marvel at the beauty of the building!	Written 5 December 2011
EPMcK	5.0 of 5 bubbles	National Gallery - to your taste	This is a brillantly laid out museum. Your interests will be satisfied. The guide books and available information will send to you what you want to see. We were keen on the period of late 1700's to the Impressionists and as it were, the gallery was organized in that manner.So fantastic!	Written 5 December 2011
Liz L	5.0 of 5 bubbles	Wonderful paintings	It's truly amazing to see paintings that you've only ever seen as reproductions.	Written 5 December 2011
Ana M	5.0 of 5 bubbles	AMAZING	I was overhelmed. Great visit! It is for free!!! Amazing!!!	Written 5 December 2011
Robyn L	5.0 of 5 bubbles	Wow!	What an amazing place to visit whilst in London. It houses some of the most fantastic and interesting pieces of art. Van Gough, Raphael, Michelangelo and plenty of Rembrandt to wet your appetite, all set in a stunning building in Trafalgar Square. And it's free! If you want to see a 'special exhibition', then you will have to pay, but there is plenty to see that you don't have to put your hand in…	Written 5 December 2011
Kevin M	2.0 of 5 bubbles	Boring	Visit was ok but more enjoyed the performers outside than the paintings inside.	Written 5 December 2011
Gary F	4.0 of 5 bubbles	Range & space	Fantastic range of pictures - something for everyone. Lots of space to move around & see the works. The Rousseau is my favourite.	Written 5 December 2011
traveltot11	5.0 of 5 bubbles	A must see museum	Beautiful museum, free to the public. Amazing artwork. The National Gallery and the British Museum are must see places in London.	Written 4 December 2011
MikeStone	5.0 of 5 bubbles	the greatest	so much in such a beautiful location all the great painting from the great british Turner, Constable to european Van Gogh. Monet, Gaugin Leonardo. Truly the greatest galley in the world.	Written 4 December 2011
stoogeuk	4.0 of 5 bubbles	quick visit	good setup.stopped in to kill time waiting for tour bus.well worth it and almost missed the bus.will make a proper visit next time	Written 4 December 2011
Robin M	5.0 of 5 bubbles	Leornado exhibition	Sensational if a bit hot! The Leornado pictures and sketches were really superb	Written 4 December 2011
Ron W	5.0 of 5 bubbles	National Gallery - Great Art	The National Gallery was easy to find via the Tube. The entrance to the Gallery is free! The art collection is fantastic! Mind you, we spent two months in Paris and went to about 50 different museums.	Written 4 December 2011
Chick911	5.0 of 5 bubbles	I just have to keep going back	There's so much to see it's impossible to take it all in!	Written 4 December 2011
MPLCORD	5.0 of 5 bubbles	Great Art, Just Walk In	It is so easy to drop into the National Gallery at no cost and see very great art. The Caravaggio Supper at Emmaus was a high point of my day.	Written 4 December 2011
Linas55	5.0 of 5 bubbles	Just great	It was good to see so many great paintings in a single place. No, I did not like Van Gogh's Sunflowers, but there were a lot of good paintings. Oh, this was the only place during my whole four-day stay which did not accept credit cards.	Written 3 December 2011
Almontonians	5.0 of 5 bubbles	Wish I had more time at the National Gallery	Lots of paintings from every different era of western civilization.	Written 3 December 2011
mbt-ndg	5.0 of 5 bubbles	National Gallery-Da Vinci exhibition	The Da Vinci exhibition. A once in a life-time chance to see so many paintings adn sketches by the artist in his "Milan" period to quote another reviewer. Superb and well worth an hour's wait and to be riveted for nearly 5 hours viewing the paintings etc	Written 3 December 2011
Antonina K	4.0 of 5 bubbles	Good experience	Worth time and money. The atmosphere is very peaceful. If you are into art and don't mind people do visit this place	Written 3 December 2011
CharlieRobertson94	5.0 of 5 bubbles	gem of a place with delightful view	Can't wait to go back. Perfect lunchtime meeting place in centre of London	Written 3 December 2011
Katie M	5.0 of 5 bubbles	So much famous art in one building	Approachable in size, yet every single painting is one you've seen and read about before - incredible.	Written 2 December 2011
danapoe	5.0 of 5 bubbles	Da Vinci exhibition	A wonderfull moment in my trip. I travelled in those times, I admired the genius, I filled my soul with grace!	Written 2 December 2011
257Chris	5.0 of 5 bubbles	Free art	Fantastic selection of paintings from all periods.	Written 2 December 2011
kevin p	5.0 of 5 bubbles	wonderful	Everybody who lives in or visits london should go to the national gallery. Its full of art from all over the world most of the exhibits will be familiar to people with little knowledge of art at all.Not only is this museum breathtaking its also free of charge.	Written 2 December 2011
travellerfrom203	5.0 of 5 bubbles	Don't miss the Leonardo Da Vinci exhibition!	Having been a regular visitor to the general collection at the National Gallery over the past several years, which is free to all, this is the first time I have visited one of the special exhibitions for which an extra fee is payable. I cannot recommend this highly enough for anyone with even a passing interest in art or history, this is a fanastic collection of hs work that will rarely if ever b…	Written 1 December 2011
askmeimight	3.0 of 5 bubbles	Its better than average	Its better than average but not really very good in my opinion - However that's only because I am comparing it to the Tate which I think is truly excellent - If you like old masters then you will love the national Portrait Gallery - I would go to the Coutauld and both Tates first tho.	Written 1 December 2011
Cornwall First	5.0 of 5 bubbles	National Portrait Gallery	I actually visited the National Portrait Gallery, round the side of the National Gallery, particularly to see the historical exhibition of paintings of actresses. Very enlightening on the careers of these women and the development of the celebrity culture. There's nothing very inspiring about the rooms in which the paintings are displayed, but the exhibition does not disappoint.	Written 1 December 2011
Donsafe	5.0 of 5 bubbles	Unmissable	I haven't been for a few years. This gallery just gets better. The atmosphere and impression as soon as you arrive is one of luxury and professionalism. The staff are helpful and the facilities excellent - the shops, the washrooms etc. And it's all free!Well not entirely free. The special exhibitions charge but are usually well worth the money. I can't speak highly enough of this place.If you wan…	Written 1 December 2011
TinabethTravels	4.0 of 5 bubbles	If its free, its for me!	Culture for free in a very expensive city! Run -- don;t walk to it! Plus it has very clean bathrooms which are also free to use!	Written 30 November 2011
mrsslk	5.0 of 5 bubbles	Not much of an art fan, but this place in fantastic!	Neither my husband or I would usually chose to go to an art museum but we loved this place. We saw so many famous works of art up close. The musuem building itself is a work of art. We found it to be much more cozy and enjoable than the Lourve. We highly recommend this museum.	Written 30 November 2011
jen6668	5.0 of 5 bubbles	leonardo da vinci	wonderful to get up close to the originals, nothing could compare.	Written 30 November 2011
Polko	5.0 of 5 bubbles	Perfect first visit for a child to a world class gallery	What more would you want? Central location, free to enter, lots of world class pictures that children will recognise. Lots of things they haven't seen before. Never too crowded. A very pleasant few hours out of the business of Central London when travelling with children. A must see on the list of any tourist.	Written 30 November 2011
Rebecca D	5.0 of 5 bubbles	Check ahead for exhibits	Check ahead for exhibits- one of my favorite museums ever.	Written 29 November 2011
Jane A	5.0 of 5 bubbles	a national treasure	Current da Vinci exhibition is magnificent - but be prepared for crowds. Don't expect to be able to go round with the person who you went with - you need to be able to duck and dive between exhibits. The paintings are magnificent....	Written 29 November 2011
Nosina	5.0 of 5 bubbles	Keep Coming Back	Every time I'm in London I return to the National Gallery to view one or two rooms, sometimes the special exhibits. Don't try to see everyting at once - it's impossible! It's best to focus on a small portion of the collection to really appreciate it.	Written 29 November 2011
Adeel1444	5.0 of 5 bubbles	Love History	The national gallery is one of my favorite place and it was an amazing experience to visit there for the first time.	Written 29 November 2011
tinyted	4.0 of 5 bubbles	Enriching, beautiful, fascinating and free!	The National Gallery remains one of London's cultural highlights and, with free entry to the permanent collection as well as to many smaller focused exhibitions, it's great value.The blockbuster exhibitions draw the headlines and the crowds, but if you want to lose yourself in quiet contemplation - away from the crowds - head to the Sainsbury Wing's upper galleries and the Renaissance masters. Fr…	Written 29 November 2011
Nada889	3.0 of 5 bubbles	Expensive and small potions	Lovely atmosphere , great location great food but not enough of it and its over priced	Written 29 November 2011
eatydrinky	5.0 of 5 bubbles	Amazing for Art		Written 29 November 2011
peacefulsoul	5.0 of 5 bubbles	You will need several visits	The National Gallery is a must for any visitor to London. On arrival pick up an information leaflet as the staff can be unhelpful and at times quite rude. There is so much to take in more than one visit is needed to do it justice. The cafe is rather cramped and noisy but does offer very good coffee,cakes sandwiches etc. The restaurant is more spacious but more expensive. I would advise wearing yo…	Written 29 November 2011
Fabiola	4.0 of 5 bubbles	Some unforgettable masterpieces	It is good to pre-艣elect 20-30 pictures from all the existing (with the help of a map sold for 1 pound at the entrance) and to focus at them	Written 29 November 2011
Katy G	3.0 of 5 bubbles	So-so	Yes it's free and sure worth the money, but it so badly sign posted getting around the place is a nightmare!	Written 29 November 2011
meskean	3.0 of 5 bubbles	Leonardo Da Vinci exhibition	I was very much looking forward to visiting, had ordered the timed ticket and audio guide well in advance. Well I was wondering why there is timed entrance - the rooms of the exhibition were so full that people kept bumping into eachother, one couldn't admire the small preparatory and other delicate designs because of the amount of people.Also the exhibition is on 2 floors, one in the basement - …	Written 28 November 2011
TREZK	4.0 of 5 bubbles	Free museum	I have lived in London for almost 25 years and recently visited the National Gallery for the first time. I loved it and certainly won't be leaving it 20 years until my next visit. London has many free museums and the National Gallery is one very impressive museum. The building itself it splendid, not to mention the wonderful paintings by Gainsborough and some of the elite in the art world.	Written 28 November 2011
AMSpalding	5.0 of 5 bubbles	Leonardo exhibition	It was worth the 2 hour queue - out of this world!	Written 28 November 2011
GLASGOLASS	4.0 of 5 bubbles	Dining Rooms at the National Gallery	After visiting, dined at the NG Dining Rooms, open after the NG closes, very atmospheric classy restaurant, door onto Trafalgar Square after NG closes, reasonable menu--2 table d'hotes, about 拢12 and 拢20 for 2 courses wirh glass of wine included. Recommended.	Written 28 November 2011
SATraveller	5.0 of 5 bubbles	Wow!	We had to visit twice to absorb all the history that relates to the portraits. Wonderful.	Written 28 November 2011
johndeheer	4.0 of 5 bubbles	Always a great place to visit	We liked the old Dutch and Belgian masters, which is always a pleasure to see, especially the Rembrandt are beautiful to see/	Written 28 November 2011
Paul_CapeTown_1975	5.0 of 5 bubbles	Excellent and free!	Best art collection I've ever seen! It makes you understand what quality artwork is all about	Written 28 November 2011
luvroma2	5.0 of 5 bubbles	Wonderful gallery and it is free!!	London is one of the few large cities which still has free museums and art galleries. The National Gallery is one of my favorite in London and is well worth an extended visit.	Written 28 November 2011
Ali	5.0 of 5 bubbles	Art at its best	A beautiful building that houses so much art that it would take a couple of days to see it all properly. It's in a great spot, right on the Trafalgar Square. The best of all - it's free so take advantage of this and look at some amazing paintings. I don't think that any other city in the world has such a great art collection that you do not need to pay to see!	Written 28 November 2011
normalguy2016	5.0 of 5 bubbles	Wonderous - Britain at its best!	Every detail directed towards the visitor has been carefully thought through, making it a joy to visit even if you have never been before and when you might possibly feel intimidated by visiting one of the greatest art galleries - anywhere.The collecions are beautifully set out and more often than not you can view a masterpiece without anyone else remotely near you. If you can obtain an audio gui…	Written 28 November 2011
travelwise07	5.0 of 5 bubbles	Excellent museum	to wile away an afternoon. Very well laid out and well worth a visit.	Written 28 November 2011
Vincent C	4.0 of 5 bubbles	Can't believe it is free!	The National Gallery in London has an impressive art collection that you can admire for free! Make sure to stop by even or a few minutes, just next to Trafalgar Square.	Written 28 November 2011
catherine G	4.0 of 5 bubbles	Great art for all	As the gallery is so big they have a plan so you can see where the art of your choice is. The staff are unassuming and helpful if asked questions.	Written 28 November 2011
tltalbert	5.0 of 5 bubbles	A London Jewel	The National Gallery is truly a London jewel. Do not rush through this cultural and historical landmark. Take your time to enjoy the treasures that lie within. Perhaps you might hear the voices of the past that teach you something about the present.	Written 27 November 2011
M B	5.0 of 5 bubbles	Worthwhile	This gallery has an impressive collection of art. I loved the royalty section as well as the impressionists section. You can spend hours easily, so allow adequate time to visit. It is well worth the time, and best of all, it is free.	Written 27 November 2011
Vincent P	5.0 of 5 bubbles	Excellent collection.	Rembrandt alone made it a worthwhile visit. Wasn't able to visit the DaVinci exhibit as it was sold out. Bummer.	Written 27 November 2011
Heather R	4.0 of 5 bubbles	An hour to spare	With an hour to spare this gallery is great to view your favourite artist. Pop into the cafe for coffee and cakes where you can check the online catalogue for items on show.	Written 27 November 2011
Dinda30	5.0 of 5 bubbles	Great artists	There is a lot of famous paints.It麓s freeVery good atraction for family or any age.MUST GO	Written 27 November 2011
rsmacdon	5.0 of 5 bubbles	Caravaggio	Went to see their Caravaggio collection. The National Gallery is one of the finest art galleries in the world. Not much I can add to that. Well presented, seating to take a slow pace with, a good collection of Caravaggio, great central location to other places to visit in London.	Written 27 November 2011
LeedsPensioner	5.0 of 5 bubbles	Excellent experience	Marvellous works of art and it is FREE. Allow enoigh time to spend the day in the gallery. Lovely cafe for refreshment in the gallery. Spledid place - a must see for all visitors to London	Written 26 November 2011
Adolpha90	5.0 of 5 bubbles	Excellent	I only wish I had more time to appreciate all of the paintings.	Written 26 November 2011
michael1948	5.0 of 5 bubbles	Leonardo	Once in a lifetime experiance this may not happen again ,brave the croweds and get a ticket	Written 26 November 2011
Wabamik	5.0 of 5 bubbles	The most important gallery in London	Hard to over emphasise the fabulous nature of the collection at this gallery. You'll recognise all the pictures from postcards and books. Take lots of time, comfortable shoes and don't forget the shop in the Sainsbury Wing.	Written 26 November 2011
susann o	5.0 of 5 bubbles	Visit!!	Amazing, I love the national gallery! It so huge, you have to spend all day there. I woulod recommend everyone to visit the national gallery!	Written 25 November 2011
SG1974	5.0 of 5 bubbles	One of the best	A must visit whilst in the city. This is right up there with the best art museums and it is FREE. You can spend all day here and still not see it all. Best to view the areas which are of main interest to you. I love the impressionism sections and have often visited during lunch just to admire the beauty of some of these great paintings. You will not be disappointed. If you are a fan of impression…	Written 25 November 2011
And56	5.0 of 5 bubbles	The collection is simply amazing	This museum is wonderful. We were awed by their collection. Make sure you visit while you are in London.	Written 25 November 2011
thtrekker	5.0 of 5 bubbles	Two Must See Galleries	I say 2 galleries because the National Portrait Gallery is next door and together they have give an in-depth look at British history portrayed over several hundred years: kings, queens, nobility, the rising middle class. Not to be missed.	Written 24 November 2011
Philippa W	5.0 of 5 bubbles	A beautiful place in the rain!	Like the building, the atmosphere and art. Dislike when very busy, best in the week!	Written 24 November 2011
F1roger	5.0 of 5 bubbles	One of the world's greatest galleries	A must see. Check the contents of each room before you start your tour, and then focus on what you want to see, otherwise it is too large.	Written 24 November 2011
Riceinator	5.0 of 5 bubbles	Many great paintings!	I have only been on the 1st floor (the paintings) and they house some of my favorites by Van Gogh and Monet. They have a lot of early renaissance art, however I have a hard time finding anything by the classic Italian painters, however I didn鈥檛 have a map which may have helped. There was a Leonardo Di Vinci exhibit when I visited that I really wanted to see, however the tickets were sold out for …	Written 24 November 2011
Abadonna	5.0 of 5 bubbles	One of the best in the world	If in London - go there! There is no doubt about it. The best of the best. If in Paris - go to the Louvre, etc...	Written 24 November 2011
DSF1	5.0 of 5 bubbles	Wow -- see the daVinci exhibit if you possibly can.	How can you go wrong here. Some of the world's greatest art. It is usually a bit crowded but that is not usually a problem. And it is free (aside from special exhibits).	Written 23 November 2011
46Graham3	5.0 of 5 bubbles	Despite the crowds, an unmissable collection.	My fourth visit to the National Gallery proved once again to be a wonderful experience. Despite the crowds, tourists and school children galore, this is an unmissable permanent collection of art, very well presented, and the short term exhibits are always of great interest, though usually a bit pricey.	Written 23 November 2011
Alberto Antonio H	5.0 of 5 bubbles	Fantastic::..	My favourite oasis in London Centre, every time i can, I go there.	Written 23 November 2011
sandgroper1963	5.0 of 5 bubbles	Just go.	It'S free. It'S big. It's in the center of town. It's full of great stuff to see. I like everytzhing about it.	Written 23 November 2011
affabletraveler	5.0 of 5 bubbles	national gallery	Free and great- after touring go across the strret to the cafe in the crypt at St. Martins in the fields.	Written 22 November 2011
Laura M	5.0 of 5 bubbles	A London tradition!	One of the finest museums in the world. A must see. You never know what will happen at the museum. After we left, police were all over Trafalgar Square. So were protesters. Really quite exciting.	Written 22 November 2011
christiano_10	5.0 of 5 bubbles	cool place ...if you like art...	no matter if you have one hour or five.... You have to visit this place and admire those thrilling paintings. Yes - they are all real...:P	Written 22 November 2011
parrot_parrota	5.0 of 5 bubbles	Always Worth A Visit!	Nothing like seeing some of the most beautiful works of art in history - National Gallery is definitely worth seeing if looking for culture in London!!	Written 22 November 2011
tigerfan100	4.0 of 5 bubbles	WOW	On a recent trip to London attempted to visit the Da Vinci exhibition but due to the numbers trying to get in it was not possible in the time available so visited the gallery itself and we were not disappointed. The art is presented in clear views so you can fully appreciate what is on display. I was blown away by the variety. The highlight for us being the "Sunflowers". The display areas are rel…	Written 22 November 2011
dennymenny	2.0 of 5 bubbles	Leonardo Exhibition	Despite queuing for three hours for tickets to see the Leonardo exhibition we were unsuccessful - a great disappointment!	Written 21 November 2011
Londonpharmacy	4.0 of 5 bubbles	Great museum- a little bit for everyone	Even if you don't like art, it's hard to pass up a chance to see Monet, Van Gogh, Manet. Artists you've learned about since childhood are displayed everywhere! I recommend looking ahead of time to pick out the paintings you'd like to see. Otherwise you could spend days in the museum!	Written 21 November 2011
Collumbell	5.0 of 5 bubbles	The Leonardo Da Vinci Exhubition	Excellent exhibition with many exquist sketches that are well worth the 3 hours it took us to view. A once in a lifetime experience. If you want one of the 500 daily tickets get there very early as queues get up to 2 hours long by 10.30am.	Written 21 November 2011
Jennifer44_11	4.0 of 5 bubbles	Long queues disappointing	Have been to the National Gallery many times and was expecting to see the Da Vinci collection but the long queues put me off.	Written 21 November 2011
Jannie_X	5.0 of 5 bubbles	Go to the Da Vinci Exhibition	The exhibition is very well set out with drawings as they relate to the main paintings. The crowds can be a bit distracting, but with a lot of patience you can see the whole exhibition. Remember to view the accompanying film on the ground floor, as the cinema in the Sunley Room (beside the "Last Supper" exhibition) can get a bit crowded.	Written 21 November 2011
WIKITRAVELPEDIA	5.0 of 5 bubbles	A must see on any trip to London, It's free!!!	One of the few places in the world where you can see some of the master鈥檚 works of art for free. Make sure you find Van Gogh鈥檚 Sunflowers. I really enjoyed watching the small school kids on a field trip to the museum and then seeing them copy the paintings for their class.There is no excuse for not visiting the National Gallery, it is centrally located and most importantly it鈥檚 free.	Written 21 November 2011
Rocket_man_in_ESA	4.0 of 5 bubbles	The Leonardo da Vinci exhibition is fascinating	Despite the timed entry the first room was quite crowded and it was not easy to get to see individual works. The crowds thinned though somewhat further in. The exhibition is well organised and consists of a few paintings with the associated sketches showing how the works were planned. Some of the sketches ae small and badly faded, so you do need to get up close to appreciate them: they do though …	Written 21 November 2011
Punam S	5.0 of 5 bubbles	Visit to National Gallery	The selections, that entry is free, their shop and the cafe	Written 21 November 2011
Expat911	5.0 of 5 bubbles	If there was only time to visit one museum	Take the audio option and pick one aspect of the museum and enjoy and hour or two learning about Elgin's marbles, or one of the other magnificent treasures.	Written 21 November 2011
Jeff K	5.0 of 5 bubbles	Excellent Art and History	Well laid out, and many priceless works of art. If you are a fan of art or just historic culture, you must stop here and check it out.	Written 21 November 2011
colinlee	5.0 of 5 bubbles	As breath taking as always	Took our 3 year old to see the Gallery after reading her Katie's Picture Show (kids book) and she loved it! Saw all 4 paintings and was very excited. Hidden Gem: The restaurant in the basement! We got there at 12:30, had a lovely meal with lovely wine! By 13:00 it was full so get there early.	Written 21 November 2011
Christian_Dude	5.0 of 5 bubbles	A Must See if in London!	You have to go here if you're in London. Most, if not all, of the celebrated artist of the past are represented. It's an experience!	Written 20 November 2011
MinisterOfCulture	5.0 of 5 bubbles	A world-class collection of paintings	The National Gallery is a world-class collection of paintings, possibly second only to the Louvre in that respect, and always a civilized place to visit.	Written 20 November 2011
caribttourist	5.0 of 5 bubbles	Can;t get better than this!	One of the finiest galleries in the world. Lovely buiding, fantastic paintings. Could go again and again	Written 20 November 2011
daylily984	5.0 of 5 bubbles	Breathtaking	This is my third visit to London but my first visit to the National Gallery. It won't be my last. My sister and I spent about 4 hours here. I felt like I was in a candy store. There is so much to see here. Many of the paintings from my undergraduate art history class are in this museum. It was like visiting old friends. The paintings are beautifully presented and preserved.	Written 20 November 2011
Pau84	5.0 of 5 bubbles	Simply a must-do	Besides having lots of peaces of unique art, it's free.	Written 19 November 2011
johnwheeler56	4.0 of 5 bubbles	National Gallery	Before visiting the gallery select " the programme" the exibits may not be of interest to you. Access is easy and you can visit other tourist attractions close at hand. Nice book shop and cafe within the building; visiting the gallery was free there is plenty of seating so you can appreciate at ease the various masters	Written 19 November 2011
utya	5.0 of 5 bubbles	Short visit but a life experience	We only had an hour in the late afternoon but made the most of it by looking at just a few of the rooms with some of the masters, including Monet, Degas, and Renoir. Not crowded but not empty - a perfect time to savour the wonderful works without pushing and shoving. We ate a quick meal at the Gallery cafe/restaurant - service was poor apparently due to the number of bookings for the Michaelangel…	Written 19 November 2011
Jacques M	5.0 of 5 bubbles	great building	architecture/location in the heart of Trafalgar Square	Written 18 November 2011
BeezKneez333	5.0 of 5 bubbles	A brilliant collection and free	A fantastic location and brilliant collection of art through the ages. At each turn of the corner a well known work which could not but give a wow response. You could spend several days looking at it al and also at the portrait gallery around the corner which is also excellent, IF you love art it is not to be missed and it is free, are you listening New York and Paris galleries, it is free.	Written 18 November 2011
Neversaynever	5.0 of 5 bubbles	A must visit	Everything. I am not an art person, but this gallery captivated me, or rather us. When you have visited here you want more and next door is a good place to go. Will be back here in November for the "big one"	Written 18 November 2011
ab_wales	4.0 of 5 bubbles	No art lover but great way to spend an hour	I don't know art but I know when I'm bored and there are worse things to do than spend an hour at the National Gallery.Plus its FREE, though please give 拢1 or 2 if you can.	Written 18 November 2011
Bobbytravels11	4.0 of 5 bubbles	Very Good	Learned a lot of British history and the paintings are incredible.	Written 18 November 2011
WilliamBOjai_CA	5.0 of 5 bubbles	Loved the experience!	The gallery is huge, overflowing with great art. You could spend a few minutes or several days there enjoying everything it has to offer. BTW, it's free as most galleries are in London.	Written 18 November 2011
Indytraveler59	4.0 of 5 bubbles	What a beautiful restaurant with excellent food!	This restaurant is a perfect pick to take a time-out during one's visit to the National Gallery. I loved the ambience - high ceilings, warm wood, bright outside light. The menu is a bit limited but for a museum restaurant it is just fine. We had excellent caesar salads with chicken, great breads. A request was made by my guest for iced coffee - not a problem even though it was not on the menu. Th…	Written 18 November 2011
C F	5.0 of 5 bubbles	Fantastic in every way	Attended a free guided tour which was really interesting and even though I had visited the National Gallery on numerous occasions the tour showed me things in a different light. Well worth spending an hour and it's all free.	Written 18 November 2011
GiorgioBlum	5.0 of 5 bubbles	The paradise of European art	The are no words to describe the beauty of the big collection of the National Gallery. From Leonardo Da Vinci to Caravaggio, from the British painters to the impressionists to complete the visit with Van Gogh. The best examples of European art (most Italians) in one museum, well organised with all the paintings perfectly exposed and it's FREE! If you are in London you cannot avoid a visit to the …	Written 18 November 2011
jamesl077	5.0 of 5 bubbles	De Vinci exhibition	Wow! Breathtaking... Turn up early though - the queues can turn nasty.	Written 18 November 2011
Caramella_11	5.0 of 5 bubbles	very wonderful	we had a good time and been impressed by free gallery.	Written 17 November 2011
Nick0demus	4.0 of 5 bubbles	need to 'kill' a few hours ?	What a treat - with a couple of hours to kill, my wife and I visited the National Gallery and got lost in awe amongst the masters. It is worth getting an audio guide which will explain any of the paintings you might be interested in in greater depth. We originally investigated visiting the Leonardo exhibition but a huge queue deterred us - the only tickets available were for the next day	Written 17 November 2011
markwood	4.0 of 5 bubbles	Thoroughly enjoyed	Had a good morning in there. wished had more time. Did not go in Da Vinci exhibition (拢18) but cant beat it for free! Next time will hire an audio guide.	Written 17 November 2011
revguy76	5.0 of 5 bubbles	A "pinch me" gallery of master works	A must see when you are in London. An amazing trip through the different periods. Matisse, Van Gogh, Goguin, Monet, Cezanne, need I say more?	Written 17 November 2011
Jim N	5.0 of 5 bubbles	Extraordinary Collection of Art	Whatever your taste in art, from early icons, through the Renaissance into the 18th and 19th century, there is something here to delight and inform. To have this free in the centre of London is a treasure to be visited again and again.	Written 17 November 2011
turtonfamily	5.0 of 5 bubbles	drop by and catch a van gogh	I am so impressed that these galleries are free to enter. It means that you can brighten your day just by dropping in to see your favourites. My daughter and I were pleased to see that Whistlejacket has returned to his rightful place as he was out on loan last time we passed by.	Written 17 November 2011
parisienfoodisgood	5.0 of 5 bubbles	Impressive collection, Must See while in London!	We were quite impressed with the National Gallery and its collections. We were able to veiw everything within 2 hours and especially enjoyed the Monets & Van Goghs. Also a number of noteworthy Rembrandts all for free!! Easily accessible right off of Trafalger Square. If you enjoy art this museum is a must see while in London.	Written 16 November 2011
Chatouli	5.0 of 5 bubbles	Unbelievable	I visited the Portrait Gallery and would easily have spent much more time there.	Written 16 November 2011
KarenFromTexas	5.0 of 5 bubbles	National Gallery is Amazing!	I loved the National Gallery. The only complaint is that I didn't have enough time to visit every room, every floor and view every work of art. The collection was simply the most amazing I have ever experienced. On my next trip to London I will make the National Gallery my first stop and allow myself plenty of time to savor the experience.	Written 16 November 2011
runderbar	5.0 of 5 bubbles	I loved the Dutch Masters collection	I was reading about Pieter Bruegel and was happy to find at least one painting by him.	Written 16 November 2011
flehrer	5.0 of 5 bubbles	amazing	So much to see....something for everyone.My husband enjoyed seeing some of the unfinished works of Michelangelo. It was fascinating to see the process.	Written 15 November 2011
kalaghe	5.0 of 5 bubbles	Long may it stay free	One of London's iconic landmarks with a collection of English fine art paintings and sculpture that is unmatched.	Written 15 November 2011
SusanX	5.0 of 5 bubbles	If you had a week it wouldn't be enough	I spent the better part of three days in the National Gallery. My knees were giving me trouble and they provided a wheelchair, allowing me to stay that much longer! The collection is truly outstanding, and it's beautifully curated. When you consider the admission is free, it's should be at least a misdemeanor not to go!	Written 15 November 2011
philiowa	5.0 of 5 bubbles	great art	Where else can you see such work by the masters. My Grandson (9) enjoyed the visit very much the sunflowers were his fav.	Written 15 November 2011
Gordon J	5.0 of 5 bubbles	Leonardo	Was so impressed with the National Gallery. So much to see. It does need a full day. We had booked tickets for the Leonardo exhibition which was brilliant. Crowded as you would expect but well managed.It is really needs to be seen. We found the cafe and coffee bars had excellent choice of drinks and food--London prices but good quality. Would certainly visit again.	Written 15 November 2011
RockstarNorwich	5.0 of 5 bubbles	Leonardo	Fantastic exhibition to which I had a private invitiation. The overall experience was great.	Written 15 November 2011
lalaluna	5.0 of 5 bubbles	Great for inspiring Artistic young kids	I have been many times over the years to visit the National Gallery and recently have been taking my daughter who is very creative and she adores her visits and finds much inspiration. It can be gruelling if you try to take in too much in one go but if you go for specific viewings, exhibitions or just to view certain artists it makes it easier on the feet!	Written 15 November 2011
ChelmsfordLil	5.0 of 5 bubbles	Excellent museum	You have to visit during the week as the week-end is very busy.	Written 15 November 2011
Suzane C	5.0 of 5 bubbles	Favorite	The National Gallery is my favorite museum in the world. Its rooms are larges and perfectly preserved. It has several important paintings and having small classical music performances at different times of day.	Written 15 November 2011
Polly S	5.0 of 5 bubbles	Chock full of amazing art and FREE!	I loved that there were so many famous pieces of art from so many different genres.	Written 14 November 2011
Edward B	5.0 of 5 bubbles	So important to see that!	Incredibile, all what I saw before onley in an Art books & TV programms, I saw in London life. Complitly another (new) perception for me. Rich collection and so important.	Written 14 November 2011
yrp82	5.0 of 5 bubbles	Arts, arts and arts!	The National Gallery is really super ...but maybe i prefer museums and galleries that are not so big ...otherwise I try to see everything without dedicating so much time to evey masterpiece as i would like to. In any case it is amazing.	Written 14 November 2011
vik12	5.0 of 5 bubbles	Da Vinci excibition	Unique. A must seeeing!!!!!!!!!!!!!!!!!!!!!!!!!!!!!!!!!!!	Written 14 November 2011
olasBH	5.0 of 5 bubbles	Best choice and for free!	I loved the national gallery, it's a wonderful museum, very easy too visit, many important pictures, and it's FREE! if you like art, you 'll loved!	Written 13 November 2011
heartz333	4.0 of 5 bubbles	Great to see	Lots of great paintings to check out! Free to get into which is always a good thing!	Written 12 November 2011
Sofia G	5.0 of 5 bubbles	Dont Miss	Set aside several hours to view the paintings at your ease. The beauty and history is overwhelming. Awesome!!	Written 12 November 2011
christiiiiine	5.0 of 5 bubbles	Amazing art museum	I've been here twice and just love it. It's spectacular and easily the best art museum I've visited. Still haven't seen close to everything in the museum! The caf茅 is nice, as well, and you'll definitely need to take a break from all the walking.	Written 12 November 2011
SoonSaudi	5.0 of 5 bubbles	Stunning	Worth a trip everytime you visit London. If you don't like art just look at the building!	Written 12 November 2011
DJPMNS	5.0 of 5 bubbles	Leonardo's finest	The exhibition had just opened when i arrived. Wonderful displays, helpful and informative staff. Wonderful range of paintings from several centuries.	Written 11 November 2011
GraceB	4.0 of 5 bubbles	Worth a stop	Crowded but good stop even if you only have an jour	Written 11 November 2011
reallyrosieNashville	4.0 of 5 bubbles	Very impressive	The building alone is worth seeing; art collection is impressive and free entry!	Written 11 November 2011
69please	5.0 of 5 bubbles	Full of the most wonderful art.	I could spend all day in here - hundreds of the finest pieces of art you would hope to see.	Written 11 November 2011
rufus d	5.0 of 5 bubbles	free treasure in london center	I did not believe my eyes when saw that National Gallery was free to enter. So I entered from Trafalgar square, bought the floor plan for 1 pound and walked in the first room to see Italian paintings. I wish I had more time to spend in the National Gallery and be able to join the queue to buy the tickets for Leonardo exhibition. (it was not for free). I could see the "last supper" from the second…	Written 11 November 2011
Tracy H	5.0 of 5 bubbles	very good	the extensive and varied collection of art works	Written 11 November 2011
DonPaulo	4.0 of 5 bubbles	One of the world鈥檚 great museums	It is unfair to compare the National Gallery with the greatest museums in other countries. Such a comparison depends on personal tastes. It has a representative selection of great European paintings, with emphasis on British works. What struck me was the selection of Turners. Alas, you must also visit the Tate Gallery to get the full spectrum of that great artist鈥檚 work. The museum is intelligent…	Written 10 November 2011
Alexandriatraveler18	5.0 of 5 bubbles	A Complete Historical Survey of Art	We start from the earliest gallery, and worked our way through chronologically to the 21st century - it provided a great overview of Western art.	Written 9 November 2011
Alex W	3.0 of 5 bubbles	Afternoon visit	We went based on the big named artists we already know, such as Da Vinci and Rembrandt, Van Gogh and Michelangelo. The Gallery is fasinating and well laid out with paintings and guides, everywhere. Not being artistic painters/enthusiasts ourselves, we found that it is a couple of hours visit.	Written 9 November 2011
Treble9blog	5.0 of 5 bubbles	amazing	Well worth a visit , had forgotten how big the place is, not enough time	Written 9 November 2011
RICHIEONTOUR_10	5.0 of 5 bubbles	Fabulous Museum	While one cannot but be amazed at the collection of the greatest artists' works, the replicas of Roman pieces were overwhelming! The Trajan Column among them	Written 9 November 2011
Weeza S	5.0 of 5 bubbles	If you love art.... guess what?	..then you will love this. I love this place so much. I visit it as often as possible whenever in town. Its in a great location, literally just off Trafalgar Square and if there are no major exhibitions on, there is plenty of room to wander and ponder. Visit now.. :)	Written 9 November 2011
Amanda	5.0 of 5 bubbles	Wonderful	This is a wonderful museum facing Trafalgar Square. The building is beautiful and inside is fantastic. Just FYI, apparently you aren't allowed to take pictures anywhere inside the museum. I've visited MOMA and many other museums where you can walk right up to Dali's and Picasso's and snap photos, so keep this in mind. Also, this along with most museums in Great Britain are FREE!	Written 8 November 2011
ceequal	5.0 of 5 bubbles	National Treasure	Loved seeing all the fantastic works of art. As an artist myself I was simply blown away.	Written 8 November 2011
Elena C	4.0 of 5 bubbles	Always fantastic!	I love London museums, and the National Gallery is one of the best. Even in the most crowded days, you can visit the museums with great ease. On level 2 you can find painings from 1700 to 1900. In my opinion this is the best part of the collection.If you have a baby, you can access easily even with a buggy. Toilets, baby change rooms, cafes and shops are clean and staff is kind.	Written 8 November 2011
lisamax0707	5.0 of 5 bubbles	So many wonderful things, so little time	Oh, if only I had a year to spend here! There's so much to see! The British Museum had been my favorite ... until I spent an afternoon at the National Gallery. I'll visit it again, next time I'm in London, and hopefully, see even more!	Written 8 November 2011
AZR6Lady	5.0 of 5 bubbles	Its FREE!!!	Majority of the museums in London are free why not go. I was an art major in college so this was a great time for me. And my husband loves museums so we were happy clams :)	Written 7 November 2011
glaciermeadows	5.0 of 5 bubbles	National Gallery	Never seen so many Raphaels in one place. If you want to learn about art history, this is the place to do it! There is so much to see, if you are really into art, I would go twice.	Written 7 November 2011
Adam L	5.0 of 5 bubbles	The best kind of gallery you can imagine	the work is amazing and easy to find your way around in. and one of the best things for a college student, it is free admission	Written 7 November 2011
Mauri K	5.0 of 5 bubbles	Wow, you spend afternoon so fast?,Sep 2011,National Gallery is amazing?This was my first time to see this. I didn鈥檛 know what to expect	but positive surprise. It is really interesting to see all of this in one museum	you really can spend afternoon even without noticing it. This museum would be interesting not only for adults	Written 7 November 2011	2327
NOMike13	5.0 of 5 bubbles	Hard to spend too much time here.	Have been to this gallery multiple times over the past 50 years and i still go back. Never has a trip here been a mistake.	Written 6 November 2011
redhead_roaming	4.0 of 5 bubbles	Free - How Can You Beat That?	We spent a few hours there and didn't get to see everything due to our time contraint but if you love art, even a little bit, this is certainly worth it. They have a website where you can browse their collection, which is how we knew what pieces we wanted to see. The collection is vast; you need plenty of time to see it all.	Written 6 November 2011
undome	5.0 of 5 bubbles	Can't miss it	Makes you wish every other city could provide such variety for free!	Written 6 November 2011
mem m	4.0 of 5 bubbles	Great paintings in a comfortable venue.	We did the galleries up through the 17th century in about three hours - but we are pretty slow and thorough about these things. The gallery is free, which is great, and there were plenty of benches in every room to sit and rest weary feet while drinking in some of the world's best art. Take the time to check coats and bags at the entrance so you can do the tour without encumbrances.	Written 5 November 2011
OJNY74	5.0 of 5 bubbles	If you visit one attraction in London, make it NG!	It's located in the heart of London, on the Trafalgar Square, it's huge and it's free! It's one of my top favorite museums in the world and it has a huge collection of British painters you can possibly have ever heard of or seen reproductions of. If you do any sightseeing in London at all, make sure you go there - no excuses!	Written 5 November 2011
Carolyn H	5.0 of 5 bubbles	Overwhelming	The National Portrait gallery and National Gallery were the highlight of our visit to London.	Written 5 November 2011
Marvelenah	5.0 of 5 bubbles	Wow, just wow!	I'm not the most knowledgable when it comes to art but National Gallery really showcases many of the very well - known art. Although technically it's a free admission I think to not donate to this wonderful gallery is quite unfair as they really showcase paintings of all different periods and sizes, and many of them are really rare collections that you can only see from history books, from the li…	Written 5 November 2011
Jyotirmoy N	5.0 of 5 bubbles	Must visit	Awsome collection. One should devote a full day. Most museums and galleries in London are free that's a big plus point. A map is helpful in navigating thru this place. The attenedents are very knowledgeable and helpfull.	Written 5 November 2011
TorquaySteve	5.0 of 5 bubbles	It's free and you can lose yourself for an afternoon	Excellent and thoroughly worthwhiile you will return again and again	Written 4 November 2011
flutefan	5.0 of 5 bubbles	Amazing....you need a week to see everything though...	Wonderful place to see famous and not so famous paintings. Too many to talk about-just go and wander round but make sure you have plenty of time! We loved the wall outside made of grasses & plants. Don't know how long it will last so get there soon....	Written 4 November 2011
hedgeman	4.0 of 5 bubbles	A must see experience	Wonderful selection of paintings covering European art for about 400 years, excellent audio guide that adds greatly to the visit and entry if free.	Written 3 November 2011
wlcwlmj	5.0 of 5 bubbles	friendliness and quality of exhibits	staff helpful and friendly exhibition excellent the audio commentry the numbers should of been in numeric order.	Written 3 November 2011
liz1910	5.0 of 5 bubbles	Treat!	Got to have my "fix" of "The Umbrellas" every time I visit London.	Written 3 November 2011
Lourdes C	5.0 of 5 bubbles	A wonderful museum!!	Here you can really enjoy the paintings. It has couchs and benchs where to sit and rest while enjoing the beautiful paintings. One can be grateful after a long walk around Trafalgar Square. A must see!	Written 2 November 2011
OffToBuyBooks	5.0 of 5 bubbles	London's greatest guided tours	You do not have to be an avid art fan to be impressed byt the sheer grandeur of both the paintings and the place itself. A visit to the National Gallery will add to your understanding of art, life as an artist and how paintings are made. There are two absolutely outstanding guided tours daily, free of charge. Probably the best guides I have ever encountered. You will leave after an intense 50-min…	Written 2 November 2011
4manmama	5.0 of 5 bubbles	Incredible Museum	So many of the most incredible paintings you would ever want to see. Absolutely worth the stop. You could easily spend days here.	Written 1 November 2011
Traveler90Canada	5.0 of 5 bubbles	So much to see!	You can spend a good day in here (or more) if you want to see it all!Definetly a must see in London. (It's free as well!)	Written 1 November 2011
norbafreund	5.0 of 5 bubbles	It is a must for 1st timers in London	Very good summary of paintings for all periods covered	Written 1 November 2011
waterwingsNZ	5.0 of 5 bubbles	More paintings than you could throw a stick at!	To see such famous work by so many renowned artists in one place was a privledge. Amazing!	Written 31 October 2011
Stephen M	4.0 of 5 bubbles	A lot To See	Allow a good half to full day to appreciate this amazing gallery. Go early (Check opening times) to miss the queues.	Written 31 October 2011
DoctaraCA	5.0 of 5 bubbles	Awesomely overwhelming	You need weeks! Incredible collection (and it's free)!	Written 31 October 2011
Kai R	4.0 of 5 bubbles	Good old paintings	Gallery gives a very good overview of paintings from 13th to 20th century. Definitely will help if you do homework and make sure you see all your favourite paintings.	Written 31 October 2011
californiawalker	4.0 of 5 bubbles	Impressionist Heaven	Unfortunately it was so crowded in July that it was hard to appreciate the paintings. Go early.	Written 31 October 2011
beentheredonethat97	5.0 of 5 bubbles	Understated treasure trove beyond your wildest imagination	We did not know what to expect and came away speechless at all we saw from works by the masters including Da Vinci, Michaelangelo, Raphael and more. We happened upon a free tour givin by a guide who was utterly passionate about what she had to share, which made the trip beyond words astounding.	Written 31 October 2011
Maxstudio	4.0 of 5 bubbles	Great collection... too many people	Groups of students sit on the floor and block the view for other tourists.. I'd recommend that the National Gallery allocate certain time slots for educational purpose.	Written 31 October 2011
Hope B	4.0 of 5 bubbles	Beautiful Building	We didn't spend much time here, but the building was beautiful and we loved the art... we will return the next time we are in London	Written 31 October 2011
Irelandcc	5.0 of 5 bubbles	Can't wait to go back again	Loved the Gallery-and am looking forward to going back! Somany amazing paintings. There is a restaurant upstairs that has a view of the city. I look forward to having a glass of vino up there next time! This is a must if you are intersted in history! Enjoy!	Written 30 October 2011
rollergirl52	5.0 of 5 bubbles	Absolutely wonderful !	The National Gallery has the most amazing collection of European paintings from 100 to around 1900 and we should be justly proud that this belongs to us as a nation. Entrance is free which is unbelievable and you can stay as long as you like. It is housed in a wonderful building and there are so many fantastic pictures, as you move from room to room, you come across more and more that you know or…	Written 30 October 2011
Hilary R	5.0 of 5 bubbles	WOW What a picture!!!	The sheer magnitude and quality of these paintings takes your breath away on first sight and improves with every visit.	Written 30 October 2011
randyewinfield	5.0 of 5 bubbles	Loved the National Gallery	The National Gallery is a wonderful museum. The building is beautiful and the art is from a wide spectrum of style and period.	Written 30 October 2011
JeanAtHome	5.0 of 5 bubbles	Spectacular collection	The National is home to an incredible collection of art and aside from any special exhibitions which may be there, admission is free. It is truly a national treasure.	Written 29 October 2011
Cristiano C	4.0 of 5 bubbles	Masterpieces for free	Worth a visit if you have time..or if you never been.Tours or paid visits are overpriced.. so i wouldn;t	Written 28 October 2011
TJain	5.0 of 5 bubbles	located in Trafalgar Square, London	Trafalgar Square, London itself is iconic. The gallery had so many paintings that it was heady/tiring and still couldn't see everything. The bldg is massive and impressive. Loved it. Was exhausted after walking inside the gallery all day.	Written 28 October 2011
angela c	5.0 of 5 bubbles	Wonderful works of art	An amazing building with numerous well known originals by many famous artists on display.	Written 28 October 2011
Heather G	4.0 of 5 bubbles	Names and faces	Have been to the National Gallery every time I have visited London. Great place to put a face to a name in British history.	Written 27 October 2011
cestmoiici	5.0 of 5 bubbles	take your time, and the audio guide	Wonderful collection, and a real indulgence this time around. I spent a very enjoyable 4 hours in the galleries on this visit. the audio guide is fantastic value at 拢3, and is very helpful. I chose to start with the most recent works, and followed the rooms roughly backwards - skipping through the medieval religious art which isn't really to my taste.I looked at most of the work on the recommende…	Written 27 October 2011
grouptravel21	5.0 of 5 bubbles	Amazing !!	Excellent gallery very big.. Shame u cannot photograph.	Written 27 October 2011
Tamvon	5.0 of 5 bubbles	Happy to Plod Along	Loved going in here for a lookseeeeee! My husband and I were going "ooOOo" and "Arrrrh" at all the goodies on display! Mind Blowing!!!!	Written 26 October 2011
Bryley522	5.0 of 5 bubbles	Wish we had more time here!	We didn't even plan to visit this Gallery, we just dropped by when we were heading over to visit Trafalgar Square -- what a mistake! We were only able to look around for about an hour before the gallery closed (it was a Sunday). We both really enjoyed everything -- there is so much to see here! If you like portraits, this is a fabulous site to visit, just plan accordingly because there is a ton t…	Written 26 October 2011
Darryl E	4.0 of 5 bubbles	Superb	Enjoyed it more than I expected. Dropped in to view at a whim and discovered some paintings I like on display. Decided to leave several times but kept discovering things that grabbed my interest. Had to force myself to go in the end!	Written 25 October 2011
Debodan	5.0 of 5 bubbles	The most important art...	..you're likely to see in London, or for that matter, in Europe. Do not miss it. And the location is perfectly central to much of the excitement of London.	Written 25 October 2011
Southernhawker	4.0 of 5 bubbles	Give it time!	great to see the familiar masters work up close. Plenty of space, left luggage available, good shop.	Written 25 October 2011
1K	5.0 of 5 bubbles	Loved it!	Amazing to see the old masters close up. Plus free admission..impressed with the staff who were helpful and knowledgeable..but wonder why they don't charge a small admission charge?	Written 25 October 2011
Alex S	4.0 of 5 bubbles	Huge Collection of Western European Art	I walked it and was immediately in awe of the large size of the building and its countless number of artwork on display. The National Gallery showcased artists from Germany to Spain, Italy to Great Britain. I spent an hour there and only saw a third of what they had...and that was even with just glancing at several artworks and moving on. If you plan on seeing everything in detail, set aside one …	Written 25 October 2011
tesco	5.0 of 5 bubbles	great	the gallery is just amazing, there are so many pictures to see very very good	Written 24 October 2011
Trish G	5.0 of 5 bubbles	What a gallery!	Love the late opening on some nights. And it's free! Not all national galleries are these days. Select 2 or 3 rooms per visit.....and spend time in these. The gift shop is always worth a visit for things to take friends and family back home.	Written 24 October 2011
Megan H	4.0 of 5 bubbles	Great free attraction	Love that the major museums in London are donation only. Used Rick Steves guide to navigate the museum. Good cafe inside.	Written 23 October 2011
CarpeNox	4.0 of 5 bubbles	A must for British history buffs	The National Portrait Gallery has the most outstanding collection of paintings tracking British history from the early Tudors to the present day. For anyone interested in the monarchy, authors, artists, scientists and politicians it is a great way to see how they were portrayed by their contemporaries. In addition to the regular collection their are special exhibits that change.	Written 23 October 2011
debbie k	5.0 of 5 bubbles	excellent museum	excellent collection, free admission, nice gift shop	Written 22 October 2011
Ganit_w	4.0 of 5 bubbles	A lot to see, prepare your legs...	First - a tip - you can find folding chairs at the lobby, and if you are having problems with walking/standing for hours - that could make a great difference.There are many types of art, and you can decide to go only to the areas that you have a real interest in, in general - the place is not designed for seeing it all at one time, and my recommendation is - don't try or you'll end the day with p…	Written 22 October 2011
janetEastbourne	4.0 of 5 bubbles	Wonderful building and paintings	Original Van gogh and Monet, brilliant. Free entry and knowledgeable staff.	Written 21 October 2011
Tania N	5.0 of 5 bubbles	Brilliant	Loved the portrait gallery - could have spent more time there but daughter wanted to do some shopping!	Written 21 October 2011
Bonita S	4.0 of 5 bubbles	A Little Bit of Everything	The National Gallery has a little bit of everything in art history. It should appeal to anyone who is a regular museum visitor.	Written 20 October 2011
orange108	5.0 of 5 bubbles	Must Go	Absolutely wonderful selection of heritage paintings - admission by donation which is great - free access to everyone. Didn't have much time and spent it all gazing at beautiful Italian renaissance angels.	Written 20 October 2011
nurse52	4.0 of 5 bubbles	Interesting museum	Many famous artists' work nicely displayed. Well marked galleries. But, surprisingly did not seem to have climate control in the museum.	Written 20 October 2011
British_lover	5.0 of 5 bubbles	We all need some beauty, innit?	A short walk from both Charing Cross tube and Charing Cross train station, the National Gallery brings together some of the most influential painters ever, and some of their most colourful and hypnotising paintings.Even for a non-specialist, for one who doesn't have a particular interest in arts, this place is impressive.If you don't have enough time to see in-real all the paintings you want, the…	Written 19 October 2011
VonniCapeTown	5.0 of 5 bubbles	Wonderful museum	I can get lost in this museum. I love the artwork and the museum tours that they offer. I try to visit the museum every time I am in London. A must see!	Written 19 October 2011
Colleen710	5.0 of 5 bubbles	Must See!!!!	Excellent! Well laid out, easy to find particular paintings, map very useful, staff helpful	Written 18 October 2011
trippers253	5.0 of 5 bubbles	Wonderful building	This is a wonderful gallery, not just for the art work for the building itself. Best of all, it's free!	Written 18 October 2011
Justintforfun	5.0 of 5 bubbles	Outstanding and free	This beautiful building is located on Trafalgar Square and has a terrific collection of many of the old Masters. We could not believe that the entrance was free, we did rent a headset which I believe made the visit as it gives details for many of the art pieces. You should try to fit this into your schedule if you like art.	Written 18 October 2011
White M	5.0 of 5 bubbles	Interesting works of art	Paintings were amazing, from the well known authors	Written 18 October 2011
escargot222	5.0 of 5 bubbles	Not to be missed	Each and every time I visit London I come here. The downstairs cafe is also great for amazing cakes and muffins and has a wonderful atmosphere.	Written 18 October 2011
danijoMougins	5.0 of 5 bubbles	Probable best all-round figurative art museum in London	Fabulous collection of European painting, from 1200 to 1900	Written 14 October 2011
OCLee	5.0 of 5 bubbles	Whistlejacket!!	I love the National Gallery in every way! The catalogue of paintings is magnificent, including da Vincis and Van Gogh and a million others -plus my favorite Whistlejacket. Make sure you don't miss him, fantastic lifelike horse. The lay-out is easy to navigate, unlike the British Museum and others I've seen. The cafe is quite good and the location can't be beat. Lots to do in the area, or just sit…	Written 13 October 2011
Maureenta	5.0 of 5 bubbles	Lovely, lots of really well known pictures on display.	We really enjoyed the NG (not to be confused with the National Portrait Gallery next door)I did my research on the internet before we went to find out where the more famous pictures were located, so that if it was very crowded we would know where we needed to be. However it was very quiet, only about 6 - 12 people in each room, so it was really easy to see every painting - so much so, that we act…	Written 13 October 2011
jolomax	5.0 of 5 bubbles	Can't believe its free still	Like visiting an old friend - I first came in the 80s on honeymoon and loved it even more this time. Thankyou London.	Written 11 October 2011
andreiagferreira	5.0 of 5 bubbles	Amazing	One of the world's finest, a must-see for all art lovers. You could easily spend a full day (or several) browsing through corridors, but if you can't afford to spend all that time, please don't miss it anyway when in London. Chose the subject/artists that interest you most and go straight there; allow yourself to mesmerize at the world's most amazing masterpieces.	Written 9 October 2011
dc94990	5.0 of 5 bubbles	Fantastic day out - for free!	Visited the National Gallery as my daugher is doing a Monet project at school.Expected to be one of two Monet's there, and think I counted 10. Probably too much there to do in a day if you want to take all of the pictures in.	Written 8 October 2011
Edward B	5.0 of 5 bubbles	Outstanding Collection of European Paintings	This is the most outstanding collection of European paintings in the world. Admission is free and the labels explain the paintings well. The collection was amassed primarily by non-royals and donated to the people. There is an excellent map available for one pound. If your time is limited, go to the paintings that illustrate the map. The docent tour we went on was excellent: a thorough explnation…	Written 8 October 2011
Sutter2007	4.0 of 5 bubbles	Can't go wrong with FREE	My husband and I aren't too into art, and we definitely didn't pay the National Gallery as much time as I would have liked, but it was incredible that the whole venue was FREE. There is so much artwork to take in. If we had more time, I think I would have liked to do the audio tour. This really isn't the place for kids since it's just art. There was one attraction while we were there that was nea…	Written 6 October 2011
LHR2LAX_8	5.0 of 5 bubbles	Fantastic as ever	A great world class gallery, well laid out and displayed. Londoners should be proud. It is free but the suggested contribution is within most travelers budget - so think about putting something in the box	Written 4 October 2011
Monique02	5.0 of 5 bubbles	Beautiful museum, a must see!	We loved our visit to the National Gallery. It's an unbelievable beautiful museum for free! When you go, make sure you buy a map for one pound. So you can make a route for yourself along the paintings you want to see. If you only want to see the highlights, it's also pointed out on the map.You need to take at least two hours to see the highlights. If you love paintings you can stay here all day l…	Written 2 October 2011
bigfathairyelephant	5.0 of 5 bubbles	A must see, not only are the paintings amazing but the building is too	Its free! (but they do ask for contributions) this place is HUGE! there are so many pieces of art to see i think you could spend a full day here and not get bored. All nicely spread out over many varietes of rooms. Sometimes i was transfixed by the paintings, sometimes just by the room or the ceiling or even the highly polished floor! I didnt find it too busy there were lots of people but the roo…	Written 29 September 2011
ThomasRex	5.0 of 5 bubbles	ABSOLUTELY MAGICAL	I always go to see my favourite paintings in London...esp. "Mystical Nativity" in the Sainsbury Wing...along with the 13th-14-15th century. Special exhibition on Altarpieces wonderful. Thank you U.K. for making this place so special..and free!	Written 28 September 2011
theclarkfamily3	5.0 of 5 bubbles	Do Not Miss the National Gallery!	This museum is wonderful. It is well laid out, so that even if busy you are not overwhelmed with the crowd. The collection is wonderful and world class. You can spend days in the Gallery, our just a couple if hours focusing on the high points. The staff is also very helpful. One of the top attractions in all of London.	Written 27 September 2011
aygeemac	5.0 of 5 bubbles	As good as it gets	Without doubt, one of the greatest art galleries in the world. Masterpiece after masterpiece: The richness and variety of the collections is astounding. Make sure you set aside enough time to do it justice: this is not a place to rush through. But don't try to see everything in one day, otherwise, you'll spoil the experience. Get a plan of the galleries before starting off and pick what you reall…	Written 27 September 2011
London_UKStephen	5.0 of 5 bubbles	The beauty of the world under one roof	It is a wonderful experience to enter this magnificent building which houses sucn national treasures. Spend a few hours here and refresh your soul with the wonders of fine art and sculpure from the old masters to the modern day artists. For the inner man, however, pop next door to the National Portrait Gallery. The food in their upstairs restaurant is superb and the views across London are stunni…	Written 27 September 2011
Stuart	4.0 of 5 bubbles	A National Treasure	The National Gallery is free to enter, and full of some of the worlds finest paintings. Monet, Turner, Van Gogh, Constable and so much more. Even non flash photography is not allowed, which is a bit of a sniffy attitude, so one star off for that! Aside from that it is hard to criticise. One of London's must see attractions.	Written 26 September 2011
Kyliesw	4.0 of 5 bubbles	Everyone should see this	We had not planned to visit the gallery, but rather stumbled across it whilst visiting Trafalgar Square. We are not arty people, but thoroughly enjoyed viewing the permanent collection including Renoir, Rembrandt, Monet, Picasso, etc. We spent about 2 hours admiring the artwork and the history behind it.	Written 26 September 2011
lee r	5.0 of 5 bubbles	One of the many reasons that make London the greatest city in the world	I love going there every chance I get. It never ceases to amaze me- A huge collection of the most beautiful and significant paintings from the 1500s to the 20th century. It'll take a few visits, but who cares- Follow your mood, have a nice lunch at Trafalgar, and experience the place. It's very friendly, well organized, and free...	Written 25 September 2011
olsmj08	5.0 of 5 bubbles	Amazing!	World class art collection. We greatly enjoyed our visit.	Written 23 September 2011
sujack71456	5.0 of 5 bubbles	Wonderful Place-Do Not Miss	I love the National Gallery London. Take advantage of the docent tours which are free and held two times a day. Experts take you to a sampling of the gallery (about 5-6 paintings) and tell you interesting tidbits about the painting. A great way to spend an hour.	Written 23 September 2011
solotraveler42302	5.0 of 5 bubbles	The Tudors	An amazing gallery. Also had afternoon at the National Cafe. It was great! And, reasonable price. Don't miss St. Martin's across the street. Free afternoon music if you can get in during practices.	Written 22 September 2011
Passingthru63	5.0 of 5 bubbles	Time slips by..	Glorious and a must see. I caught one of those city tour buses and jumped off and on all over London and they stop right at the gallery. What a gem!	Written 21 September 2011
Liz f	5.0 of 5 bubbles	What a fabulous place	What an experience, if only there had been more time!	Written 19 September 2011
jojojojojojojojo	4.0 of 5 bubbles	Beautiful	The building itself is a work of art. This place houses a massive amount of art of all different periods. I'm not a bug museum or art gallery person but I found myself wandering in here for hours. There is so much to do and look at it could be a full day experience for the hard core art lover. For me two hours was enough. If you are worried about taking a non-artsy person here don't worry about i…	Written 19 September 2011
fussy504186	3.0 of 5 bubbles	it was wet	i did not enjoy gallery as it was religous but had a snack in restraurant it was a big sandwich	Written 19 September 2011
Dave C	4.0 of 5 bubbles	Best things in life are free	I visited the Gallery just by the Trafalgar Square on a perfect summer afternoon. With thousands of European paintings on display, this has to be one of the largest galleries of its kind in the world. No wonder more than 5 million people visit this place each year. I'm impressed by the paintings of Giotto, Leonardo da Vinci, Michelangelo, Titian, Vel谩zquez, Van Gogh & Renoir. To see a similar ran…	Written 19 September 2011
Murph72	4.0 of 5 bubbles	Awe inspring	An amazing collection of artwork in a fantastic location. We took our three kids (8, 4 and 2) for about an hour, that;s about all they can handle at that age! Oh and it is 'free' but you really should give a donation...The cafe in the basement is worth a visit for some wonderful cakes etc.	Written 17 September 2011
Atheoretical	4.0 of 5 bubbles	Wonderful!!	I love this place. There's so much to see and take in. I only wish they'd allow visitors to take photos, as it would help me take notes and remember things I've noticed during my visit.	Written 16 September 2011
Steven D	5.0 of 5 bubbles	Well worth the time	At first when I entered I thought it was going to be only pictures of Christ and religious issues. But then I found the rest of the museum and it was incredible. The have all the famous painters and the works speak for themselves. It is enormous and you need at least three different days just to try and absorb it all.	Written 15 September 2011
Laurs2011	5.0 of 5 bubbles	Easy to navigate and enjoyable even for an art gallery novice	A rainy day and having 3 hours to kill before we could check into our hotel lured us inside but we were glad it did. We spent a couple of hours in the gallery but could easily have stayed longer, gift shop was great to pick up some reasonably priced post cards or prints of your favourites.	Written 14 September 2011
David W	5.0 of 5 bubbles	Super Attraction	Take the time and visit this gallery! I visit it at least 4 times per year and always find the paintings here captivating. You can pop in for an hour and hit the rooms that of interest.	Written 14 September 2011
lpm119	5.0 of 5 bubbles	Beautiful building, and a collection that is breathtaking	It is easy to spend an entire day admiring the collections, I would return in a heartbeat.	Written 13 September 2011
jcanberra	5.0 of 5 bubbles	Great Artwork - Free and great location	A few from many great artists making up a lot of great paintings. Highly recommend. Nice area to just sit and people watch as well.	Written 13 September 2011
Jozisam	5.0 of 5 bubbles	some of the best free art in the world!	Just wandering around is great, but it's better to have a plan. Do you want to see impressionists or early Dutch, etc. But because it's free you can pop in for an hour or two at a time. It's right next door to the awesome Portrait Gallery too!	Written 13 September 2011
Wub67	5.0 of 5 bubbles	Excellent extensive collection	This free museum on Trafalgar Square is huge and has an excellent collection of paintings from all the great artists. Starting from the 13th century it continues up to the 20th century. The audio tour is a definite plus and comes in different shapes (highlights, collection, exhibitions etc) for 拢3.50. You can spend hours here but at least reserve 1-2 hrs for just the highlights.	Written 12 September 2011
AnaPaulaB_Rio	5.0 of 5 bubbles	Must see!	Small and beautiful. Gems in a precious building architecture.	Written 12 September 2011
Charles L	4.0 of 5 bubbles	Interesting for an Australian	We thoroughly enjoyed seeing historic sites and displays in London	Written 12 September 2011
Cyrena W	5.0 of 5 bubbles	Interesting	Not many places are free in London but this was and an excellent cafe below.	Written 12 September 2011
AIDA V	5.0 of 5 bubbles	National Gallery...a treasure in plain London's heart	The building is amazing, the location couldn't be better and the art pieces inside are overwhelming: from Da Vinci to Boticelli, from Vermeer to Holbein, Goya, Van Gogh, C茅zanne, Gauguin...Give National Gallery one day, try next the National Portrait Gallery next to the building.Great great way to lift your soul!	Written 11 September 2011
trip s	4.0 of 5 bubbles	Beautiful artwork, not great for everyone though ...	Although i really enjoyed my trip to the gallery, sadly my kids did not. This place is not for children, all other children i saw there were just running around, they had no interest in it what so ever, so not for kids.	Written 11 September 2011
TravelQueenie365	5.0 of 5 bubbles	Free attraction with best experience	If you are an art fanatic, i would suggest you go alone because it will take you the whole day to listen to the audio guide with each painting description. IF you are not an art fanatic like me, its worth going in an hang around looking at famous artists' painting and go 'WOW' for a little while. The most famous painting is Sunflower from Van Gogh. Its truly beautiful! One of the most intense pai…	Written 11 September 2011
lavonnemy	5.0 of 5 bubbles	Do not miss it	A trip to London is not complete without a visit to the National Gallery and the Portrait Museum. Wonderful paintings. Summer can bring crowds so visit early.	Written 6 September 2011
hilcrossEssex	5.0 of 5 bubbles	excellent tour	we went for the guided tour which was excellent and very interesting lots of information on about six paintings guide very freindly and knowledgeable.	Written 6 September 2011
ellytom8688	4.0 of 5 bubbles	a suprise	We know nothng about art but thoroughly enjoyed our visit having seen a few paintings and artists that we recognised There was also a Norwegian exhition on at the time and we found a few paintings that we really enjoyed. We are not at all epxerts but enjoyed marvelling at what can be achieved!!A short walk away was the 'The Harp' which is an immense pub for real ale wth good wine also, a real poi…	Written 3 September 2011
Eileen H	5.0 of 5 bubbles	Spend the day and get blissfully lost!	No matter how many times I visit the National Gallery I always find an area I hadn't explored before. I could absolutely spend the whole day walking around here. Plus it's free admission how can you beat that? This is a must see for anyone traveling to London.	Written 3 September 2011
StrongandFree	5.0 of 5 bubbles	Awesome and free!		Written 1 September 2011
Jess M	5.0 of 5 bubbles	So much beauty is priceless...	Just to be able to sit in front of the Virgin of the Rocks by Leonardo da Vinci and all other amazing paintings by Michelangelo, Monet, Van Gogh and many others is pricelss and fills your soul with beauty. Furthermore, there is a lovely coffee place and the entrance is free. I just wish rude and ignorant visitors did not try to take pictures of the paintings with flash when the guard leave for a …	Written 29 August 2011
Australian_Argonaut	4.0 of 5 bubbles	Get there early to avoid the crowds!	No trip to London is complete without a visit to the National Gallery, but do get there on opening - 10am - to beat the crowds. And be sure to get a map, so you can chart your course and see what you want. The place is a rabbit warren of plush rooms bursting with art!	Written 28 August 2011
Jone81	5.0 of 5 bubbles	Amazing!	Free museum (but still provided donation) that offers plethora of art from Leonardo to Van Gogh. Busy but well worth it! Super nice, helpful staff. Get audio guide!	Written 28 August 2011
Rautakallio	5.0 of 5 bubbles	Make a game of it	I knew that a visit to the National gallery with three children would likely be a disaster. So we did a bit of research before our trip a prepared a game for the kids.I pre-ordered a sticker book of National Gallery paintings online from Amazon (The Usborne Art Sticker Book) Then we made a game of searching for the paintings and then attaching the stickers in the book. We managed to survive two h…	Written 25 August 2011
Yggdrasil98	5.0 of 5 bubbles	Always great, a little disruption with renovations	Usually I give the National Gallery a 5 star, which of course the works are. Just now allow a little extra time as many works have been moved around due to renovations prior to the Olympics. Staff are super helpful directing you to your favourite works.Why not donate a few pounds to keep it free :)	Written 25 August 2011
havetofly	5.0 of 5 bubbles	Always my first stop in London	Having been to the National Gallery before, I decided to do the 'must see' pictures such as the Sunflowers by Vincent Van Godh, The Haywain by Contstable etc and my favourite painting by Jan Van Eyck - The Arnolfini Portrait. Whats amazing about the gallery is that it is free so you can call in several times to see the paintings you wish to see as it is so tiring to see so many paintings in one d…	Written 24 August 2011
TravelerCalabasas	5.0 of 5 bubbles	Great collection, not overwhelming	The museum is not to be missed. It is centrally located so it is easy to pop in. And it is not so large as to be overwhelming.	Written 22 August 2011
Bhumika D	5.0 of 5 bubbles	One of the best Galleries in the UK	I had a few hours to kill in Central London and walked in after a few years on visiting the Gallery. Hours and sometimes almost a whole day can be spent at this Gallery, almost like time travelling through centuries of Paintings and Cultures.Highly recommended!!	Written 21 August 2011
OnTheWayFromCoventry	5.0 of 5 bubbles	Jewel in London attractions crown	Took the kids to see pictures they work from at school, but only see as pictures in books.They were amazed by the size of some of the canvases and the way textures of oils stood out.Free entry, but For older visitors it is worth paying for the audio tour (currently 拢3.50) as it gives you an entry route into what is a vast museum that is just not viewable in even a full day.You can buy a guide/map…	Written 20 August 2011
lauren p	5.0 of 5 bubbles	World class - and free!	You need to know -It's free, you pay a few pounds for the audio guide (I would recommend if it's your first time)There is too much to see in one go, but you can come back as it doesn't cost a cent!!It's huge, take a map on the way in.The restaurant is good value for London, the cafe good, but I'd recommend going next door to the National PORTRAIT Gallery and using their cafe instead- smaller, qui…	Written 20 August 2011
Historrygrrrl	5.0 of 5 bubbles	One of the best art galleries in the world	We go every time we visit London, and it never fails to disappoint. I just wish fewer people were there when we are there! We saw the Altar Pieces exhibition which was great - there was hardly anybody there, which was both a delight and disappointing as people missed out on a wonderful exhibition. Also, the cafe is very nice too.	Written 16 August 2011
prosfallout	5.0 of 5 bubbles	Just go there!	National Gallery is a great, free museum. Paintings from 15th century upto 20th.Some great painters are displayed, thinking about Rembrandt, Monet, Van Gogh, Renoir, etc.Its easy to find, just go to trafalgar square, up the stairs!	Written 16 August 2011
CailineRua	5.0 of 5 bubbles	Genius	Works of genius, free, reasonably priced audio guide.Benches, space and facilities...what more could you ask for?Photography, phonecalls and all non galleryish activities are fervently reprimanded by the staff. After visiting the British Museum aka camera land, this was a welcome atmosphere and really made the trip more enjoyable!The -2 floor was tricky to find though - just ask the staff, its ea…	Written 15 August 2011
Deborah R	5.0 of 5 bubbles	Excellent viewing and 'Free'	A gem in the City. Some beautiful paintings, friendly staff and willing to help and give expert advice. Well worth a visit and do not forget the shop some very special types of gifits to take home.	Written 13 August 2011
writingale	5.0 of 5 bubbles	Get lost in art	If you are even reptely interested in art, go. Even if you are not, go. I can't draw to save myself, but I have spent many hours in the National Gallery. I know next to nothing about art history or the Masters, but you really don't need to... you can gaze for hours at the magnicifient paintings depicting the epics and scenes from the bible... There are free tours every day (pls check the official…	Written 12 August 2011
Fairtrav	4.0 of 5 bubbles	Learn...in more ways than one!	We visited the British National Gallery (our first time) because my husband is a fan of the arts and I decided to tag along. For art dinosaurs like myself, this place was just 'nice' as the collections weren't overwhelming. I actually managed to note the telling differences between artists from the renaissance and impressionist periods...and that's saying a lot! :) Buying a floor map (拢1) is advi…	Written 9 August 2011
Mike_J1963	5.0 of 5 bubbles	amazing concentration of iconic art	Staff are friendly, and access is free. Amazing concentration from almost-present day to primitive art. Near Trafalgar square. Should not miss	Written 8 August 2011
CriteriousTourist	5.0 of 5 bubbles	Simply marvelous	One of the best museums of the world and absolute free of charge. Just select well what you like to see or plan few days to see everything	Written 6 August 2011
Geoff B	4.0 of 5 bubbles	Love the gallery, not the cafe!	As ever the National Gallery is a treasure. How wonderful to be so close to the work of many great artists. Long may the Arts in London be free! However, after alot of walking and standing that much needed coffee or tea was a definite must. What a disappointment the gallery cafe turned out to be. I can just about accept the overpriced cakes, sandwiches and pies but not coffee in a paper cup and c…	Written 4 August 2011
kpatters	5.0 of 5 bubbles	To avoid crowds get there when it opens at 10 AM	We had a very pleasant experience touring this beautifully designed Natianal Gallery. Since we arrived just as the doors were unlocked we were able to enjoy all of the art on our to see list without large crowds getting i tppn the way. We found the employees very helpful. Since I enjoy shopping at art galleries I want to mention that the shops here are great. Overall it was an excellent experienc…	Written 4 August 2011
Tyler B	4.0 of 5 bubbles	At the heart of the West End	Like many museums and art galleries in London, the National Gallery is free of charge which means the beauty of it is that if it doesn't tickle your fancy, you can leave and you haven't lost anything. I'm not a big fan of classic art (for a contemporary alternative I recommend Saatchi Gallery, also free entry) but there is no doubting that the National Gallery has an impressive and expansive coll…	Written 1 August 2011
[truncated: 170 more rows]
