# Supplementary material for: Measuring the relationship between museum attributes and visitors: An application of topic model on museum online reviews
Source: PLoS One. 2024 Jul 8;19(7):e0304901. doi: 10.1371/journal.pone.0304901 (PMC11230551; doi:10.1371/journal.pone.0304901)
Supplement: S1 File — (ZIP) [file pone.0304901.s001.zip › Support Information/Online Reviews/Natural history museum.csv]

userName	text1	text2	text3	text4
Gill P Edinburgh, UK95 contributions 0	5.0 of 5 bubbles	Disappointing Displays but Amazing Architecture	If you want to see the large special dinosaur exhibition make sure you book it early as it was sold out when we got there. If it wasn��t for the fantastic animal photography exhibition we would have left very disappointed as a lot of the displays were poor (just models rather than taxidermy). Worth visiting tho just to see the beautiful architecture. Read more	Written April 2, 2023
Nichola81 Petersfield, UK25 contributions 0	5.0 of 5 bubbles	Excellent free day out!	An amazing free museum! We drove to Richmond, paid to park on someone��s drive and got the tube direct to South Kensington from there - much cheaper than getting the train! Exhibits were excellent and really interesting! The dinosaur display was loved by us all but especially my six year old! The animatronic dinosaurs were a great addition! The whale models / skeletons were really impressive too …	Written April 2, 2023
Mark M Ada, MI483 contributions 0	5.0 of 5 bubbles	Worth a visit	Generally speaking they make the best of it with stuffed animals and birds. Kids will love it. Gems and some of the information about earthquakes and volcanoes was quite interesting. Read more	Written April 1, 2023
djwwild Kingston-upon-Hull, UK85 contributions 0	5.0 of 5 bubbles	Great	Free things to do in London and what a great museum. Lots to see and kids of all ages will love this. Visited to pass time and was really worth it. Read more	Written April 1, 2023
Marianne Kingskerswell, UK14 contributions 2	5.0 of 5 bubbles	impossibly overcrowded and so stressful we had to leave after 30 minutes	We arrived around 2pm on Friday and there was no queue so went straight in. Walking into the main entrance it did seem busy. We tried to go to the toilets but the queue was so big we gave up. We walked up the stairs to the minerals section and it felt like every exhibit was just in busy corridors with people standing blocking the way or walking in different directions, bumping into each other. It…	Written March 31, 2023
Ice-star79 Adelaide, Australia53 contributions 2	5.0 of 5 bubbles	Australian tourist in London	Amazing Museum to see we have a 10yr old and 12yr old child and the loved how interactive the museum was with dinosaurs and other animals. The Japanese earth quake was also a hit!! Also can recommend the pizza in the cafe loved it! Read more	Written March 30, 2023
jetalcott Gold Coast, Australia548 contributions 2	5.0 of 5 bubbles	Simply Amazing!	Where to begin? Where to end? This museum is outstanding. The displays are compelling and fascinating! From dinosaurs to mummy��s to unusual rocks. We could have spent a week there, or a month, or a year and seen only a fraction of the collected items. As a special treat we took a behind-the-scenes tour of Darwin��s Samples. Our small group was led by an experienced guide who showed us specimens …	Written March 29, 2023
Eva P Edmonton, UK9 contributions 0	5.0 of 5 bubbles	woow	amazing hi im cheril i have an autistic child who loves dinosaurs and crystals we attended this museum in summer and it was all we expected and more (except from the crowds and the heat of the place) we had a wander around the earth and stuff section which was boiling may i add but it was kind of boring except from the earthquake sim which was fun for me the crowds did put my kid off from doing s…	Written March 28, 2023
Richard S 5 contributions 1	4.0 of 5 bubbles	Dinsoaurs! Roar!	It looks like a great place. I've been a few times but we never get further than the dinosaur skeletons. My cousin just stomps around and makes roaring sounds at the skeletons, pretending he's a big scary dinosaur like them. I've always worried they'll kick us out but they've always been really good about it all. We always avoid the busiest times though. Read more	Written March 28, 2023
jpcheshire1615 Wilmslow, UK499 contributions 0	4.0 of 5 bubbles	Huge museum; book in advance	There is so much to see in the Natural History Museum! We spent several hours there and only saw a fraction of the exhibits. It was a Saturday morning and there were a lot of families as well as visitors from all over the world but there is room for everyone to see something they will like. We found the fossilised sea creatures particularly fascinating, perhaps because we did not previously know …	Written March 27, 2023
Julz862 Aberdeen, UK91 contributions 0	5.0 of 5 bubbles	Still a brilliant museum but too crowded for me	First visit to the museum since 2015. My son is 13 now and still loved it. Plenty to keep us both interested and the staff were friendly and helpful. Only downside is how crowded it was. It made it difficult to see the exhibits. Kids having meltdowns everywhere. Not sure if it��s a post covid thing but I don��t like that level of busy anymore. Read more	Written March 26, 2023
Anthony H 14 contributions 0	5.0 of 5 bubbles	trip on 25 March 2023	Great day out, the time flew by. Spent over five hours wandering around the four sections taking in all the exhibits. Read more	Written March 26, 2023
pinda58 Worcestershire, UK6 contributions 0	4.0 of 5 bubbles	Day out	Amazing day out but exceedingly busy so be prepared to wait to see somethings take a packed lunch cafe food nice but expensive as you would probably expect for London Read more	Written March 24, 2023
Sara N Wichita, KS83 contributions 1	5.0 of 5 bubbles	Fabulous museum, wish we had more time	Fabulous museum, could have spent all day there. Beautiful place, with so many cool displays. The entire family enjoyed it Read more	Written March 23, 2023
ITProcessMonkey Arlington, VA12 contributions 1	5.0 of 5 bubbles	Vast, Impressive and Overwhelming - from the entrance walk through the architecture and each and every detailed exhibit.	Wonderful. Overwhelming! I spent a very quick 2.5 hrs there and barely made it past the massive jewel and mineral displays! I confess to being a bit spoiled as we live a stone��s throw from the Smithsonian Natural History Museum, but from the entrance onward, London��s NHM holds its own and more. Plan to on my next visit! Read more	Written March 23, 2023
rahul s 13 contributions 0	4.0 of 5 bubbles	History at a glance	National history Museum - very good for people wanting to have a glimpse in history of mankind , fossils and evolution Well kept fossils Must visit Read more	Written March 22, 2023
310Andy018 Washington DC, District of Columbia, USA195 contributions 0	5.0 of 5 bubbles	Pleasant historical market	Always enjoy spending some leisure time at Covent Garden when I am in London. A wonderful variety of local shops, restaurants & live entertainment. Recommend it highly. Read more	Written March 21, 2023
Jeffry b Essendon, Australia14,375 contributions 0	5.0 of 5 bubbles	One of the world's best natural history museums	The Natural History Museum aims to educate and entertain. The range of exhibits is mind-boggling. The historic Exabition Hall is wonderful. Children love the dinosaur exhibits, which are very well presented. It's best to book tickets online to avoid the queue. Entry is free, but donations are welcome. Read more	Written March 18, 2023
Molly C 5 contributions 0	5.0 of 5 bubbles	Never disappoints!	Never disappoints! I love the dinosaurs but it was nice to be there without children and have a chance to look at the fossil collection properly for once. Read more	Written March 18, 2023
Kobus Sasolburg, South Africa188 contributions 0	5.0 of 5 bubbles	See Dippy at this museum	Fascinating presentations and make sure to find Dippy. From Ichthyosaur to Tyrannosaurus exhibitions! Well worth your time to explore the various halls. Read more	Written March 16, 2023
Simba_SVG Stavanger, Norway374 contributions 1	5.0 of 5 bubbles	Incredible museum for kids.	I brought my kids to this place and we had a wonderful time. The exhibits were a hit with the kids, especially the dinosaurs. However, it can be quite crowded with school groups, and the layout can be a bit challenging to navigate. Despite these minor issues, I would still highly recommend this place as a must-visit destination for kids. Read more	Written March 12, 2023
neil a 19 contributions 1	5.0 of 5 bubbles	Wonderful	Very interesting and well presented. The old hall is magnificent. It��s amazing that there is no admission charge. Read more	Written March 11, 2023
Laura B 1 contribution 0	5.0 of 5 bubbles	This place is great, but far too many people.	I love this museum, it's been my favourite for a long time, hence the overall score. Unfortunately, I hardly get to go anymore, despite living nearby. I have ASD, which in my case comes along with a lot of sensitivity to sound, and ADHD, which means that the tiniest of these sounds prevents me from processing anything else at all while it's happening. I'm not at all good with crowds, either. I us…	Written March 8, 2023
JAM27061957 Bradford, UK85 contributions 0	5.0 of 5 bubbles	History museum	We love visiting the natural history museum you can spend hours wandering round there is so much to see and do, this was our 4th visit and I��m sure we will go again, it is suitable for all ages and I highly recommend a visit. Read more	Written March 8, 2023
FayeLG10 Chester, UK92 contributions 0	5.0 of 5 bubbles	Dinos	this was the best museum EVER i loved walking round seeing everything if there is one huge recommendation i have BOOK TICKETS IN ADVANCE we were able to just walk right past the queue because we did and the queue was HUGE easily 2000+ people waiting and walking past made me SO happy, there is a cloak room ��3 for coats and jackets which was really handy THE DINO EXHIBIT WAS AMAZING! the only bad …	Written March 7, 2023
Worldtravel1992 United Kingdom730 contributions 1	5.0 of 5 bubbles	Brilliant, definitely worth a donation	I visited here with a friend a couple of weeks ago and must say we had a really informative and enjoyable time. There are so many things to look at and read about, definitely allow a good few hours to walk around here; we foolishly didn��t give ourselves enough time so it was a bit of a rush. My favourite part however (as I��m sure is the same for everyone) was the dinosaur exhibition which was b…	Written March 6, 2023
Sue M Lincoln, UK8 contributions 0	5.0 of 5 bubbles	Fascinating	A great experience. No too overcrowded. Plenty to see -we could have stayed all day if it had been possible. (Remember to book tickets in advance, as the queues for 'casual' visitors was enormous.) Read more	Written March 6, 2023
LB2023 United Kingdom90 contributions 0	5.0 of 5 bubbles	??????????	Lots to see, queued for only 10-15 minutes to get in. Very very busy but did go on a Saturday so was expected. We didn��t see everything but you could easily spent 2-3 hours here Read more	Written March 5, 2023
heatherl436 Newcastle, Australia34 contributions 1	5.0 of 5 bubbles	Wonderful place	What an amazing place. Can��t believe there are amazing places like this that you can visit for free. The architecture of this place is amazing. And absolutely wonderful displays. Read more	Written March 3, 2023
Tony Caza Dartford, UK17 contributions 0	4.0 of 5 bubbles	Lovely day out	A must-visit for anyone interested in nature and science. Its vast collection of artefacts and specimens will amaze and inspire you. A great day out for all the family! Read more	Written March 3, 2023
DevonDevonians Chester, UK98 contributions 1	5.0 of 5 bubbles	Really showing its age	Magnificent building and awesome main hall but exhibits, out dates tech , broken parts , full of school kids , out dated interpretation made it a real let down . Has been overtaken ten fold by conservation zoos and immersive experiences . Read more	Written February 28, 2023
WanderingAroundTheWorld St Helens, UK5,215 contributions 2	5.0 of 5 bubbles	Great day out for all the family, rain or shine. Expect it to be busy & pre book book tickets	I came here on Saturday, alone, to explore the museum. It is such a great collective of scientific work catering to all ages - it really is great for children and adults alike & explores a range of different topics (ie: animals, dinosaurs, earthquakes, human body, solar system) to cater to all interests. My only disappointments with my visit was that I hadn��t realised there was the wildlife phot…	Written February 28, 2023
Michael F Waterford, Ireland29 contributions 0	3.0 of 5 bubbles	Brilliant!	A most enjoyable visit, I took my time moving around and absorbed the atmosphere and displays. Well worth a visit and easy to get to. Read more	Written February 28, 2023
Tessa S 6 contributions 0	5.0 of 5 bubbles	a great day out	It is such a creative way to capture the imagination of the whole family. The dinosaurs were fabulous and so was the earthquake bit. A little too crowded to enjoy more Read more	Written February 27, 2023
Izzy86 York, UK41 contributions 0	5.0 of 5 bubbles	Good visit, as expected - very busy though	My first piece of advice it to book tickets via the website - they are free but it just saves on having to wait in the bigger queue of people who didn't book. This saved us so much time on the day. My second comment - expect it to be busy. There's a lot of waiting around if you want to see certain exhibits and read the attached information and get photographs. They really do need to limit numbers…	Written February 27, 2023
skippyyu 11 contributions 0	4.0 of 5 bubbles	Wonderful place to spend a day at!	The place had tons of interesting exhibits. The only problem was there were lots of school field trips the day we visited, therefore it was crowded with kids. Sadly not able to visit the Sir David Attenborough studio (closed to public, open to student/class pre-bookings only), I would have loved to see this as I'm a fan of his TV series/shows. Read more	Written February 26, 2023
Dona J 3 contributions 0	5.0 of 5 bubbles	Lovely afternoon out	Helpful staff, greeted on arrival, organised well. The food court However was chaotic�� could do with moving the fridges or roping them off as I witnessed people taking things an walking away without paying!! Read more	Written February 26, 2023
famB5 Rotterdam, The Netherlands24 contributions 1	5.0 of 5 bubbles	NHM	This is a truly magnificent museum. A must visit when in London. The building alone and whale at the entrance are beautiful. Our Children liked the museum especially the dinosaur section. Read more	Written February 25, 2023
Steph Cheshire, UK53 contributions 0	3.0 of 5 bubbles	Filled in a few hours	Visited here during our trip, if im honest i found it a little boring, the dinosaur section is by far the best part, lots to see and things to read, but that section was really busy. The kids enjoyed themselves anyway :) Read more	Written February 25, 2023
Caroled1948 Bawtry, UK20 contributions 0	5.0 of 5 bubbles	Need to see to believe	What a great venue for a day out for all age ranged. Interactive displays for children, plenty to keep their imagination active. Good food areas lots of choice not too expensive either. Free access therefore made a donation to maintain this invaluable experience for all Read more	Written February 24, 2023
GemJ Wirral55 contributions 1	5.0 of 5 bubbles	Overcrowded	Really disappointed with our visit. We were looking forward to visiting here and pre booked our time slot online as was recommended. When we turned up there seemed to be no reasoning behind the entrance system with no evidence of people leaving and ticket holders/none ticket holders being let in in large numbers. The contents of the museum are fantastic and the building special but we didn��t hav…	Written February 23, 2023
TomHogg 204 contributions 0	5.0 of 5 bubbles	Amazing place - architecture and exhibitions	We would have needed much more time to digest even a small part of the exhibitions. So big so you easily get lost. Fun to see all the kids get overwhelmed. Read more	Written February 22, 2023
SteveB29Oxford Oxford23 contributions 0	5.0 of 5 bubbles	Fantastic museum	Our family absolutely loved the time that we spent in the museum, looking at the dinosaur exhibits, mammals, sea creatures, creepy crawlies, and the volcanoes section. I feel that we only touched the surface, with so much more to see. The queues were quite lengthy to get in, having to wait about an hour, so timed entry booked online is the top tip; we will do that next time! Read more	Written February 21, 2023
Miss P Doncaster, UK4 contributions 0	5.0 of 5 bubbles	Tooooo busy and dark	Was absolutely packed. We had prebooked time slot but was toooo busy. 5 or 6 people deep at every exhibition. Also very badly lit , i know you want atmosphere but was too dark to see things, especially the dinosaurs which were also displayed far too high. Cafe areas overcrowded and uncleared tables . Various interactive stuff not working. Left as my 7 year old was " bored". Read more	Written February 20, 2023
Stay711174 6 contributions 2	5.0 of 5 bubbles	Too busy, avoid	Way too busy, no effort to control crowd size and prevent over crowding. We booked time ticket entry but even so we were rammed in. It was like being at a rugby or football final. Couldn't read anything or stop to look at anything as it was a constant flow or people all packed together pushing and bumping. Loved this museum in the past but had to give up. Unenjoyable experience. I even had doubts…	Written February 20, 2023
paul l London, UK3 contributions 0	5.0 of 5 bubbles	still the best in the world.	it's hell to park, but London's a nightmare ( thanks mr kahn ) killing history as well as business, but when you get in, walk through those huge ornate doors, you enter history itself, the exhibits are incredible, be prepared to spend hours and still not see it all, not knowing what floats ya boat, i can only say, you will be inoar of this place, for kids and adults alike, in fact if you take you…	Written February 19, 2023
Clint Rodrigues Hayes, UK8 contributions 0	5.0 of 5 bubbles	Best for Kids	It��s a best place to visit with your kids, they will explore different things in our universe, Various types of stones. It��s Free entry, recommend to donate if you can, try to avoid Sundays due to rush, wheelchair accessible, toilets, cafe, wending machine available. Read more	Written February 19, 2023
Paul Phillips Barnsley, UK39 contributions 0	4.0 of 5 bubbles	Fantastic day out	Loved it went with the family and my little lad is dinosaur mad he kept telling us about Andy��s clock from the cbbc show Andy��s dinosaur adventures was so excited when he walked through and then when he found the clock he was super happy a very good place to come and visit loads to see and do Read more	Written February 19, 2023
Emilyofyork York, UK102 contributions 0	4.0 of 5 bubbles	Too crowded	A brilliant museum, with loads to see, but it was far, far too busy. It was difficult to look at anything properly, and impossible to read any of the text in the Earthquake and Volcanoes section. Read more	Written February 17, 2023
Julian_helen Swindon, UK17 contributions 0	5.0 of 5 bubbles	Great but crowded	Its amazing but far too crowded. A victim of its own success. Almost impossible to see much because somebody is always blocking your view Read more	Written February 16, 2023
Bill Edinburgh, UK16 contributions 1	5.0 of 5 bubbles	Fascinating!	What a great place! Has been on my bucket list to visit here since I was young, and to be able to stand in front of the Darwin statue at the top of the stairs where I have watched many things filmed was a real treat! The exhibits where fascinating and I could quite easily spend all day wandering about much to the wife's displeasure! Worth a visit if in London! Read more	Written February 16, 2023
Nick Mendlesham, UK109 contributions 0	5.0 of 5 bubbles	Superb family experience	The children��s first train and London experience; they were not disappointed! If you have children who are curious about the natural world, or even if you don��t, this is a must visit place! Amazing! ?????????? Read more	Written February 15, 2023
Sergei Wigan, UK52 contributions 0	5.0 of 5 bubbles	Enjoyed my little tour	I had some spare time and decided to visit this museum, found it quite easy, it's off South Kensington underground station and the way to it is clearly signposted, it's a fair walk but not too bad. Entrance to the museum is free of charge, but you can contribute by donating at the entrance, that is highly appreciated by the museum staff. Staff in the museum is friendly and helpful. There are plen…	Written February 15, 2023
May B 40 contributions 0	5.0 of 5 bubbles	Crowded!	Was there on a saturday, booked tickets the day before and earliest was 13.15. To say this place was crowded is an understatement. Way too many people to enjoy everything. I found the dinosaurs the most interesting, but in that room you were stuffed like fish in a barrel. It's nice to have been there, but I have been to museums that I liked alot better. Read more	Written February 15, 2023
Mbonio 1 contribution 2	4.0 of 5 bubbles	Disappointing	I appreciate it��s the school holidays and I knew it would be busy -that��s why I booked tickets for a particular time slot. Proved to be a waste of time, no-one checked our tickets on entry. The place was heaving, and yet they will still letting loads of people in who hadn��t pre-booked their tickets. The dinosaur section was absolutely rammed, there was no effort to limit the numbers of people …	Written February 13, 2023
cookiesmum2019 East Riding of Yorkshire, UK192 contributions 0	5.0 of 5 bubbles	Whole day to see it all	Very interesting museum Could spend a whole day here to see and read everything Beware it��s a favourite with children during school holidays and at weekends Coffee shops inside reasonable priced with good food Read more	Written February 12, 2023
Andreea Great Cornard, UK20 contributions 0	5.0 of 5 bubbles	Family Visit	My boy loved the minerals room. We liked the fact that you can prebook the entry, so you don't have to wait in the que. Read more	Written February 12, 2023
Fraser A United Kingdom9 contributions 0	4.0 of 5 bubbles	Great if somewhat packed visit	First things first. The natural history is obviously a world class facility with numerous excellent exhibits and a seemingly endless collection of objects etc. You could easily spend 2 days or more trying to fit it all in and probably still miss plenty of things.It is also free (although a donation is recommended). However, my one criticism is that it was overly busy to the point of being somewha…	Written February 12, 2023
��rika B London, UK5 contributions 0	4.0 of 5 bubbles	Great museum	One of the best museum in London. Absolutely a must see for anyone visiting London. One day is not enough to see everything they offer. Brilliant. Read more	Written February 11, 2023
J60C Basingstoke, UK46 contributions 0	5.0 of 5 bubbles	Great Wildlife Photographer of the Year Exhibition	Wildlife Photographer of the Year Exhibition: Fantastic wildlife photographs; well worth a visit. When we went (Monday late morning) it was not crowded and therefore great to be able to spend time looking at the photographs without feeling rushed. Read more	Written February 11, 2023
henna Orivesi, Finland8 contributions 0	5.0 of 5 bubbles	Maybe more exciting if you are a child	Very beautiful old building with amazing statues and decor, enjoyed the open space and clean surroundings. Too bad that some of the things looked old and tired. Pretty much everything looked somewhat fake or poorly stuffed. Desperately needs a refreshing asap. Also a huge walk, propably missed couple sections, also some of them were closed. Read more	Written February 8, 2023
galaxy36 Horncastle, UK53 contributions 0	4.0 of 5 bubbles	Pre book tickets	Was a quick flying visit as we hadn��t realised as to how long it would take to get in as the queues were quite long. We just assumed it was free so didn��t need any although maybe if we Gad planned the visit beforehand then we could have spent more time there. Very busy although very interesting and what a fantastic building! Loved the blue whale Skelton Read more	Written February 8, 2023
Lauren358 Sheffield, UK21 contributions 0	5.0 of 5 bubbles	Fantastic history museum	This place is full of fantastic exhibitions that will teach you so much about the world around you and how it has evolved. You could easily spend all day here, and it��s great for the family. Read more	Written February 7, 2023
Ian D Holbeach, UK29 contributions 1	4.0 of 5 bubbles	Vast museum needing lots of time!	Only a relatively short visit this time but thoroughly enjoyed the dinosaur exhibition especially the animatronic T-Rex! And loved the architecture of the old building itself, fascinating. Read more	Written February 6, 2023
Cate G 6 contributions 1	4.0 of 5 bubbles	Pretty good - get there early	The architecture is beautiful, worth seeing just for that. The dinosaur area was good, but very dark, needed more light. Good displays and map directions were good. Get in early though, it can get very crowded and noisy, difficult to get around. Read more	Written February 4, 2023
Simon Ibbetson Dymock, UK6 contributions 0	4.0 of 5 bubbles	Brilliant day out!	Brilliant day out, clean and tidy museum with plenty to do. Great for all members of the family. And it��s free! We did leave a donation when we left. Read more	Written February 1, 2023
Mary Healy Mullingar, Ireland110 contributions 1	5.0 of 5 bubbles	Good visit	Excellent visit on a Sunday afternoon. Some areas a little crowded and could have done with some staff input. But otherwise amazing place with so much to see. Read more	Written February 1, 2023
steven a 6 contributions 0	5.0 of 5 bubbles	Brilliant	Everyone states the brilliance of this place but i will point out a few negatives!!..buy online a free ticket to let you walk around a queue?..just let the queue in...it had disappeared by 30 mins plus the staff had.Then on entry was greeted by staff shouting loud to donate or not into the huge cash object.. guilty feelings everywhere .then baggage..not allowed in so off to storage this is where …	Written January 30, 2023
Customer London London, UK151 contributions 0	5.0 of 5 bubbles	World class museum, brilliant for ALL ages	There are so many great museums in London, including the next door outstanding V&A Museum, and I'd recommend this for all ages. Highly recommend spending a little bit of time in the South Kensington area as there are quite a few good restuarants nearby, and Knightsbridge / Harrods is just up the road, plus Hyde Park is a stones throw. Loads of kids events, so worth checking their website. Read mo…	Written January 30, 2023
NataliePops Southampton, UK229 contributions 0	4.0 of 5 bubbles	Something for everyone	I visited this museum today with my family, including a young child. There was something that caught all of our interests during our visit. The dinosaur room was our favourite, especially the real life, moving t-rex. The escalator where you end up in the moon/ egg was really cool, we all enjoyed this. The earthquake stimulator was cool, soo much information and videos. I would recommend pre booki…	Written January 29, 2023
Navilu Gdansk, Poland18 contributions 1	5.0 of 5 bubbles	Professional and very kind manager	I am really impressed by the professionalism of the manager at the entrance. I was visiting the museum with a group of students, and he quickly and kindly solved our problem. Unfortunately, I don��t remember his name, but I would like to thank him very much once more. The museum is amazing and we really enjoyed our visit. Read more	Written January 27, 2023
Mason BB Castleford, UK49 contributions 0	5.0 of 5 bubbles	Busy with so much to see; it��s intense!	We began our day with a trip to the museums, starting with this one. Of course, it has A LOT to offer, with so much content, and so much to explore. A lot of the time I walked around thinking what have I missed, which sections didn��t we see because it is quite overwhelming. It was pretty good, so much to see to the point you end up just walking past a lot of it. I think we were here about an hou…	Written January 26, 2023
Dawn M 24 contributions 0	4.0 of 5 bubbles	Fascinating place, lose yourself in ancient historical findings	I came here looking for a suitable venue to host a client summer social and was blown away by the various exhibitions and artifacts in this museum. I could walk around it for hours! Read more	Written January 25, 2023
Prof Lee Berger Johannesburg, South Africa89 contributions 1	4.0 of 5 bubbles	Must see London stop, and it's free!	I suppose reviewing the Natural History Museum is dangerous, as it's always difficult to review iconic places. However, I'm just putting this here to say do it! It's worth setting aside at least half a day of your London trip to walk the iconic halls of this slightly updated Victorian Museum. With everything from dinosaurs to human ancestors, stuffed birds, mammals, insect displays, rocks, minera…	Written January 24, 2023
Julie B 2 contributions 2	4.0 of 5 bubbles	Magic Memories website	Still no photographs received after paying online to Magic Memories.com over a month ago. Unable to get refund. Be warned. Read more	Written January 23, 2023
Luc H Oberkochen, Germany335 contributions 1	4.0 of 5 bubbles	Great variety of minerals	Fantastic building housing so many interesting exhibits. Over 20 million insect and plant species are kept here. The minerals section is also vast. Read more	Written January 22, 2023
Tracy H 4 contributions 0	5.0 of 5 bubbles	Amazing History	Really enjoyed the displays and the historical building. Darwin's Cocoon is awesome! Great for all ages. Read more	Written January 20, 2023
Spittoon Leeds, UK5 contributions 0	5.0 of 5 bubbles	Just wow.	There is so much here that you'd be hard pushed to view everything in a single day. It's honestly staggering to consider what the exhibits must be worth, some of them clearly are priceless. Read more	Written January 19, 2023
CY12697 69 contributions 0	5.0 of 5 bubbles	Very confusing layout	Signs need rethinking especially if your not coming in from the main entrance, the zones (colour) don��t really match with what the signs say and the toilets are nowhere near where the signs say. Even the staff where confused. A lot of walking around on tired feet and getting annoyed. Spoilt the experience. What we did see we enjoyed though. Read more	Written January 17, 2023
Caznluke Canberra, Australia120 contributions 1	5.0 of 5 bubbles	Absolutely fabulous well worth a visit	Absolutely fantastic what a brilliant way to spend the day kept the teens and the adults engaged. Free entry however you do need to book online. Really enjoyed the exhibits. The earth and volcano exhibit was great the escalator ride was a little hairy - very high for the faint hearted. So much information to take in and digest you need quite a few hours to see everything. We stopped half way in t…	Written January 15, 2023
CarlyEve1 London, UK50 contributions 1	5.0 of 5 bubbles	Overcrowded and uninspirational	I have been fortunate to visit many museums in many countries over the years on many different subjects but unfortunately this is the worst experience ever. I booked tickets in advance and arrived at the correct time. There were literally hoards of visitors going through the doors at the same time and the main hall was just a mass of visitors wandering around aimlessly. There were so many familie…	Written January 15, 2023
Emily London, UK398 contributions 0	5.0 of 5 bubbles	Interesting Visit, but very busy	Amazing museum, a great range of interesting & details exhibits and items on display, with some truly amazing items. Too much for one day so have done over multiple trips, doing a 'zone' each time. Museum is extremely busy, recommend booking an entry slot to avoid waiting, but inside it is very crowed & noisy in places making it difficult to see the exhibits. Museum is clean & well maintained, go…	Written January 14, 2023
catp79 Winchester, UK898 contributions 0	5.0 of 5 bubbles	Needs revamping	A lot of the exhibitions are looking a bit tired. Some were closed. Very confusing to get around and even on a week day during term time, it is absolutely packed with small children running around and screaming. Nice to see Dippy!! Read more	Written January 13, 2023
Eva K 8 contributions 0	5.0 of 5 bubbles	NHM visit	Had an incredible time looking at all of the dinosaurs! Very fascinating and a lot to take in but enjoyed every bit of the visit! Will definitely be returning. Read more	Written January 10, 2023
Chloe Nottingham Wakefield, UK47 contributions 0	5.0 of 5 bubbles	Amazing	This is by far one of the best places to visit in london and it is completely free! ?? The dinosaur and animal exhibits are just extraordinary. Read more	Written January 9, 2023
Tkommy 107 contributions 2	5.0 of 5 bubbles	Nice but old	Educational and interesting. I particularly like the gem collection, which is the largest I��ve ever seen. However some information boards and interactive devices are old and sometimes not functional/broken, eg for some fossil display and the section on mammals. I hope they could renovate at least this section a bit because visitors might expect better. Read more	Written January 9, 2023
Tineke07 Jodoigne, Belgium363 contributions 1	4.0 of 5 bubbles	Must do with small children	We popped in on our way back to our hotel. It is a huge museum and there is a lot to see but I think younger children will appreciate more that teenagers as it was not much interactive. Also some displays are old. I think the museums will build more on the imagination of younger children. If you have small children (<12 yo) then you are good if not, then there are nicer museums to visit. Read more	Written January 9, 2023
True Traveller Qatar705 contributions 2	5.0 of 5 bubbles	Worst visit to date	Probably one of the worst museums i have visited to date, just offers nothing at all. No wonder it has free entrance at times, just not worth the effort at all. I was not impressed. Read more	Written January 8, 2023
Max L London, UK11 contributions 0	5.0 of 5 bubbles	So so museum	This is a fun museum for animal lovers but if your not interested in animals I would not recommend this. The dinosaur section is quite fun but that��s the only thing that really interested me. After being there for 2 hours it got a bit boring because there is only stuffed animals and fossils. The blue whale is also quite impressive but again that��s basically it. If your a tourist you might want …	Written January 8, 2023
Abeer H Dubai, United Arab Emirates1,300 contributions 1	4.0 of 5 bubbles	Loved it	Best part was that it was also free. We had to wait 15-20 minutes to enter the queue. It was a good museum covering almost everything but not as expensive as New York's natural history museum. Read more	Written January 8, 2023
Anna 6 contributions 0	5.0 of 5 bubbles	Its free!	A great museum to take your kids. Very informative and free! Always a plus if its free. If you take your time inside you will spend most of your day in there. Children have little activities which they loved Read more	Written January 8, 2023
elena Andalucia, Spain5 contributions 1	5.0 of 5 bubbles	great place and coffee	very good coffee although not cheap, but the experience and the place deserve a visit, and not a quick one. To spend a whole day it is a great plan Read more	Written January 7, 2023
nidriks Dorset, UK44 contributions 0	4.0 of 5 bubbles	London's wonderfully curated free museum that explores the natural world	Here is another place I have been to many times but I recently treated my nephews and niece to a day trip to London and the museum, including a dinosaur mad nephew. The museum is still free and that is what makes the NHM such a wonderful attraction in London. There's loads for kids to educate themselves with and hopefully they'll learn something too. The only disappointment for me was how crowded…	Written January 6, 2023
amyb Hereford, UK6 contributions 0	4.0 of 5 bubbles	A couple of hours in the museum	Excellent museum for children. The different zones mean that you can pick and choose what you want to focus on. It was really busy when we went so the younger members of the group could get a bit overwhelmed at times but the exhibits were accessible, informative and enjoyable. We all learnt something from our visit! Read more	Written January 5, 2023
KBNZ666 Perth, Australia226 contributions 1	5.0 of 5 bubbles	See real dinosaur skeletons!	An amazing museum with so much to see if you enjoy animals and nature. I loved seeing the complete whale and dinosaur skeletons. The building itself was amazing too. Read more	Written January 4, 2023
Ben H 1 contribution 0	5.0 of 5 bubbles	False advertising	I applied for a job here and they assured me that I would be guaranteed an interview because of my disabilities. I never got the interview. The national history museum is one of many organisations that pretends to care about inclusivity but actually does not. Read more	Written January 4, 2023
DRL615 Franklin, TN442 contributions 0	5.0 of 5 bubbles	Prioritize in London and skip this one	US Natural History museums have this one beat hands down, prioritize and do not spend your time on this one. The building is stunning, it��s free, you can get advanced tickets which I would recommend as the museum was ��full�� by early afternoon and they stopped allowing anyone to wait for admission if they didn��t have tickets. If you choose to go you should know that the T. rex isn��t real, it�…	Written January 2, 2023
Birdy1981 London, UK1 contribution 1	5.0 of 5 bubbles	Now ticket only, who knew...	Used to be a great destination you could just stop in at, arrived today (after trekking all the way across London on the tube) to find it's now ticket only (and the next available tickets are two days from now when I'm back in Yorkshire). Thanks Natural History Museum for some very disappointed children! Read more	Written December 30, 2022
Jamie H-D Poole, UK698 contributions 0	5.0 of 5 bubbles	One of the worlds�� best	We absolutely LOVE The Natural History Museum, it always boggles my mind that museums and galleries are free in the UK, but that��s one of the benefits of living and visiting here. We were lucky enough to just by walking by the museum, knew that we had nothing planned for the day and thought why not see how big the queue is�� as it was just after opening we were lucky enough to get in super fast …	Written December 30, 2022
yorkshirefam West Yorkshire, UK25 contributions 0	5.0 of 5 bubbles	Definitely worth a visit! Top tip- prebook FREE timed entry tickets a couple of days before.	The building is absolutely stunning, absolutely 100% worth a visit for that alone! We booked free timed entry tickets a week before going, which is good because they were turning people without tickets away on the day, as its was at full capacity, so I'd advise going online and getting free admission timed entry tickets. The collections inside were all great, and although it was extremely busy in…	Written December 30, 2022
bas1610 Geleen, The Netherlands93 contributions 1	5.0 of 5 bubbles	One of the greatest museums and completely for free!	Fantastic museum with a huge collection! It was way too crowded for a relaxed visit though. Offering this free of charge in this absurd expensive city was a welcome surprise. Great variety and the dino area was just packed with cool stuff. Don��t forget to enjoy the architecture too! Read more	Written December 30, 2022
JrnyJunkie Cleveland, OH979 contributions 1	5.0 of 5 bubbles	Wow!	Way too many kids, but a wonderful museum. Recommend going later in the day as less crowded as many children have been taken home. Read more	Written December 23, 2022
Pranay Kumar 1 contribution 1	4.0 of 5 bubbles	A historical wonderland.	The Natural History Museum is a must-see when visiting London. I had the experience of a lifetime. It is a treasure trove of history. It has a large collection of dinosaurs, humans, animals, and insects. I witnessed the history of the existence of humans and animals. I also got to visit the massive sculptures of dinosaurs that were made up of real fossils and the real skulls of human evolution. I…	Written December 23, 2022
Almostgreynomad Sydney, Australia1,105 contributions 1	4.0 of 5 bubbles	Fascinating	A great place to spend a few hours, wandering around in wonder ! I learnt so much - and we only did part of the museum ... could easily go back for mutiple repeat visits ! Read more	Written December 22, 2022
Kaulostar Greater London, UK894 contributions 0	5.0 of 5 bubbles	excellent	What a fantastic museum - the collection is amazing, the layout engaging and the building is very well kept. The museum is free but I booked online to avoid queuing as I wanted to see Dippy before it went on tour again. Enjoyed seeing the T-rex with his Xmas jumper and Santa hat plan ahead for holiday seasons as the museum does get quite busy Read more	Written December 21, 2022
Kiara Rome, Italy13 contributions 0	4.0 of 5 bubbles	This museum is incredible!	I can't believe I've never visited it. Plus, it's FREE. I went on a Monday at 2pm, it wasn��t too crowded. I didn��t book online and I didn��t wait It is perfect for children, but also for adults! I loved it and will definitely go back next time I'm in London, also because this time I was in a hurry. I entered from the side entrance, so as soon as I entered I found this huge escalator that was re…	Written December 20, 2022
923Dan Swindon, UK3,067 contributions 1	5.0 of 5 bubbles	Fantastic Museum - though overly busy inside - needs better crowd control for safety	First visit to the Natural History Museum in London in over 40 years! WOW - world class Museum with excellent exhibits. Free to enter - though massive queue outside - immediate entry if you book on-line! Lots to see: Evolution of Man, Earthquake Simulator, Geology Floor, Dippy the Dino, T-Rex dresses for Xmas, Mineral Room and hope the Blue Room - the list is endless. Only issue we had was they l…	Written December 17, 2022
ConorFi Cork, Ireland600 contributions 1	4.0 of 5 bubbles	The Building and its exhibits are amazing	Visited the museum with family and we really enjoyed our experience. Before going Dippy was the main exhibit we wanted to see but we were all mesmerised by the amazing building itself. Dippy and all the other exhibits were wonderful to see. Read more	Written December 17, 2022
Nancy K 2 contributions 0	3.0 of 5 bubbles	Amazing	Me n my husband went to eat something From the Kitchen which is inside the history museum and david one of their member helped us enormously and we just wanna say thanks a lot David from the kitchen from me n my husband . You are so kind and lovely and made us feel so comfortable and happy. Grace joy Read more	Written December 16, 2022
Ian W 9 contributions 1	5.0 of 5 bubbles	Natural History Museum - A horrible disappointment - utterly lost its purpose.	A visit to this building leaves one feeling frustrated utterly disappointed and angry at the waste of opportunity. It needs to Develop a clear narrative. It is a shocking empty waste of space. Many old beautiful exhibits randomly dumped in corridors. Even the iconic diplodocus is crammed in a dimly lit nonfunctional room which is mainly occupied by an absurd steel gantry walkway - that��s closed.…	Written December 16, 2022
ned Warsaw, Poland1 contribution 1	4.0 of 5 bubbles	Big whale	Big whale	Written December 15, 2022
Dave11GF Darlington, UK67 contributions 0	5.0 of 5 bubbles	Brilliant experience	Brilliant experience	Written December 15, 2022
Abigail S 30 contributions 0	5.0 of 5 bubbles	Well-organized and varied exhibits	Well-organized and varied exhibits	Written December 14, 2022
kooifei Singapore415 contributions 0	5.0 of 5 bubbles	A must visit for London!	A must visit for London!	Written December 14, 2022
jk80 Reading, UK59 contributions 0	5.0 of 5 bubbles	Dino Snores for Kids review	We were delighted to snag tickets for this much sought-after event and had looked forward to it for months. Apart from knowing it was a night in the museum I didn't know what to expect. I think I'd had something relatively small-scale and intimate, but when we arrived the main hall was crammed with people in every corner, like some sort of hurricane evacuation centre. The events were good fun and…	Written December 14, 2022
Quebec98 Basel, Switzerland67 contributions 1	5.0 of 5 bubbles	Wildlife Photographer of the Year - great exhibition	Wildlife Photographer of the Year - great exhibition	Written December 13, 2022
James M Woking, UK415 contributions 0	5.0 of 5 bubbles	Always magical and interesting	Always magical and interesting	Written December 7, 2022
Jamie Wade G Derby, UK47 contributions 0	4.0 of 5 bubbles	Good Experience	Good Experience	Written December 7, 2022
xfactor74 Hastings, UK154 contributions 0	4.0 of 5 bubbles	Fantastic day	I visited the Natural History Museum with my 14-year-old son and it was certainly a day to remember! As we visited on a Friday, the Museum was not too busy, which meant we could have a leisurely walk round without having to rush. To get there, we travelled to London Bridge Station and got a black cab to the Museum. On the way, we saw plenty of London landmarks such as Trafalgar Square, the Shard …	Written December 3, 2022
Tristin H Portscatho, UK14 contributions 0	5.0 of 5 bubbles	School trip		Written November 30, 2022
hilary d London, UK826 contributions 0	5.0 of 5 bubbles	Natural History Museum 28.11.22	We visited on Monday afternoon thinking it would be quieter!it was very busy but that didnt put us off,there is so much to see but its very exhausting! Read more	Written November 29, 2022
Quest79889 2 contributions 0	4.0 of 5 bubbles	Can't wait to go again	Last week we went on a school trip to the Natural History museum. We came by train to Victoria station, then took the underground. It was an easy trip and the walk from the tube station to the museum was quick. The museum was cool and the exhibits were interesting. My favourite was the mammal exhibit and seeing the whale. We didn't get to see everything, so i would like to visit again. The earthq…	Written November 28, 2022
George Kastanias Paros, Greece105 contributions 1	5.0 of 5 bubbles	Definitely worths a visit!	Exceptional museum that definitely worths a visit in London! Dinosaurs, Birds, Mammals are some of the main exhibits of the museum. Read more	Written November 28, 2022
Elise Manchester, UK101 contributions 0	5.0 of 5 bubbles	The best museum that I have visited	This is the best museum I have ever visited. I loved walking round the human evolution section with outstanding fossils and remains on show. Also enjoyed the geographical section on volcanoes, earthquakes and tsunamis. The standard of this museum is great and well worth a visit. Entry is free, book a time slot online in advance to avoid a slight queue (although we queued for 15 minutes but it was…	Written November 26, 2022
Ash Kingston-upon-Hull, UK170 contributions 0	5.0 of 5 bubbles	Best Museum of History	Brilliant visit, one of the best museums I��ve ever been to! Yes does get busy but there��s so much space. Would recommend pre booking tickets. Free entry too which is just amazing. A must do for any London trip! Read more	Written November 25, 2022
Sam & Yg Airdrie, UK24 contributions 0	4.0 of 5 bubbles	Lots to see for free	Wet miserable morning so where better a place to visit than the Natural History Museum. The staff were very helpful and we didn��t have to queue to see Dippy! It was a weekday and we were there for opening. Started to get busy after we��d been there for a while but all in all a nice morning looking around the exhibits. Read more	Written November 25, 2022
Alice Z London, UK4 contributions 0	5.0 of 5 bubbles	Amazing experience	Every time I visit this museum is like the first time.. is just amazing! Maybe if you don��t really like too many people around avoid the weekend Read more	Written November 22, 2022
Jade D 7 contributions 0	5.0 of 5 bubbles	mixed opinion	map of the museum complicated to understand, a lot of people therefore complicates the visit and sends it in a very short time. it's a pity at the end of the visit I could not see everything. Read more	Written November 21, 2022
S W East Sussex, UK34 contributions 1	4.0 of 5 bubbles	Welcoming	The building is magnificent, so many interesting details everywhere. The children with us enjoyed many exhibits, particulaly the Dodo and also the dinosaurs. We had lunch in the restaurant and the food was delicious and good value for money. A lovely visit. Read more	Written November 21, 2022
feelinefine south yorkshire38 contributions 0	5.0 of 5 bubbles	Worth a visit just for the building itself!	As a child, I remember watching "One of our dinosaurs is missing" which was my first introduction to this place. My mum subsequently took me more than once (we lived in Surrey) and I took my partner in 2009 when he first visited London. This year we returned with our 10 year old son (mainly to see Wicked but with a couple of nights stay) so we brought him here on our last day. Our time was limite…	Written November 20, 2022
Orator11 Singapore, Singapore5,358 contributions 1	5.0 of 5 bubbles	Worth Visiting	Worth Visiting	Written November 17, 2022
Yvonne W Crawley, UK71 contributions 0	5.0 of 5 bubbles	Excellent day out	Excellent day out	Written November 15, 2022
Janvanj7 163 contributions 0	4.0 of 5 bubbles	Great place to come.	Great place to come.	Written November 13, 2022
Nick R Bournemouth, UK142 contributions 0	5.0 of 5 bubbles	Great for a rainy day	Great for a rainy day	Written November 12, 2022
Jacky B Southampton, UK133 contributions 0	5.0 of 5 bubbles	Multiple visits	Multiple visits	Written November 11, 2022
CharlotteGarcia88 London, UK53 contributions 0	3.0 of 5 bubbles	Nice Place to Visit	Nice Place to Visit	Written November 10, 2022
TenaciousHobden Eastbourne, UK716 contributions 0	5.0 of 5 bubbles	One of London's Best (just pick your date)	One of London's Best (just pick your date)	Written November 8, 2022
Julie C 7 contributions 0	3.0 of 5 bubbles	Amazing!	Amazing!	Written November 8, 2022
John Sonastrid London, UK44 contributions 0	4.0 of 5 bubbles	Amazing place for children and family!	Amazing place for children and family!	Written November 8, 2022
AJCC79 Antrim45 contributions 1	5.0 of 5 bubbles	Great for adults and children alike	Free to access. Soo much to see: Dinosaurs, animals, plants, creepy crawlies, historical information, stones/geology and precious stones/jewels section. This is just what we managed to see, there were other sections we will visit on a future visit. Great for adults and children. Lots of interactive displays which engage the children (compared to other museums like the British Museum). We had a gr…	Written November 7, 2022
Carlos23 8 contributions 0	5.0 of 5 bubbles	Great to see Dippy back	Had a great visit here with the added bonus of seeing Dippy who was looking great. Came with two young children who both found different parts of the museum interesting. Yes it gets busy but you are free to roam so if a certain section looked crowded we went to another part then went back later when it was less busy. There��s lots to see so give yourself plenty of time, not the sort of thing you …	Written November 5, 2022
WalesSaw Wales45 contributions 1	5.0 of 5 bubbles	Too busy	I am sure that this is a good museum but unfortunately it was far too busy to appreciate or enjoy. I would advise to go first thing when it opens when hopefully it is quieter. On the website it says you have to pre book tickets for a time slot, but this is pointless as nobody asked to see ours at the door. Maybe this was why it was so busy Read more	Written November 5, 2022
Mark Grainger Chelmsford, UK24 contributions 0	5.0 of 5 bubbles	Lacklustre for a London museum	We visited, as a family, during the October half term and booked a time slot online. The website warned us that email confirmations may late but the staff accepted a screenshot of the booking and the queue moved quickly. The museum was quite crowded and difficult to move around but our biggest issue was that our ticket included a chance to see 'Dippy' as soon as we arrived. There was no signage a…	Written November 4, 2022
AnnieDeeb London, UK129 contributions 1	5.0 of 5 bubbles	Busy, hot, overcrowded in places	Maybe things always look better when you��re young but I wasn��t overly impressed. My seven year old grandson however loved it. I wouldn��t recommend visiting with younger children - his four and a half year old sister wasn��t interested at all. Definitely worth booking your entry time slot as we went straight in. Dippy is currently on display again but I don��t think he��s displayed in the best …	Written November 3, 2022
Margaret L Hockley, UK70 contributions 0	5.0 of 5 bubbles	A roarsome time!	I visited today with my three young grandsons. Easy to book our tickets with allocated time slots. We arrived late due to train issues but no one seemed bothered. Tickets only briefly glanced at once. Although not half term for most schools it was very busy, especially around the dinosaur exhibits. There are lots of great things to see here, although layout is not easy to follow even with a map. …	Written November 3, 2022
Peter sedgewick 13 contributions 0	4.0 of 5 bubbles	Amazing	There is just so much to see ,history is so interesting coming here makes learning a wonderful experience Read more	Written November 3, 2022
Swimmingbee Liverpool, UK69 contributions 0	4.0 of 5 bubbles	Good but way too busy	The museum was extremely busy which detracted from the experiences. A huge amount of kids jostling you to push buttons, stand in front of you etc etc. That said I really enjoyed what I saw but I did cut my trip short due to how busy it was, I entered on a pre booked ticket at 10.30. I would certainly come back and hope I was just unlucky about how many people were there on the day. Some great thi…	Written November 3, 2022
Rexonaut Brussels, Belgium782 contributions 1	4.0 of 5 bubbles	Super 3 hours with lot of fun and info	At first it is an amazing building. Amazing collection of dinosaurs and minerals. Good explanations on volcanoes and earthquakes. Read more	Written November 1, 2022
HollieHamster Wales, UK19 contributions 1	5.0 of 5 bubbles	Overcrowded, too hot, badly laid out and not worth visiting	What a nightmare outing! Please don��t go unless you��re happy to be roasted alive because of the awful heat, crushed half to death in overcrowded small spaces or suffocated through lack of fresh air. There��s plenty of better museums around the UK that are less crowded, better laid out and with more interesting, interactive exhibits. The NHM is feeling dated and amateur compared to other museums…	Written October 30, 2022
Danail D Sofia, Bulgaria288 contributions 1	2.0 of 5 bubbles	Well known and rightfully popular museum	Even if you are not too big fen of natural history the exhibitions are definitely diversified and interesting (especially when visiting with kids) As a popular museum it is, of course, a bit crowded. Read more	Written October 29, 2022
Donna Exeter, UK20 contributions 1	5.0 of 5 bubbles	Disappointing setup	We took a day trip to the museum yesterday, and had booked tickets in advance for a specific timeslot. Initially we were pleased thinking that timed entry would mean a controlled number of visitors in a popular attraction. We couldn��t have been more wrong. First off we arrived early expecting to queue to get in and were waved in before our slot, and were met with instant chaos. There were people…	Written October 28, 2022
Mark D Gloucester, UK30 contributions 1	5.0 of 5 bubbles	Great museum, but too busy to enjoy		Written October 27, 2022
Trip742965 4 contributions 2	3.0 of 5 bubbles	Too commercil and too focused on Dinosaurs for my liking.	went to the Natural History Museum last week and was I'm afraid, very disappointed. I had been before many years ago when I loved it but now, I feel it has become way too commercial and not very scientific or educational. After entering the museum, I had to walk past TWO people shouting in loud voices at visitors to donate ��5 which I thought quite honestly was a disgrace. Yes, I appreciate that …	Written October 27, 2022
Sorry for the typos... London, UK201 contributions 0	5.0 of 5 bubbles	Great place	Great place	Written October 26, 2022
pingi111 Canterbury, UK30 contributions 1	4.0 of 5 bubbles	Good time but too crowded	Good time but too crowded	Written October 26, 2022
TheresaBR Clonmel, Ireland185 contributions 1	5.0 of 5 bubbles	October Half Term Visit	October Half Term Visit	Written October 26, 2022
focusport22 178 contributions 0	4.0 of 5 bubbles	Go see dippy	Go see dippy	Written October 25, 2022
Mike A 107 contributions 0	5.0 of 5 bubbles	Great museum if a bit crowded	Great museum if a bit crowded	Written October 25, 2022
philipiouk UK84 contributions 3	5.0 of 5 bubbles	Similar experience to the tube at rush hour	I couldn��t really review the quality of the museum or it��s exhibits as you simply cannot get near them due to how overcrowded this place is. We had tickets booked in advance, but you don��t need them as they��re never checked. I do wonder how they keep a track of the number of visitors inside. There��s very few staff about no doubt trying to avoid the crowds. You simply cannot get near anything…	Written October 25, 2022
Caroline S 11 contributions 2	5.0 of 5 bubbles	What a shame, it's changed so much, not for the better...	What a shame - we used to love coming here! Having to book online gave us a time restraint that was unnecessary (given that it's free anyway) - nothing to do with numbers (or Covid!) as it was absolutely rammed and this made it really difficult to look at anything! The dinosaur area is WAY too small for its popularity and they seem to have a ridiculous in/out system for the T-Rex now, that is the…	Written October 25, 2022
A Hale Gig Harbor, WA6 contributions 1	4.0 of 5 bubbles	Great Museum	Go early to beat the crowds and/or the school field trips. The building itself is just exquisite. The fact that it's free entry makes it even easier to choose it, especially if it's rainy outside. Read more	Written October 24, 2022
1customerNorthWest north west57 contributions 0	4.0 of 5 bubbles	Digital screen exhibition - not photography	This is specifically for the Wildlife Photographer of the Year exhibition 2022. Firstly, it was very difficult to locate the exhibition within the building. There was no signage other than outside the actual exhibit room itself. On separate occasions, two members of staff gave wrong directions to the exhibition, which was not helpful. Once found I was disappointed to see that this was not actuall…	Written October 24, 2022
Emily Cheltenham, UK5 contributions 0	5.0 of 5 bubbles	Amazing experience	Loved this !!! Had an amazing time looking at the history of our ancestors. The dinosaurs were amazing and well displayed. I am definitely pleased ?? Read more	Written October 24, 2022
Eric C 78 contributions 1	5.0 of 5 bubbles	Amazing!!!!!	The museum showed almost all the creatures on this planet. The skeleton of blue whales is astonishing. You should arrange 2-3 hours with your kid and enjoy the exhibition! The dinosaurs are also amazing! Read more	Written October 20, 2022
TC Yeovil, UK837 contributions 1	5.0 of 5 bubbles	A great freebie in London.	We had time to kill before our coach journey home and I��d always wanted to go to see the whale here. It just so happens that Dippy was on display too. This was a great way to spend a couple of hours. Read more	Written October 20, 2022
SigneV Copenhagen, Denmark262 contributions 1	5.0 of 5 bubbles	Old fashioned and boring	I found the museum very disappointing. The building itself is impressive and the blue whale in the great hall is worth a look. The dinosaur exhibit is boring and very old fashioned. And you can��t have a proper look at the skeletons because most of them are behind glass, up in the air or in a cramped space. The mammal exhibit was closed when we was visiting. I prefer the national history museum i…	Written October 18, 2022
Custard-cake Orton-on-the-Hill, UK102 contributions 0	5.0 of 5 bubbles	Amazing place. Highly recommended	We went with our 10yo and 7yo girls. We all loved it. A great place for 3 to 4 hours at least. We didn't get round it all in the 4 hours we were there. It is free to enter. We booked online before but didn't need to. The exhibition to see Dippy also didn't need tickets when we were there. Read more	Written October 18, 2022
Roving767345 13 contributions 1	5.0 of 5 bubbles	Wildlife Photographer of the Year	I recently visited the Natural History Museum specifically to see the Wildlife Photographer of the Year competition entries. It was ��17 which I kind of thought was a bit expensive but was willing to reserve judgement. Needless to say I thought ��17 was way too much after having visited. The display images were too small and simply having them close together in lines encouraged queueing and bunch…	Written October 16, 2022
Kjacko 136 contributions 0	5.0 of 5 bubbles	Wildlife photographer of the year	Myself and my partner went to the wildlife photographer of the year exhibit. You have to prebook a time slot as well as pay prior to going. I��ve always wanted to go but sadly it was just too busy. I assumed by pre booking a time slot it would ease the crowd, but that sadly wasn��t the case. The photographs were great of what I could see but I just didn��t enjoy being shoulder to shoulder next to…	Written October 16, 2022
Sophie 1 contribution 1	5.0 of 5 bubbles	Unbearably hot	We were really looking forward to visiting the museum with our 3 children and booked online as advised. We went on a Saturday and it was extremely loud and busy but worst of all it was unbearably hot, so much so that we left after about half an hr. A real shame. I'm sure it's brilliant...sadly impossible to take in under those conditions. Read more	Written October 16, 2022
Bottrell London, UK134 contributions 2	3.0 of 5 bubbles	Tried, dated, sad, lots of fake stuff. One of the most authentic items was Andy��s clock.	The Natural History Museum occupies a beautiful site and building but the quality of the offering has declined over many years. Compared to other national history museums across europe this has lost the plot Most of the items in here are fake/replica or plastic. There are now more poor quality displays, of which you would see better quality versions on school walls than there are items to look at…	Written October 15, 2022
Caz W 17 contributions 0	5.0 of 5 bubbles	Amazing!	Loved it! Awe inspiring! Really made me feel like such a speck in the universe and in time. Took me back to when I visited when I was a little girl and how excited I was by the amazing dinosaur fossils. Fab place for kids to visit�� there were lots of families there and the kids seemed to be having a whale of a time. Read more	Written October 14, 2022
Louplouploup Auckland Central, New Zealand51 contributions 0	4.0 of 5 bubbles	Great (but please put Dippy back where he belongs).	We visited with children aged 9 and 12, midweek and teen time so during a quiet period and we had a great time. We booked online but no one checked our booking when we arrived so perhaps not a necessity. It was a full day and by the end when were a bit over reading all the information, so I think breaking it into 2 days would have been better. The rocks/earth/volcano section we didn��t fully appr…	Written October 12, 2022
Larry L 6 contributions 1	5.0 of 5 bubbles	A must see if staying in London!	A must see if you are coming to London! Don't miss it! My wife and I stayed in London for 8 days and really enjoyed all the wonderful museums that are in the area and offer free admission. Read more	Written October 9, 2022
Brian G London, UK1 contribution 0	5.0 of 5 bubbles	Dinosaur delight	It's a great day out for the family, lots to see and do. My son enjoys everything dinosaur related so he had a nice time! Read more	Written October 7, 2022
Kobdik Krakow, Poland386 contributions 0	5.0 of 5 bubbles	Go online and book in advance	The museum has a lot to offer for both adults and kids of all ages. There's a fair share of reading in English involved, so be prepared for that if you're with kids. There's typically a longish queue in front of the building, but if you have made your reservation online - you just walk right past it and show it to the people at the enterance. Read more	Written October 4, 2022
Keith Jones 5 contributions 0	5.0 of 5 bubbles	Kids Favourite	My 3 children cannot get enough of the Natural History Museum so we bought them season tickets so we can have more flexibility to visit on a regular basis during school holidays. Great day out for the family. Read more	Written October 3, 2022
NemoFishh 26 contributions 2	5.0 of 5 bubbles	Kids screaming and shoving people out the way	Used to visit this museum repeatedly when I lived in London ten years ago, and have been looking forward to returning. I shouldn��t have bothered. Wall to wall with screaming children. I was shoved out the way by kids just for them to bang on the glass and have no interest in the very items I was trying to look at. Groups with pushchairs stood around having conversations and blocking exits. They …	Written October 2, 2022
Idara E 5 contributions 0	3.0 of 5 bubbles	Amazing experience	We loved it and we will definitely come again! I took loads of pictures The baby walrus, and the brown panda was my favourite! My brother was annoyed that there wasn��t any penguins in the shop, but for me, this is not a big issue. Read more	Written October 2, 2022
Willow United Kingdom32 contributions 2	3.0 of 5 bubbles	Museum Mooch	I visited London for the first time and this museum was at the top of my list to go to. We had ordered our free entry tickets online the night before which I would highly recommend doing as we skipped easily an hour queue to get inside. The first thing we did was eat at the cafe - very expensive - but satisfactory food. We explored every single part of the museum which took 3 hours in total. Ther…	Written September 30, 2022
Adam B London, UK11 contributions 0	4.0 of 5 bubbles	What a feeling!	Life and Earth Galleries really nice. I enjoyed them very much with real experience. What a feeling! Love it. Read more	Written September 29, 2022
P-Rook45 8 contributions 1	5.0 of 5 bubbles	Wonderful and amazing	Amazing muesum so much to see, could of litrally stayed all day, has everything from dinos to crystals everything worldly and from space Read more	Written September 28, 2022
amberfrances92 Portsmouth, UK86 contributions 0	5.0 of 5 bubbles	Great museum for all ages	Awesome day out. The building itself is worth a visit for the architecture alone. We went on a Saturday and it was quite crowded with a lot of children. You can book tickets in advance online but when we showed up there was no que anyway. Read more	Written September 25, 2022
Revanddoc C Edinburgh, UK4 contributions 0	3.0 of 5 bubbles	This is a great place for the kids	This is a great place to go in London with the kids as it is free and there is so much to see. Easy to get to by the Underground and well worth a visit. Read more	Written September 24, 2022
Ishay 7 contributions 0	5.0 of 5 bubbles	Just perfect!	Amazing experience for the whole family ! Extremely recommended for every visitor in London! Very comfortable . Read more	Written September 22, 2022
Olive G 11 contributions 0	5.0 of 5 bubbles	magnificent and intresting	incredible,magical. Everything was amazing and even if you don't like learning, it is still fun for children and adults. Read more	Written September 19, 2022
Tracey P Wiltshire, UK35 contributions 0	5.0 of 5 bubbles	Very interesting day out	Great day out, can get very busy, can eat outside with your own food or Cafe inside with a great gift shop Read more	Written September 18, 2022
Karen M Kirkwall, UK670 contributions 1	5.0 of 5 bubbles	Amazing museum & free access	The exterior of this building looks amazing. The great architecture even before you enter. And FREE entry !! Currently tickets need to be booked for a time slot & access to Dippy the Dinosaur. BUT it's not that busy so people were being allowed access. The museum is clearly marked with coloured zones covering all aspects of natural history. There is lots of interactive stuff for the kids. The caf…	Written September 15, 2022
SavvyT. Santa Clarita, CA110 contributions 1	5.0 of 5 bubbles	Fun Afternoon	Like most museums in London, this was a FREE visit that we enjoyed tremendously. The architecture of the museum itself was worth the visit. Then again, natural museums are usually full of interested fossils, etc. that entertain people of all ages. Read more	Written September 15, 2022
Mandii J Dakabin, Australia41 contributions 1	4.0 of 5 bubbles	Incredible building and interesting disolays	Wonderful building. Accessible in most ways with wheelchair. Staff helpful when noticing difficulties. Beautiful displays. Read more	Written September 14, 2022
Usman Y London, UK6 contributions 0	4.0 of 5 bubbles	Everyone should go	No matter how old or young you are the Natural History Museum is a place for all. With a lot to see and learn. The grand hall is my favourite place the details in the works of the building are extremely intricate. DON'T FORGET TO DONATE Read more	Written September 13, 2022
R493AMwilliamb New Palestine, IN13 contributions 1	5.0 of 5 bubbles	Great Place to Spend Several Hours	We were on a time crunch but we stopped into the National History Museum to see the blue whale skeleton. Beautiful building and very educational for the whole family. Read more	Written September 12, 2022
Metrorider105 Greater London, UK111 contributions 0	5.0 of 5 bubbles	Excellent museum with items from thousands of years to recent collections	A lot of exhibits to look at, very intresting, kids would also love it. Make sure you have good shoes as the musuem is massive and if you want to see it all, there would be a lot of walking. I would say give at least 3 hours planning time if you want to see it all, especially if you do read some items. Read more	Written September 11, 2022
Ruthadie09 Newton Aycliffe, UK46 contributions 0	3.0 of 5 bubbles	Very busy	We visited in august during the warm weather. You can book online and is significantly easier to book online before attending. It��s free, so makes sense. The museeum is absolutely massive, to do the whole thing will easily take most of the day, we haven��t anticipated how large it was! The dinosaur section was the main thing we wanted to see, so focused our trip on that section. The museem was i…	Written September 11, 2022
Justina S 10 contributions 0	5.0 of 5 bubbles	Absolutely fantastic museum	Having visited few times already I ,use say that��s each time I had a fantastic experience, absolutely wonderful and worth visiting Read more	Written September 10, 2022
Auriga 4 contributions 0	5.0 of 5 bubbles	Amazing	A wonderful place to learn about Nature and see things you dont see every day. Surely we will come back. Read more	Written September 10, 2022
Robert B London, UK22 contributions 0	4.0 of 5 bubbles	Just go!	Just go you will not be disappointed. You can spend as long as you like, with more to see than you will be able to take in...an absolute must. Read more	Written September 8, 2022
Amanda Richmond, VA20 contributions 0	3.0 of 5 bubbles	Skip.. unless you have kids	Honestly I can't say I will remember anything from this museum. It was overcrowded and pretty average. I think this would probably be great if you have little ones but for a couple, I would skip it and utilize your time elsewhere. Read more	Written September 5, 2022
Emma W Norwich, United Kingdom25 contributions 1	5.0 of 5 bubbles	Absolutely horrendous! Way too many people!	I��m afraid I agree with previous reviews and found this museum to be one of the noisiest and most overcrowded places I��ve ever visited. I was really looking forward to my visit, having not been since childhood, but I��m afraid the sheer number of visitors made it an unpleasant experience and i left after only half an hour. People were tripping over each other, bumping into each other, whichever…	Written September 4, 2022
Peter N Tel Aviv, Israel3 contributions 1	5.0 of 5 bubbles	Overcrowded!	It was so hot and overcrowded that we could not see anything so we went back out. Very disappointed, they need to control how many people they let it. Read more	Written September 4, 2022
Roman P 17 contributions 0	5.0 of 5 bubbles	Nice place to visit.	Nice place to visit with family. They havd lots of expositions - sharks, dinosaurs, gems and minerals, DNA, Asia, Africa, etc. We really enjoyed the visit. Read more	Written September 4, 2022
Robin_K Accrington, UK2,463 contributions 0	5.0 of 5 bubbles	Very Crowded And A Little Disappointing	The museum is easy to get to from the South Kensington tube station, but it is quite a long walk from the station exit. You book tickets (free) online for a timed entry however I don't see the point of this as there was no control of people entering and it was massively over crowded, which really spoiled the experience. I was a little disappointed to learn that the larger exhibits are recreations…	Written September 3, 2022
emma c Wincanton, UK195 contributions 0	5.0 of 5 bubbles	Busy, modern, warm, well organised apart from the restaurant.	I went with my 4yr old daughter and pre booked tickets to see Dippy. The museum was busy but not rammed. There was a steady stream going in but we didn��t have to wait. We headed for the dinosaurs first and went round twice to see the T. rex and then Dippy which was pretty good but I was probably more interested than she was. She liked the moving dinos. It is very warm inside so be prepared. Lunc…	Written September 2, 2022
Trip134116 4 contributions 1	5.0 of 5 bubbles	The Dinosaur exhibit was terrific	We took our 9 year old grandson to the Natural HIstory Museum and he was thrilled. It was his favorite part of the trip. The dinosaur exhibit is wonderful. Read more	Written September 1, 2022
chrisoula Athens, Greece18 contributions 0	5.0 of 5 bubbles	Excellent for younger children.	great building. Excellent for younger children, interesting display of exhibits and great variety. Needs some renovation Read more	Written September 1, 2022
rmariapsantos Leeds, UK23 contributions 0	5.0 of 5 bubbles	Amazing Place	What a wonderful place to visit. History in every corner. Amazing for the kids as well, there is so much to see and achieve. The staff was very friendly and some of them we could see how much they enjoy working on the Museum. Congratulations to all for the amazing work and dedication!!! Read more	Written August 31, 2022
Valton M 9 contributions 0	5.0 of 5 bubbles	When you visit London you must add on your list this museum	We have spent half day here. We could stay longer as the museum is very big and interesting, but we had another plan for same day as well. When we entered and I saw the entrance I knew I will love this museum. My favourite part was the earth quake room where you can actually feel a strong one... Read more	Written August 30, 2022
Peter Cooper Louth, England, United Kingdom17 contributions 0	5.0 of 5 bubbles	Too crowded, feel like you're always in someone's way	I feel a little bad giving it three stars given all of the hard work they do behind the scenes (and how helpful the staff are) but as an overall experience it's quite mediocre. You can't argue with the price (though a donation is always a good idea) but it's quite an uncomfortable experience. It's extremely busy, even on a Sunday, and you always feel like you're in someone's way. Around certain e…	Written August 29, 2022
MissCNW4 Monmouthshire, UK317 contributions 0	5.0 of 5 bubbles	Superb!	My favourite museum in London. Superb exhibits which change often. So much to see and do, a day is never enough. This museum is great for whole day experiences or to pop in for a couple of hours. Quite often heavy queues so be aware of peak times. Great museum for children and adults. Read more	Written August 28, 2022
travelogue_voyage London, UK65 contributions 1	5.0 of 5 bubbles	Amazing museum suitable for all ages	This museum is huge which I believe one would need to spend more than 3 hours to visit all exhibits. The exhibits are categorized into 4 different zones. I personally love the red zone which is more about geology and planets. Other zones exhibits about the evolution, history and characteristics of dinosaurs, animals, insects, etc. It also got galleries on different stones, materials, gems, etc. T…	Written August 27, 2022
Joe 12 contributions 0	5.0 of 5 bubbles	Excellent	Must see, lucky to have such great attractions in the city. Diplo is on rotation and is pretty cool just to stand next to! Read more	Written August 27, 2022
Victoria 188 contributions 0	4.0 of 5 bubbles	Perennial favourite	We always enjoy coming here, despite the crowds. Lots of interesting things to see (especially the dinosaurs and the blue whale!) and a fun time for children and adults. We did not book tickets in advance and had to wait in line outside, as apparently capacity within the museum is capped. We came towards the end of the day, so luckily the line moved quickly. It is quite warm and crowded inside. I…	Written August 26, 2022
Isabel H Newcastle upon Tyne, UK13 contributions 0	5.0 of 5 bubbles	Free but busy attraction	It��s great that they still have free entry, but a lot of exhibits need free booking. We went to see the dinosaur Dippy, but there weren��t any tickets left. Would recommend going in the morning as it gets very busy during the school holidays. There was a nice picnic area in the garden and the children��s food boxes at the cafe were priced at ��6. It��s easily reachable by tube and a short walk a…	Written August 26, 2022
smudge61 England72 contributions 2	5.0 of 5 bubbles	Crowded disappointed	Visited 23 August, 2022. Travelled from North Yorkshire. We pre booked tickets which was great because we didn��t queue to enter the museum BUT far too many people were in the building. First stop the dinosaurs, it was so cramped that I left the exhibition, my son and his children did stay but it wasn��t a pleasant experience being pushed along by the crowds, no time to read and explore. We had p…	Written August 26, 2022
Rich H Aldershot, UK4 contributions 1	5.0 of 5 bubbles	Too hot, too crowded!	Unfortunately, we would echo the recent reviews. This is a fantastic museum but at no point did we feel like engaging with any of the exhibits as the crowds and the heat were unbearable. I would suggest a ticketing system for school holidays to enable the experience to be remotely enjoyable. Weirdly, we were encouraged to book for the museum and Dippy but at no point were our tickets checked ???�…	Written August 25, 2022
Scenic546623 8 contributions 0	5.0 of 5 bubbles	Full of old rocks and bones etc.	If you like this kind of stuff you won't need to read my drivel. It is first class - and it is free, hence the queues the length of the outside of the building. Read more	Written August 25, 2022
Emma Stoke-on-Trent, UK3 contributions 1	5.0 of 5 bubbles	Disappointing	Very out dated. The building is fabulous. The area is beautiful. Staff and facilities good. Busy but it is the school holidays so to be expected. Hot but it's an old building with lots going on. Read more	Written August 25, 2022
Yorkshire77 Huddersfield, UK62 contributions 2	4.0 of 5 bubbles	Good but very busy and hot	The museum has some really interesting facts but today for us was far too busy and unbearably hot to stop and have a proper good look at anything. The dinosaur bit was so hot and you where just getting pushed along. Maybe I would go back not in a holiday period and when the weathers a bit cooler Read more	Written August 25, 2022
Hs2 5 contributions 2	5.0 of 5 bubbles	Too busy	It was unbelievably busy and hot when we visited today. What's the point in booking for entry when this isn't adhered to and vast crowds are allowed in. We couldn't see the exhibits and it made for an unpleasant experience. Shame as we were looking forward to going. Read more	Written August 25, 2022
Sweetbriar12 Gloucester, UK64 contributions 1	4.0 of 5 bubbles	Not good	Really disappointed with our trip. Too many people, too hot and no obvious route around. The map (��1) is very unhelpful and I was upset that it now appears to be ok again to show stuffed birds if it��s showing how the Victorians used to do it. Read more	Written August 25, 2022
Stef S Penistone, UK7 contributions 0	5.0 of 5 bubbles	Go at a quieter time	The museum itself is lovely, there is a lot to see and do. Unfortunately we didn't get to see hardly any of it as it was unbelievably busy. A lot of the time it was like herd mentality, we were just getting pushed along with the crowd not being able to stop to properly read anything or take it in. Read more	Written August 24, 2022
Sam C 11 contributions 0	5.0 of 5 bubbles	Fantastic museum	Beautiful museum, so much to see and do inside. We visited during school summer holidays which we knew would be busy, but it was a little too busy to enjoy and extremely hot inside. I'm not sure if the museum would have off-peak season but if you can go during this - I'm sure it would be far more enjoyable. Read more	Written August 24, 2022
Steven L Odessa, DE430 contributions 0	5.0 of 5 bubbles	Lots of things to see	We visited the museum in July, and as a number of people have already said, it was very crowded and hot. The crowds are to be expected. I was hoping that the temperature would be a little cooler, but it is summer after all. That being said, there was a lot to see in the museum. We saw Dippy the dinosaur of course. The gems/minerals/rocks room was immense and one of the most impressive I've ever s…	Written August 23, 2022
Carmel M 15 contributions 3	3.0 of 5 bubbles	Over crowded and unpleasant to visit.	Way to manny people admitted and the poor air conditioning made the visit uncomfortable. Limited seating through exhibitions for older people or those with disabilities. Not an enjoyable visit. The positive was that there was lots for kids to interact with and look at, they appeared to be having a great time. Read more	Written August 23, 2022
Hannah S 2 contributions 2	5.0 of 5 bubbles	Too hot to enjoy.	Great museum with an amazing array of things to see and do but it was UNBEARABLY hot and the feeble warnings here and there were not representative of how hot it actually is. We couldn��t wait to leave. Read more	Written August 23, 2022
Regentandcambridge 3 contributions 5	5.0 of 5 bubbles	Overcrowded and uncomfortable	We visited as a family of 4 and had pre-booked the entry time, I understand that this is the summer holiday and also it is free entry (with donation) however, it was overcrowded to the point it was dangerous, it was exceptionally humid and uncomfortable, you could not look at any exhibits as you were being pushed or nudged forward to keep moving, to the point little children would have been knock…	Written August 23, 2022
Sws82 Godstone, UK21 contributions 1	5.0 of 5 bubbles	Not enjoyable	Some very interesting pieces of history. However there was far too many people and the heat was unbearable. We booked tickets for the Dippy exhibit but these weren't being checked so it was a free for all. Its a shame they try and get as many people in as possible to get them to spend money in the restaurants, cafes and shops.... ruins the experience. They also need to limit the numbers and insta…	Written August 23, 2022
David B 4 contributions 0	5.0 of 5 bubbles	Good!	Amazing so fun! Amazing displays abit dusty but that��s because it��s a old place Kids couldn��t get over the dinosaurs Read more	Written August 22, 2022
Jbinnacle 77 contributions 0	5.0 of 5 bubbles	Personal Favourite	This is my personal must whenever I'm in London. It's free and fantastically curated. This time over, I went to see Dippy the diplodocus, which is "back home" from its tour, and had a walk down the dinosaur gallery. At the moment, tickets are free, but these days it's better to book them online. Read more	Written August 22, 2022
LSA North Yorkshire, UK115 contributions 0	5.0 of 5 bubbles	Great Place	Amazing that this place is available to visit for all (donation apply). Could easily spend a week here absorbing information! 4 star review given because the place is too dark and overbearing in places, packed with people and stifling hot!!! Not a comfortable visit. Food from cafe a bit pricey,especially if you have a family. Read more	Written August 22, 2022
hannahG79 Launceston, UK59 contributions 0	4.0 of 5 bubbles	Amazing	Loved this place it was amazing, definitely going to go back so much to see & do. Dippy was amazing. Read more	Written August 21, 2022
HSB82 Kent18 contributions 0	5.0 of 5 bubbles	Best museum	Brilliant free museum. Kids loved the dinosaurs and earthquake simulator. Definitely worth a visit! Recommend pre booking tickets online to avoid queues. Read more	Written August 21, 2022
Brian G 1 contribution 3	5.0 of 5 bubbles	Disappointing, hot and far too busy	Some amazing exhibits but sadly you don't really get to see them as you shuffle around as part of the long hot packed queue of people. Incredibly hot to the point of feeling sick, the number of people there very much ruins the experience. Not what it used to be due to too many people and a begging notice for donations every step of your visit. I was prepared to make a donation but was put off fro…	Written August 21, 2022
Simon W 7 contributions 0	5.0 of 5 bubbles	Amazing as ever , with a new icon	I have been here several times , but this is the 1st time since they moved dippy out of the main hall , and brought in Hope the blue whale . Everybodies reaction to the impact of stepping into the main hall , is one of awe and amazement . I didn't miss Dippy , especially as it is back for a limited time in a near by hall . I strongly advise pre booking for free for both Dippy and entry to the mus…	Written August 21, 2022
Janine S Coventry, UK145 contributions 0	4.0 of 5 bubbles	Highly Recommend!	I was totally amazed by this museum and the fact it is FREE! It isn��t normally my sort of thing-but I went along with my partner to visit and I��m so glad I did! I was mind blown! There is so much to see here, and is something for everyone. The museum is split up into different coloured zones each offering something different from dinosaurs, fossils, mammals, Attenborough section, rocks and rhin…	Written August 20, 2022
Lally05 St Helens, UK126 contributions 1	5.0 of 5 bubbles	My favourite place in the Country	I could spend many days in this place if I lived in London. I visited on a a very warm Sunday which I think is the best time as parking is free around the Museum. My daughters loved it lots of things to explore but our favourite was Dippy the dinosaur. The building is magnificent inside and out and is well looked after. Read more	Written August 19, 2022
Jennifer F Ashford, UK96 contributions 0	5.0 of 5 bubbles	Fab day out but bring a packed lunch!	A great day out! Some fantastic exhibits (it was great to see Dippy the Dinosaur back in the museum!) and so much to see. Was quite warm in some parts (partly because it��s an old building, and partly because it was so busy) Despite being very busy, we were able to see everything we wanted to. We spent 4.5 hrs there and it flew by. If we wanted to read and see everything we would probably want to…	Written August 18, 2022
Robyn P Sun City, AZ392 contributions 0	5.0 of 5 bubbles	GOOD FOR KIDS	I REALLY wanted to like this museum. Ultimately, it was just underwhelming. PROS �� FREE ADMISSION �� Gorgeous Historical Building �� Very Friendly Staff �� Some Impressive Exhibits �� Backpacks Allowed �� Picnic Area CONS �� Unbelievably Hot- Many exhibits were so hot, we just walked out �� The Wildlife Garden had a few beautiful spots, but most of the Garden didn't look well maintained �� Save …	Written August 18, 2022
happycamper098 Kildare, Ireland59 contributions 0	3.0 of 5 bubbles	Great museum.	Really enjoyed our visit despite the fact that it was extremely warm inside the museum. All staff were helpful and friendly. Read more	Written August 17, 2022
Julius London, UK14 contributions 0	4.0 of 5 bubbles	Worth a visit - but don't go on weekends	Certainly one of the most amazing museums in London, and it's huge! You'll need at least 4 hours based on my experience to "see" everything, but not in detail. Better plan a whole afternoon for the visit. The best time would be in the morning. Don't go on weekends, as it can become super crowded. Some areas are quite warm, make sure you carry some water with you. The museum is okay for kids, but …	Written August 17, 2022
KittyKatLodge Llandrindod Wells, UK46 contributions 2	5.0 of 5 bubbles	Like a war zone :( dangerous	The NHM is aware of COVID right? And that right now there is an amber warning for heat?! There were people panicking trying to get out of the dinosaur exhibition, I had to half carry half drag my daughter out of there through an emergency exit (which I got told off for), because she was fainting. It WAS an emergency, if she��s gone down she would have been trampled! Kids were being pushed out the…	Written August 17, 2022
Darragh71 County Cork, Ireland9 contributions 1	5.0 of 5 bubbles	Look back into History - Fascinating	Unbelievable Place from the outside to the inside, we were mesmerised by the Dinosaurs on show especially the massive one hanging from the ceiling. Great adventure was worth the wait. Read more	Written August 17, 2022
KDG82 Kent, UK47 contributions 0	3.0 of 5 bubbles	50/50	Very crowded and hot! Certain parts of museum was very interesting but disappointed and felt lots of minerals, rocks and gems! Would prefer more..... Lovely fresh Lemonade in cafe! Read more	Written August 16, 2022
Kathy L Potters Bar, UK88 contributions 0	5.0 of 5 bubbles	Phenomenally crowded	Visited with my 4 year old grandson, specifically to visit the dinosaurs. Pre booked the tickets , both for entry and Dippy, really didn't need to have bothered as no one checked them anyway. Which may explain why the place was phenomenally packed - I suppose the more in, the more money! The dinosaur section was disappointing - yes of course it is a popular section but it was ridiculous with the …	Written August 16, 2022
Loops371 South Yorkshire, UK105 contributions 0	5.0 of 5 bubbles	Worth a visit	Spent three hours here. Lots to see but disappointed that both the mammals area and dinosaur area were under refurbishment. Extremely hot due to the heatwave, fans not very effective. Read more	Written August 16, 2022
William L San Francisco, United States40 contributions 0	3.0 of 5 bubbles	Great for Kids	I'm a veteran museum goer, so I can be a bit critical about musuems. We took our two young grand children here, and they loved it. There are huge dinosaur skeletons and some animatronic models, as well as whale models and skeletons. The museum is large and quite extensive. My two issues were that in catering to children, it often seemed that presentations oriented to adult visitors were lacking. …	Written August 16, 2022
Walruswal 6 contributions 0	5.0 of 5 bubbles	My favourite Building!	Exhibits have been re-organized over the last few years, and everything has been well thought out, especially the dinosaurs! Read more	Written August 15, 2022
Bedouin29 Sydney, Australia289 contributions 1	4.0 of 5 bubbles	Great Free(ish) day out	As many have pointed out that reviewed it lately it is crowded as hot. Well Dah, it is free entry during Summer holidays and a heat wave, what did they expect. I expected crowds, I booked entry but turned up 40 minutes early and just walked straight in. I expected that it would be hard to get a photo of world class exhibits with the crowds but I was patient and got some good ones. There was plent…	Written August 15, 2022
Brambleandrose Oxford, UK33 contributions 0	5.0 of 5 bubbles	Amazing experience and delicious food in the cafe!	This was amazing - from the displays to the food. Even though is was FULL of people (summer holidays) the experience was fantastic. So much to see and do. The food in the restaurant was the best I have ever had in a museum - so much choice of delicious fresh food - the chef/chefs obviously love their job! Thank you! Read more	Written August 15, 2022
Leo Zagreb, Croatia820 contributions 1	3.0 of 5 bubbles	Beautiful but too crowded and hot	Had it booked for Saturday at 12:00 hoping it would not be too crowded. Unfortunately, it was super crowded and way too hot almost everywhere inside which completely ruined it for me. The emtrance hall looks amazing as well as the dippy part which was suprisinigly empt and cool. Everything else we rushed through. Not something I would recommend visiting in the summer. Read more	Written August 15, 2022
Silverleviathan 12 contributions 3	3.0 of 5 bubbles	Overcrowded and boring	Do you love hot, sweaty, overcrowded rooms full of screaming children? Then the natural history museum is the place for you! With exhibitions that provide almost no interesting information, you��re guaranteed to have a once-in-a-lifetime experience�� because you��ll never want to experience this again. Read more	Written August 14, 2022
Danny K Manchester, UK35 contributions 1	5.0 of 5 bubbles	Too hot but stunning building	A balmy summers day meant the non air conditioned cathedral of knowledge was unbearingly hot. It meant I couldn't grasp the full wonder of the exhibits and treasures on display. But other than the unbearable temperature the actual facade of the building is breath-taking. A true paradigm of gothic architecture. Simply stunning Read more	Written August 13, 2022
Louise W 2 contributions 0	5.0 of 5 bubbles	Ditch the animatronics	It was ok. Very hot, but plenty of places to buy drinks and to take a rest. I wanted to see more exhibits instead of info boards and gimmicks. The animatronics took up space that could have been given over to more exhibits. Felt a bit too like a theme park, not a museum. Read more	Written August 13, 2022
ndw78 Newcastle upon Tyne, UK1,749 contributions 0	4.0 of 5 bubbles	Get there early in peak season fantastic day out & free!	As you walk up to the building it��s just amazing and as you walk in your immediately hit with history and the exhibitions. A fantastic day out for all with so much to see. It gets very busy in the holidays as you��d think it would but take your time as you��ll miss some beautiful exhibits. The cafe is extremely expensive though and not worth the money (sorry NHM) ��3 for a small juice is just wr…	Written August 13, 2022
danisright Birmingham15 contributions 0	5.0 of 5 bubbles	Beautiful setting, but far too crowded to enjoy it.	The NHM is a beautiful building with so much amazing history. The entrance hall is simply breathtaking. It is also wonderful that there is no entry fee, so that everyone is able to visit the museum and it��s exhibits. However, this presents a problem��far too many people are being allowed entry to the museum. We pre-booked our tickets as we assumed that there would be a cap on how many visitors w…	Written August 13, 2022
cookpias Los Angeles, CA1,712 contributions 0	5.0 of 5 bubbles	Okay	Lots of skeletons and so many crowds of families with push strollers. Very hard to move around, and not truly a unique experience. Read more	Written August 12, 2022
Mads Llanelli, UK54 contributions 0	5.0 of 5 bubbles	Great experience, but a one-and-done for us.	I've read lots of reviews on here and Facebook from people saying they could go back multiple times to the NHM. It was a great experience, but definitely a one-and-done for us. It was extremely warm and busy when we visited, which didn't help. Don't get me wrong - there were some really breathtaking moments. The first is when you enter Hintze Hall and see the blue whale skeleton suspended above y…	Written August 12, 2022
Lara S London, UK17 contributions 1	4.0 of 5 bubbles	Remarkable	It was a very good experience to visit this Museum. A remarkable giant building ! Fascinating. Thank you all working there. Read more	Written August 11, 2022
Mister J Stoke-on-Trent, UK1,285 contributions 2	4.0 of 5 bubbles	Crowded but iconic & impressive	Firstly, what a magnificent building. You could spend all day here, we spent a couple of hours as young children need variety. Lots of Charles Darwin��s work/findings featured plus, of course, the family favourite: dinosaurs! Read more	Written August 11, 2022
MoniandLawrence Norwich, UK19 contributions 0	5.0 of 5 bubbles	Magical	Wonderful as always. Highlights included the dinosaurs, the dodo skeleton and the bird displays. Let's not forget Andy's clock from the CBBC show. Incredibly busy in the school holidays which is to be expected. Excellent picnic area in the basement. We arrived early but queued in front of the building gates only to realise the queue starts at the corner of the building. Worth knowing for the futu…	Written August 11, 2022
T Thomas Attleborough, UK68 contributions 0	5.0 of 5 bubbles	Overcrowded��overheated��underwhelming.	Don��t go if you don��t like crowds! We visited during the summer holiday and it was horrendous, packed in like sardines, hot and really uncomfortable. We couldn��t view anything properly as people just get in the way, rudely walking around in trances straight for you! Far too touristy for my liking. They need to start charging a hefty entrance fee to weed out a few of the arrogant people. Read m…	Written August 10, 2022
Charis K 2 contributions 1	4.0 of 5 bubbles	Amazing visit	Very interesting exhibits in a wonderful building, most of which with detailed info. Definitely worth it. I was shocked that there was no entrance fee, you are only requested to make a donation. Read more	Written August 9, 2022
Ramona D 7 contributions 0	5.0 of 5 bubbles	Amazing experience	For adults and children this museum is an amazing attraction and everyone should visit this once in their lifetime. Impresses with the cleanliness of the place, friendly staff. Read more	Written August 8, 2022
Vera Berlin, Germany90 contributions 1	4.0 of 5 bubbles	Good experience but ridiculously crowded	Great selection of things to see, learn and do. Very educational and fun but the museum was ridiculously crowded. We felt like sardines in a can, you almost couldn't even walk through the people, not speaking about seeing anything. So come during week days/early (we were there on Sunday morning). However the staff and the organization are great, toilets and seats everywhere, water fountains etc. …	Written August 8, 2022
Jolz59 United Kingdom132 contributions 1	5.0 of 5 bubbles	Stay overnight at the natural history museum, Dinosnores!	Having been gifted the Dinosnores evening, I was slightly apprehensive as to how this would play out but we were pleasantly surprised! This is is so worth doing if you have you get children, it��s a once in a lifetime opportunity to sleep in the great Hintze Hall under the blue whale and explore the dinosaurs by torchlight. It��s slightly chaotic but in an organised chaos kinda way. Once the ligh…	Written August 7, 2022
Andy T Spain140 contributions 0	5.0 of 5 bubbles	Awesome place to visit	My sister and I paid a visit to this awesome venue, it started off from when we got off the tube at South Kensington. We followed the signs for "Museums" and was led into a very long underground walkway. This is impressive I thought as it meant no waking or crossing busy roads. This tunnel leads to many different attractions and you have to admire the Victorians for their insight in creating this…	Written August 7, 2022
Shazzyt Wigan, UK46 contributions 1	5.0 of 5 bubbles	Covid positive!!!	Scored this so low as no point having a booking or time slot for Dippy as they crammed as many people in as possible!! It was sweltering, being pushed along with everyone breathing down each other��s neck!! Fans were blowing the hot, humid air around and the exhibits that you could touch well I think we were sadly one of the few families that did use hand gel!! Two days later and I��ve had positi…	Written August 5, 2022
C H 3 contributions 2	4.0 of 5 bubbles	Far too busy	We booked on line as requested but there is no point. No checks made and no queue (despite it being about midday) they just let everyone in. Consequently, the museum was far too crowded. It was like being on a conveyer belt of people in many areas, not just the dinosaurs. We just all shuffled along together. The whole museum was overly busy and hence unpleasant. It is also very hot. Whilst this i…	Written August 5, 2022
Megan S 15 contributions 0	5.0 of 5 bubbles	Disappointing planning	The actual museum is amazing! Sadly, we didn��t get to experience it. We booked timed entrance tickets, but on arrival no tickets were being checked whatsoever. Because of this, the museum was packed. We physically couldn��t move. If we tried to stop to view anything, we were pushed along. At one point, we were told to keep moving by a member of staff, how can we appreciate the museum constantly …	Written August 5, 2022
yasmin a 4 contributions 0	5.0 of 5 bubbles	Love IT!	I love this museum! There is so much to see, make sure you do a full day there. Children will love exploring, it is educational and fun! Bring your own food as a bit pricey. Be ready to que if need be. Read more	Written August 4, 2022
Austin South Yorkshire, UK139 contributions 0	5.0 of 5 bubbles	Super size museum!	Great place. Free to visit, but we left a donation. Lots to see and do! Some very fascinating exhibits! Very easy to get lost! The place is massive. Sadly It was extremely busy and we could barely move freely , that coupled with the fact there is no air con, and it being incredibly hot inside didn��t make a comfortable experience. They advise to book a ticket to guarantee entry, we did this but d…	Written August 4, 2022
SingBob Singapore, Singapore258 contributions 1	5.0 of 5 bubbles	Spoilt by its own success.	It's just too busy to enjoy, and we were there on a day with no queue to get in. Also the dinosaur exhibit is completely shut currently. Not much fun. I'd recommend the Science Museum next door as a much better alternative for kids or adults. Read more	Written August 4, 2022
Louise Liverpool, UK23 contributions 0	4.0 of 5 bubbles	Extremely busy	This is a great place to visit and Dippy was fantastic to see again! A great free trip out in London that I will more than likely do again. While this was a lovely experience it was damped by the fact that it was so busy that I missed a few displays. You don��t have to book tickets online you can just turn up though it will be a longer wait to get in if you haven��t booked online. Though this is …	Written August 4, 2022
Jo-Anne 18 contributions 0	5.0 of 5 bubbles	Not as good as it used to be	The experience is dumbed down by a reduction of exhibits and terrible lighting so you can't see the specimens very well - or they are artistically arranged but many are too high to view properly. Routes herded people through the exhibits. I remember when it was so much better as a child when the dinosaurs were in the main hall and you didn't need buttons to press or trick lighting to make the spe…	Written August 4, 2022
anna W Yorkshire, UK86 contributions 0	5.0 of 5 bubbles	Interesting and interactive museum, extremely hot inside on hot days, drink lots!!	We went here for the first time as a family. There is lots to see and do. Really interesting interactive aspects. We all enjoyed the dinosaurs and whales areas. The downsides were how hot it was, esp in some rooms. Clearly August is a hot month but with the understandable crowds and the heat we didn't stay as long as we would have liked. Getting there as doors open is a top tip. We will come back…	Written August 4, 2022
Lizzie Ireland6 contributions 0	5.0 of 5 bubbles	Fantastic variety.	A great place to visit, if you have a choice between the natural history museum and the British Museum, chose the natural history. Read more	Written August 3, 2022
Fiona P Derby, UK54 contributions 0	4.0 of 5 bubbles	Must Do London Trip	WOW what a place. So much to see and explore. I would recommend pre-booking your tickets to beat the queues and start at the beginning of the day. We spent nearly 6 hours there and could have spent longer. If you have the option of returning soon I would suggest just focusing on a couple of areas rather than trying to see it all in one go. We ate lunch there and it was tasty and reasonably priced…	Written August 3, 2022
CarolineR 2 contributions 1	5.0 of 5 bubbles	Hot mess	I have been to the museum previous times and had a great time but when I visited yesterday with my 3 children one of whom has special needs it was not great. Trying to cram everyone in like sardines which became a massive sweat box. Couldn��t even look at anything because way too many people. My special needs son loves dinosaurs but couldn��t get to look at anything properly so had to leave becau…	Written August 3, 2022
Jendzi 4 contributions 0	5.0 of 5 bubbles	OK for free but busy and hot	A lovely building with great exhibitions and facts all around but sadly sooooo busy and overcrowded that we felt we didn't have time to stop and actually read or interact with anything. The dinosaur areas were heaving with children and if you go on a hot day be prepared to be sweltering!!! Sadly we left after an hour. Glad it was free as paying would've added to the frustration of how busy it was…	Written August 3, 2022
Luke-n-LauraB St. Helier, UK544 contributions 0	5.0 of 5 bubbles	So much to see	We had a great couple of hours exploring the museum, lots to see and do. Being free however there were lots of people to compete with to see past! It was just too busy for us, you'd wind up waiting ages for a go to see something and then felt rushed when reading or whatever. It really was fantastic though, so many things to see and read about, but maybe limiting the numbers would benefit? Read mo…	Written August 2, 2022
collette Suffolk, UK56 contributions 0	5.0 of 5 bubbles	Free. Loads to see	Lovely museum, loads to see. And all free. Ok downside is the staff can't take photos, and please for the love of God put the ac on. It's so hot in there, We didn't stay long due how hot it was Read more	Written August 2, 2022
Andrea S Wellington, New Zealand33 contributions 1	5.0 of 5 bubbles	Unmissable for all ages	Literally jaw dropping collection of all manner of natural treasures, from giant rare gems to fossilised trees 340 million years old, all manner of stuffed birds & beasts, and impressive dinosaur exhibition. Sadly it was brutally busy when we visited in the school holidays, so the kid-focused area (dinosaurs, cafes) were a crush but it��s a stunning building and impressive collection and I highly…	Written August 1, 2022
Matthew J Warrington, UK364 contributions 0	4.0 of 5 bubbles	Great Exhibits!	We visited the Natural History Museum whilst on holiday in London. I'm not overly into museums, however I was impressed with my visit to this place. The first thing to note is this place is full to bursting with exhibits, which is always good to see! There are dinosaurs on display in the main hall, which makes for a good photography opportunity! The exhibits themselves are well kept, detailed and…	Written July 31, 2022
Mike A 4 contributions 0	5.0 of 5 bubbles	My experience	We booked our time slot online. On arrival we noted the museum was very crowded. Our ticket for our time slot was not checked. We noted people could just walk in without showing their confirmations. This allowed for the museum to be over crowded. Walking around we could not stop to read information without being asked to hurry up and move on by other people, and also asked to move on by a member …	Written July 31, 2022
Travelleronwheels United Kingdom203 contributions 0	5.0 of 5 bubbles	Wonderful	I hadn��t visited the Natural History Museum since working here many many decades ago. I had forgotten just how awe-inspiring it is. There is so much here for all ages. Not to be missed. Read more	Written July 31, 2022
Richard S Lincoln, UK133 contributions 0	5.0 of 5 bubbles	Best of the best for education and fun	If you have never been this is a must, I took my son's there twenty years ago and they loved it. Absolutely a must for all kids and adults. Everywhere you look you can learn something Read more	Written July 30, 2022
lcky7 Redmond, Oregon34 contributions 0	5.0 of 5 bubbles	Loved The Museum	I turned 65 on my trip to London. I have always been interested in dinosaurs and history so I just had to visit the museum. You're never too old to learn something new! Read more	Written July 29, 2022
Lizzie 52 contributions 1	5.0 of 5 bubbles	Beautiful building	The museum building itself is absolutely beautiful. Our favourite part of our visit was having a picnic in the grounds! There is a lot to see in the museum so you could easily spend a day there. Just be prepared that it gets extremely busy and incredibly hot inside the building, so can be tricky to spend time properly reading and exploring each exhibit without being jostled out of the way. My one…	Written July 29, 2022
Em��lia B Bratislava, Slovakia215 contributions 1	5.0 of 5 bubbles	Mind blowing	This has to be the best museum I have been to so far. It is an amazing place to spend your day, I especially enjoyed all the interactive installations that explain numerous natural phenomena. The building itself is also beautiful. Read more	Written July 28, 2022
a may Birmingham, UK109 contributions 1	5.0 of 5 bubbles	Too many people	As a geology and geography student I had been to excited to visit this museum. Firstly, some of the museum was closed, which is completely fine because it��s so big. However you could not escape people, there were way too many people in this museum. Many school children running around and ruining it for others. I left early and didn��t see many parts. If this museum wasn��t free then I would defi…	Written July 27, 2022
Martin_Lancs Burnley, UK1,165 contributions 0	4.0 of 5 bubbles	Great place (avoid hot days)	Amazing museum, but take our advice and avoid visiting on a hot day in summer during the holidays. Just so stuffy and overcrowded. Booked a time slot but no one seemed bothered about that and the dinosaur section becomes overwhelmingly crowded. Read more	Written July 26, 2022
257dupont Fredensborg, Denmark8 contributions 1	5.0 of 5 bubbles	Too many people in the museum !!	Too many people was allowed into the museum at the same time. We are used to visiting museums with many people, but this was ��way over the line��. We cut our visit short, and spent only 45 minutes there. It was irresponsible and unattractive! Read more	Written July 26, 2022
Niamh L 12 contributions 0	5.0 of 5 bubbles	Dippy, dinosaurs and Paddington vibes	Went for Dippy, the dinosaurs and the Paddington vibes. Argued for 10 minutes that Dippy was real dinosaur bones, turns out ... its a mould! (Still beautiful, although I was annoyed I was wrong). It was extremely busy but that's our fault for going on a Saturday and at midday so best advice is to avoid these times if you're wanting a quieter visit. Read more	Written July 25, 2022
Andrew Y Singapore, Singapore4,742 contributions 0	5.0 of 5 bubbles	Stunning Museum	This is my second favourite museum in London after the British Museum. The collection of dinosaurs ad specimens are stunning. A must see. Read more	Written July 25, 2022
Merry S London, UK13 contributions 0	5.0 of 5 bubbles	Amazing museum!	I never thought I will enjoy a visit in a museum as much as I did visiting this one, from the moment I entered I was blown away I highly recommend to visit Read more	Written July 25, 2022
Chillaxer1979 Sligo, Ireland95 contributions 0	5.0 of 5 bubbles	A must do thing in London	We really liked our visit here. I would strongly recommend booking your FREE tickets in advance as you can skip the queue to the desk which was very welcome. It was very busy and hot on the day that we were there and in parts it felt uncomfortably full. This is not really the fault of the NHM as they can only control numbers entering and not where people go. We did cut our visit short because of …	Written July 25, 2022
SSB82 London189 contributions 0	5.0 of 5 bubbles	Hot and busy but lots to see	It was hot, humid and busy in certain areas of the museum, especially the dinosaur section. Definitely worth a visit, but young children may get bored quickly. Read more	Written July 24, 2022
AnnVon Ostrava, Czech Republic15 contributions 1	4.0 of 5 bubbles	Visit	It was amazing experience. One of the most beautiful building I have ever visited. I totally adore tiny little details of the museum building. Also exhibitions were really interesting. The one and only fault was The number of visitors. I think they could regulate it for better experience. Read more	Written July 24, 2022
NotJeffery1991 Portsmouth, UK44 contributions 0	5.0 of 5 bubbles	Best museum in London	Honestly, the best free museum in London so much to see and take it! The kids will love it and the adults too! we were a little early to our booking staff sorted and let us in straight in! Must see if you're in london! Read more	Written July 24, 2022
322011ellie . Latchi, Cyprus58 contributions 0	5.0 of 5 bubbles	Darwins park	So many things to enjoy here for smaller crowds or for adults!! Well organized it gives you a pleasant mood to last through the day!! I really liked this museum! Read more	Written July 23, 2022
Mara F Bristol, UK233 contributions 0	5.0 of 5 bubbles	Utterly brilliant	We spent a whole morning here and it still wasn't long enough, there are so may halls to see. The dinosaurs stole the show, but there is so much more to see and do. Brilliant for kids because it is fun and educational. Read more	Written July 23, 2022
Bryant K Ashford, UK255 contributions 0	4.0 of 5 bubbles	Not to be missed	We took our 4 year Granddaughter here to see the cbeebies Andy's Prehistoric adventures clock, which we did. However, she loved every part of the museum, including all of the animals and interact activities. Will definitely visit again, not to be missed. Book your tickets online before your visit. Read more	Written July 22, 2022
CR 5 contributions 0	4.0 of 5 bubbles	Frequent visitor	I am really happy to see Dippy, the first Diplodocus, arrive back on centre stage. It has always amazed me when I enter only to be greeted by the magnificent creature that lived all those millions of years so. The museum is surrounded by dinosaurs in literally every section you walk into. From reptilian to mammalian era as the stages of evolution passes. I would highly recommend parents to take t…	Written July 22, 2022
Shauna K Dublin, Ireland6 contributions 1	3.0 of 5 bubbles	It's got Dinosaurs!	One of the best natural history museums I've been too. It is not just for kids, as a grown up, I have to go every time I'm in London on holiday. Read more	Written July 21, 2022
Carole P 2 contributions 1	5.0 of 5 bubbles	Lovely coffee	Had an amazing cup of coffee. Asked the brand etc for future reference. Would recommend you try it. * Read more	Written July 21, 2022
Ian M 7 contributions 0	4.0 of 5 bubbles	Disappointed	Busy as you would expect . A couple of the exhibits(e.g dinosaurs) were very good. We did , however, feel it is now very commercialised and too many cafes/restaurants/gift shops... sadly left disappointed Read more	Written July 20, 2022
Andr�� M 3 contributions 1	5.0 of 5 bubbles	Big Museum, Take Your Time.	It's a enormous museum, it has like 4 floors and the building by itself it's amazing. I recommend to take your time so you can visit all exhibitions Read more	Written July 20, 2022
Patrick Tucci Denver, Colorado53 contributions 1	5.0 of 5 bubbles	Great exhibits, but crowded	This museum has some fantastic exhibits, particularly the marine reptiles and minerals. However, the day that we were there it seemed as if every school kid in England was there, and the noise level was incredible. Very few people wearing masks. Also, most of the dinosaur fossils on exhibit were above your head, making it hard to see them. Read more	Written July 18, 2022
Andy W 17 contributions 0	5.0 of 5 bubbles	Still worth a visit, but...	Disappointingly dumbed down. A wonderful building, housing a wide range of fascinating objects, but overall in my view there is an overly modern focus on digital displays, animatronic dinosaurs and dramatic framing and staging of certain exhibits. Plenty of beautiful and historically important items, such as the marine reptile specimens, are sidelined to corridors to make room for more "exciting"…	Written July 18, 2022
lovescotland Gourock, UK367 contributions 0	5.0 of 5 bubbles	Great Museum	A worthwhile visit to the museum. Lots too do for the kids and I found it fascinating. Didn't try the coffee shop but looked nice and was always busy. 2 Mon walk from South Kennington tube station. Lots of places en route to grab breakfast Read more	Written July 15, 2022
Joseph05 Merseyside12 contributions 1	4.0 of 5 bubbles	So much to see	We only had a couple of hours to spare, but just going in to see the building itself is worth it! Amazing details built in. We just had a quick walk round to see Dippy again, 48 years since I last saw him at the museum. We looked at the minerals room to see the cabinets as they were in the museum back in the 1800��s. Who knew there were so many different ones and the Vault had some amazing conten…	Written July 14, 2022
Rory Daysh Randers, Denmark26 contributions 2	5.0 of 5 bubbles	Not even worth it for free!	OMG AVOID! Total joke, we booked tickets in advance because it said there was limited access due to covid. When we got there they just waved everyone in, didn't check tickets of anyone. The place was packed like a night club, we couldn't even keep the family together it was so packed. Almost imposible to look at anything. We had to leave or we would lose one of the kids. No covid precautions, not…	Written July 12, 2022
Julie M Larbert, UK51 contributions 0	4.0 of 5 bubbles	Fairly enjoyable	We enjoyed seeing Dippy the dinosaur, we liked the drinking water refill which we found useful, however we found the museum waa very busy, very warm could more fans or some kind, of air conditioning, there not many places to sit apart from the cafe and lifts are not well sign posted. Read more	Written July 12, 2022
HHess Dubai, United Arab Emirates141 contributions 1	5.0 of 5 bubbles	Do not miss it!	Excellent for solo or group travellers. I would recommend around 3h to stay there. Free to enter, its massive so it doesnt feel busy or crowded. Walking distance from Kensington South metro station. Read more	Written July 10, 2022
Virginia Thompson Fort Lauderdale, FL129 contributions 2	4.0 of 5 bubbles	FANTASTIC EXPERIENCE	I spent almost 4 hours in the museum and loved the many displays from Dinosaurs, Mammels, Birds, Darwin and more. I believe this museum to be the best in the world, certainly the displays are done at a top notch level for both adults and children Read more	Written July 10, 2022
Humphman Kessingland, UK594 contributions 0	5.0 of 5 bubbles	Fabulous Museum	Another wonderful museum in the heart of London. The exhibits are just amazing and it will take a long time to see everything. Bonus for us was that Dippy the dinosaur was paying a short visit so we were able to see him again. Read more	Written July 8, 2022
Janiebaby82 Dumbarton27 contributions 0	4.0 of 5 bubbles	Surprisingly very enjoyable	I'm not much of a fan of museums however; felt we couldn't visit London without a trip here and I'm so glad we did. We spent hours exploring the museum! My son (9) in particular loved the natural disasters area. He spent a good hour or more at this area alone. The museum was very busy however; as it is so big you don't feel overcrowded. There were plenty of sanitisation stations and good access t…	Written July 6, 2022
Colette Kelly Deeside, UK36 contributions 1	4.0 of 5 bubbles	Fascinating!	Came to see the Dippy exhibit mainly but enjoyed all the exhibitions on offer, definitely worth a visit! be sure to give yourself a couple of hours to get around everything - we went on a weekday to try and find a quieter time to visit, however be aware there may be school trips attending the museum that makes it just as busy as at the weekend! You can also prebook tickets/timeslots online if you…	Written July 5, 2022
JSAAG 9 contributions 0	4.0 of 5 bubbles	Amazing!!!	Went there with the family. Kids absolutely loved it. It��s just a great day out - would defiantly recommend it. Staff is great too. Read more	Written July 5, 2022
aavct90 Simsbury, CT276 contributions 0	4.0 of 5 bubbles	A Good Time	I thought this was a fantastic museum given that it was free. It had a nice mixture of exhibits about a variety of topics - weather, planets, gems and more. I think this is more geared towards families, so if you are expecting a quiet museum experience, please know there were a lot of screaming and children running around. I highly recommend visiting Dippy and the gems, as those collections were …	Written July 5, 2022
howzowee 29 contributions 0	5.0 of 5 bubbles	Amazing place they should charge entry fee IMO	Great exhibits great day out but a few strange things. I pre-booked our tickets online and picked a time slot to guarantee entry, on the way in someone directs you to a queue either booked tickets or non pre-booked. All ticket holders proceed straight in and others in a queue who do not even though it's free entry. Once in NO ONE scans the tickets anyway so the people in the queue without pre-boo…	Written July 4, 2022
RedShoesNottingham Nottingham, UK340 contributions 0	5.0 of 5 bubbles	Free!	Can't believe that this is free - in London! On a rainy day we spent three or four rather educational hours wandering around this museum in a beautiful building. Read more	Written July 2, 2022
Mama Mitch Worthing, UK43 contributions 2	3.0 of 5 bubbles	A Dippy Whale of a time, needs 4 hrs for half the museum	What an experience for a family with children not yet addicted to hand held devices. And FREE, wow. For the 10am slot you queue to get in and the side (rather than corner) entrance does get you into the building sooner. Great if you have a 10am slot to see Dippy (the nations favourite large dinosaur bones) you can get straight there for your appointment. It is best to get in there early to avoid …	Written June 29, 2022
Blonde Scottish Piper 84 contributions 0	5.0 of 5 bubbles	Day trip of 12, ages 8-60 to see Dippy	I would normally have given the NHM a 5. The good parts which the kids age 8-14 liked were the creepy crawlies and the stuffed birds. We went to visit Dippy. Just a shame he couldn't go below the Blue Whale. He seemed a bit confined in the small gallery that he was in. We used the school lunch area as it was a Sunday. Really good as we had a large group of 7 kids and 5 adults. Our only wish was t…	Written June 29, 2022
Alice S 8 contributions 0	5.0 of 5 bubbles	A must for family days in London	Great museum for kids and adult alike. Displays are always being refreshed and updated, great hands on displays for kids. Restaurant is a little pricey but there��s are a couple of cafes onsite that offer more reasonable food and drinks. I still thinks it��s amazing that museums like this in London offer free entry. Arrive early to avoid the queues. Read more	Written June 28, 2022
sharonavon Bovey Tracey, UK222 contributions 0	5.0 of 5 bubbles	Great to visit.	We were staying in Kensington and as my health had not been good I didn��t want to be rushing all over London. This was a short walk from our hotel on the flat so perfect. We spent a good few hours looking around the museum and stopped for a coffee and cake as well. There is so much to see so ideal for couples or families. We got our tickets from the website before we visited which was free but y…	Written June 27, 2022
Jo P Brough, UK436 contributions 0	5.0 of 5 bubbles	Very Busy Midweek	Very busy full of school kids (midweek in June) and not many maps to find your way around - ��1 for a paper map. We eventually found the dinosaur exhibit which was disappointing, a one way system round a room crammed full far too much info and not much exhibits, very busy and frustrating/hot. We then gave up and left as it wasn't a pleasant experience. No idea why we had to book tickets (free), s…	Written June 26, 2022
MG444 Bucharest, Romania23 contributions 1	3.0 of 5 bubbles	Must see.	Amazing, profesional, and they had many professional exhibitions. It was easy to orient yourself and easy to get around, staff everywhere and of course free entry!!!! Read more	Written June 26, 2022
Jan1961T Tel Aviv District, Israel24 contributions 1	5.0 of 5 bubbles	A world-class museum	We loved the Dinosaur skeletons which were very impressive. The museum is large with many incredible parts. We were very impressed with the geological part. Read more	Written June 24, 2022
Aravinth Jayaraman Chennai (Madras), India1 contribution 1	4.0 of 5 bubbles	"Gargantuan"	As a Jurassic Park addict, as soon as I entered the main hall of the museum. It just reminded me of a movie ��Night at the museum�� don't ask me why. It is a gargantuan museum that has a place to display skeletons of the most famous lived animal t-rex to the largest living animal whale. The museum has a vast range of fossils, also skeletons of dinosaurs and mammals. The mastodon skeleton is my fa…	Written June 24, 2022
Cecil G Vancouver, Canada13 contributions 0	5.0 of 5 bubbles	Reunion visit to London	I only gave it 3 stars because it was impossible to see anything. The museum has a dinosaur exhibit that seems to draw busloads of school children on the day we were there. It meant that you could not get close to many of the exhibits and created a very unenjoyable atmosphere. Maybe I am too old but I prefer my museum to be informative rather than a Disney show, In contrast the V&A across the str…	Written June 21, 2022
jamie5587 Dundee, UK50 contributions 0	5.0 of 5 bubbles	A vast and interesting museum	This is a beautiful building and a very vast museum full of information. I spent over 3 hours here and couldn��t get round everything. Lots of very informative sections on dinosaurs, mammals and much more. Staff were friendly. Read more	Written June 20, 2022
Cazz K 149 contributions 1	5.0 of 5 bubbles	Dont visit on a summer day - No air conditioning	Hot Stuff Crowded. No air conditioning rude staff and dated exhibitions. Went to see Dippy, what a disappointment!. Had a ask at the information desk as to exactly where this famous dinosaur was located, as there was no signs anywhere. What a shock when finally located. stuck in a side room, with multi coloured lights flashing on and off it. No where as re,emembered when it was in the main entran…	Written June 18, 2022
Yyc Toronto, Canada325 contributions 1	4.0 of 5 bubbles	Step back in time	The museum is in need of a good cleaning. Dusty exhibits everywhere, the price is right for admission (free). The sections of the museum not related to minerals /rocks are worth while . Unless a geologist avoid the rock section. Kids will love the nature and dinosaur exhibits. Read more	Written June 18, 2022
MissBusy22 London, UK271 contributions 0	5.0 of 5 bubbles	Really nice day out	This is a really nice day trip for families and people visitong Lonfon. The entry is free but you can pay for some of the exhibits online. There is a lot to see and there are some interacrive parts for the kids. The museum is seperated into different sections. There are baby changing facilities and a few different bathrooms around. There is also a really nice cafe and a massive giftshop with a va…	Written June 17, 2022
Hayley B Widley, UK5 contributions 0	5.0 of 5 bubbles	Great visit	Lovely museum lots to do, and suitable for all ages. Will return soon. It was great to see DIppy as I had not seen this before! Read more	Written June 15, 2022
HistoricHotelFan Philadelphia, PA109 contributions 1	5.0 of 5 bubbles	Vast, wonderful, fascinating museum	I spent from 10 AM to 1:30 PM here but could've spent much more time! I visited on the 1st day back, though in temporary display, for Dippy the Dinosaur. For decades Dippy was in the main hall, then he went on tour & replaced by a whale. I don't understand why the plan is to place Dippy somewhere else that is not in the museum? I ate in a beautiful cafe, a sandwich, and only later found in the mo…	Written June 15, 2022
Tia 20 contributions 0	5.0 of 5 bubbles	Superb architecture, amazing visual exhibitions, great gift shop	I always enjoy going to this awesome museum. It��s so grand and is full of amazing objects and information. Read more	Written June 14, 2022
Stuart W 2 contributions 0	5.0 of 5 bubbles	Understanding how volcanoes work	A very good set of models and displays to interest and educate all ages. A lot of thought and work has been put into this exceptional project. Having experienced tremors in Japan in the same year as the famous tsunami, the shop model was very realistic Read more	Written June 14, 2022
GreggMS Grand Rapids, MI606 contributions 1	5.0 of 5 bubbles	Loved the dinosaur and earthquake exhibits	This is a must visit while in London. We liked this more than the other museums. The dinosaur exhibit was fantastic. Very educational (as was every exhibit) and plenty of large scale models. Felt like I was living in the age of dinosaurs. The earthquake and volcano exhibits were also exceptional. One of the rooms simulates the shaking that happens during an earthquake. They also have insect exhib…	Written June 14, 2022
Russell W nottingham20 contributions 0	5.0 of 5 bubbles	A must see visit. It as everything there to cover everything to do with nature.	I will be honest I wasn't really expecting nothing much from this visit to the museum as I'm not the biggest nature fan but I was blown away by the museum highly recommended. Read more	Written June 12, 2022
emmy Albion8 contributions 0	5.0 of 5 bubbles	Very educational.	Was worth the trip. Very educational for everyone from kids to adults. Spent 3 hours there and still have not finished. Read more	Written June 12, 2022
Aaron Chamberlain Croydon, UK21 contributions 0	5.0 of 5 bubbles	A fun, educational and interesting place to visit	Such a great day out, the fact this place is free entry baffles me, I��d recommend donating if you can to keep places like this open for all to enjoy. Obviously it was extremely busy, but not to the point where it was uncomfortable to move. It was well managed. The place has something for everyone. It has really detailed information for people who it interests if you look for it, but also lots of…	Written June 11, 2022
Gemma L 278 contributions 0	4.0 of 5 bubbles	Great free day out!	Rated as 5 stars because it's a great museum and it's free! We spent a good few hours here and did enjoy it - however we have enjoyed other museums more. Some of the exhibitions were a bit "samey" and the layout was difficult. Also quite disappointed the cocoon was closed! However saying that it's still great, it's free, and the escalator going up is amazing! We had a nice coffee in the central c…	Written June 10, 2022
weekd09 Carryduff, UK397 contributions 0	4.0 of 5 bubbles	Enjoyed	Great afternoon had by all the family. Something to interest us all. Worth a visit and probably an ideal place for a wet/cold day Read more	Written June 6, 2022
SL London, UK82 contributions 0	5.0 of 5 bubbles	Dippy the dinosaur is back!	What a perfect way to spend your time with your teens and younger children. Dippy the dinosaur is back! This museum will keep you and your kids very busy as there are so many things to see. My favourite is the mineral, rock, meteorites and ores collection. It's a must see. Love this museum ??? Read more	Written June 6, 2022
Ken M London, UK114 contributions 1	5.0 of 5 bubbles	DIPPY IS BACK	Yup Dippy the diplodocus dinosaur is back, a must for any kid (and the grown ups) just one of many jewels in the crown of the NHM starting from simply admiring the building as you go in the gates. Brilliant place, post pandemic back to top of must visit. Read more	Written June 4, 2022
wilesto London, UK115 contributions 1	4.0 of 5 bubbles	Stunning building. So much to look at	Hard to believe that places such as this are free to visit. How lucky we are. Can easily spend 3hrs plus in here, looking at various different exhibitions and artefacts. The ice skating in the winter is great too...although obviously not free. Easy to get to. Spacious Read more	Written June 3, 2022
Starr M 6 contributions 1	5.0 of 5 bubbles	So much to see	Pick your favorite areas of interest and focus on those. That will be enough for one day. Of course, food is available when you want to take a break. Read more	Written June 2, 2022
NG London, UK5 contributions 0	5.0 of 5 bubbles	Disappointed - Avoid when busy.	Booked tickets in advance yet they weren��t checked upon entry instead we had a member of staff shouting about making donations to the museum. Popular dinosaur exhibit is now a mess with top half now closed and everyone forced through the ground floor section (which had parts closed off). Too many people, no control whatsoever. A couple of areas in the exhibit saw some large and potentially conce…	Written June 1, 2022
Katie P 5 contributions 1	4.0 of 5 bubbles	It was ok	It was absolutely heaving when we went this week - I pre booked a slot as advised but no one checked it and so we were piled in with everyone else. I appreciate it��s half term week and covid restrictions are lifted but it was bonkers. The dippy exhibition was the quietest calmest bit. We felt shepherded round the dinosaurs so didn��t really get to look for too long. It felt quite stressful and c…	Written June 1, 2022
LaurenEA91 Chadds Ford, PA370 contributions 1	5.0 of 5 bubbles	Kids Everywhere	We only had about an hour to get through here and since my husband is a huge dinosaur fan we made that a priority. Guess who else looks loves dinosaurs? Kids of course! Luckily he's a big man so he walks in front of me and basically moves everyone, including kids, out of the way. The exhibit was informative but it was sad that all the skeleton displays were at least 6 feet in the air or completel…	Written May 30, 2022
moon Dundee, UK283 contributions 1	5.0 of 5 bubbles	Disorganised and too many people which spoiled visit	Undoubtedly an Impressive museum. However when we went was so busy that it was hard to appreciate the items. The dinosaur section was so busy with many school kids visiting at the time we went. Due to the amounts of people you couldn't really stop and appreciate items or understand the information on display. Also we had precooked tickets but no one was checking these on entry. Also we used a cou…	Written May 30, 2022
Melissa S 6 contributions 0	5.0 of 5 bubbles	Too much stuff. Too little guidance.	I went at the end of the day, so not crowded. That said, many of the exhibition cases seemed overstuffed with anything and everything. It might be better to rotate some of the specimens rather that cramming everything acquired by the museum into the cases. I also found there to be no logical path through the museum. It might be nice to have a suggested route. Read more	Written May 29, 2022
Jean Manchester, UK80 contributions 3	5.0 of 5 bubbles	Avoid!!	Horrendous experience never to be repeated. Like many others it seems this place left us fingers totally underwhelmed and overwhelmed at the same time. The crowds were unbelievable. I can't see how when there is a booking system in place? It was difficult finding the exhibits. We seemed to walk around for an hour without seeing anything of note. It was hot-, stuffy and very noisy. We will not ret…	Written May 28, 2022
Ryan L 14 contributions 0	5.0 of 5 bubbles	Amazing history	This place is massive with such a great range of history. This is a great day out with family and friends. Definitely recommend for people of all ages Read more	Written May 25, 2022
Karin Tartu, Estonia34 contributions 1	5.0 of 5 bubbles	Great with kids	We entered from Exhibition Road, this gave us logical tour throughout the exposition, starting from geology, volcanos etc.. Our tickets at the entrance was checked and people who hadn't prebooked a time was actually sent away. The beginning of out tour was reasonably packed - not too many people, I guess because everybody was looking the dinosaurs, which was crammed. You kind of move there in lin…	Written May 24, 2022
ladybectoria Preston, UK14 contributions 1	5.0 of 5 bubbles	So so	Visited with 2 children age 6 and 9. Kids liked the exhibits they saw, but it was really far too busy for any of us to see much at all and it really took away from the magic of the experience of visiting this iconic museum. We had booked timed entry tickets in advance, but no one was paying much attention at all to tickets as we went in and many of the areas were far too busy. Kids were looking f…	Written May 22, 2022
Will Litchfield Diss, UK38 contributions 1	5.0 of 5 bubbles	Absolutely packed with kids.	The place was absolutely rammed when we visited. We had pre booked an admission but clearly they've done away with that requirement recently because the museum was wall to wall with tiny, screaming humanity. It seemed as though every school in London had chosen this day to visit as well as any and everyone trying to get out of the rain. I have been to the museum many times and have never seen it …	Written May 21, 2022
felineluckypunk Linton, UK996 contributions 2	5.0 of 5 bubbles	Great historical visit	You can spend hrs here - there is so much to see and read and it's brilliant for kids of all ages. The building is stunning too. Read more	Written May 19, 2022
Irena D 4 contributions 1	5.0 of 5 bubbles	Must see	Perfect day out with family. In a week day it was not too busy. Amazing building and exhibits. Children loved every bit of the museum, we spent more time than we intended. Read more	Written May 18, 2022
BENLEE123 Singapore, Singapore1,620 contributions 2	5.0 of 5 bubbles	Full of screaming kids	First time visiting this place despite been to London for years. The entrance is quite impressive, one takes the escalator up the main hall. There's an impressive blue whale skeleton that's the main showpiece in the main hall. Some exhibits of the geological formation of earth are quite educational. There's also a creepy crawlie room that's quite interesting. Dissapointingly, I find the dinosaur …	Written May 17, 2022
Jean C Brighouse, UK3 contributions 0	5.0 of 5 bubbles	Dinosnores for Adults	Amazing experience, although had to queue, it was handled well. They split you into different groups so that you have timings for you to visit the different activities going on and it worked really well..............go team Raptor. It was a fun evening and I even got to see exhibits I had missed before. Only one downside.............the evening meal. Aside from being cramped at the tables (a tabl…	Written May 17, 2022
pente40 Northampton, UK236 contributions 0	5.0 of 5 bubbles	Visit was a hit but........	No booking checks on arrival so didn't need to book an entry time. Some of the exhibits were taken off display for conservation. Very busy and a lot of the large exhibits needed a good dusting. Only saw hand sanitiser at the entrance and nowhere else. Still impressive in a wonderful building and kids were enthralled, so overall it was a hit. Read more	Written May 15, 2022
WineSnob7 Edmond, OK531 contributions 0	4.0 of 5 bubbles	Plan on two hours	Wonderful place to take children, but also great for just adults. The exhibits were delightful and certainly go to the wildlife photographer of the year exhibit. The museum was free, but you pay a fee for the photo exhibit. Read more	Written May 15, 2022
Nicola 2 contributions 0	5.0 of 5 bubbles	Good for families with young children	Enjoyable family day out at the history museum. Many interesting collections to explore and keep the my young children engaged. Was slightly short on time but it's worth spending a few hours to see more of the museum. Would recommend to families with young ones. Read more	Written May 11, 2022
ReviewEverywhere Bristol, UK260 contributions 1	5.0 of 5 bubbles	Good to see	Worth all the time spent here with over 1 hour as it��s not enough. There��s so many exciting things to see, dinosaurs, earth, and even more. Must visit :) Read more	Written May 11, 2022
JohnWoodford Stockport, UK155 contributions 1	3.0 of 5 bubbles	Mixture of excellent and poor	The annual Wildlife Photographer exhibition was excellent, as was the display in the green zone about earthquakes, volcanos, and plate tectonics. But the dinosaur exhibition (the only display of interest to our grandchildren) was a great disappointment as the elaborate (and expensively wasteful?) raised walkway that would have allowed a good view of the large exhibits had been closed: it was appa…	Written May 10, 2022
Sam 4 contributions 0	5.0 of 5 bubbles	Lots to see, really awesome	Very fun to go to and a lot of things to see. The top floor with volcanoes and begining of the earth has small experiments and things that show you what is meant with the explanation. Very big escalator to the top of the building is also very nice. Make sure to go during the week or it'll be very very busy on Saturday. I went on a Friday afternoon and could walk around in peace. I recommend havin…	Written May 9, 2022
AK_CY1 Limassol City, Cyprus73 contributions 0	5.0 of 5 bubbles	Worth every second you spend there.	Book online and go early to save time at the entrance and avoid crowds. Takes about 1 1/2 - 2 hours to see. I wish they had more stuff at the museum store as the availability of T-shirts for example was very limited in terms of sizes, which is a shame. Read more	Written May 9, 2022
Abovetheclouds 2,495 contributions 1	4.0 of 5 bubbles	Well organised but avoid weekends!	I went to see the Wildlife Photographer of the Year which was just outstanding. I try and go every year if I am in London. This is a paid exhibition. I made the silly mistake of booking for a Saturday afternoon. The museum was super busy! If you can avoid it and don't have children, then go at a quieter time! The exhibition was really well laid out and easy to follow. Clean. Loved it. Staff were …	Written May 7, 2022
MrsSunflower United Kingdom182 contributions 0	5.0 of 5 bubbles	Wonderful visit	We had a wonderful visit to the museum in April. We pre-booked our tickets online and was able to enter the museum little bit earlier than the stated time to start exploring. Recommend checking in your items at the cloak room. The most expensive item is a bag over 4kgs which was ��7. The busiest part of the museum was of course the dinosaurs which can get super crowded in the one way system. Look…	Written May 2, 2022
HonestReview1212 Leeds, UK140 contributions 0	5.0 of 5 bubbles	Ruined by the crowds	On the surface this place is amazing and I would have given it 5 stars. The exhibits are out of this world and the staff are so knowledgeable and patient with children. We entered on Sunday morning so to start it wasn't too full so my son got a personalised experience looking at claws and teeth. The staff member was very knowledgeable and kept my son's attention and told my son how knowledgeable …	Written May 2, 2022
Toby M 12 contributions 0	3.0 of 5 bubbles	Fab	Just the most amazing place. Some of the exhibitions were a little tired but a wonderful place to visit still with family. Read more	Written May 2, 2022
Unknown Telford, UK153 contributions 0	5.0 of 5 bubbles	Love it	I have always been obsessed with this place as it��s just so lovely to experience! My partner had never been so we stopped off obviously it was super busy which was so nice to see after all the lockdowns! But it was incredibly organised and the staff were happy to help! Read more	Written May 1, 2022
Giu Italy26 contributions 1	5.0 of 5 bubbles	Wow!	Huge hall, very impressive. Quite interesting sections, well organized. Worth a visit. Located in a beautiful zone, only a few steps away from the bus stop. Read more	Written May 1, 2022
Rob London, UK378 contributions 0	5.0 of 5 bubbles	A huge museum full of many things to see	The museum is huge, bigger then any museum I��ve ever seen! It has a huge selection of minerals if that��s your thing, not mine personally but wow, so many minerals it makes you get a bit dizzy trying to look at them all. You also have fossils, skeletons of dinosaurs and other animals and they are impressive! I didn��t really understand the wildlife part, seemed to not have many actual things to …	Written May 1, 2022
Holly 2 contributions 0	5.0 of 5 bubbles	Ridiculously crowded	Unfortunately it��s impossible to comment on the exhibits because they allowed so many people in, there was not an opportunity to look at anything for more than a second, let alone ready anything or learn anything. The amount of people they allowed into the dinosaur exhibition was unsafe, it was like trying to escape a packed concert, I��m amazed their risk assessments allow such huge volumes bec…	Written May 1, 2022
Graciela Jerusalem, Israel65 contributions 1	5.0 of 5 bubbles	A place of wonder	A great museum blending the traditional way to present the natural world with very attractive, state of the arts new technologies. Appeals to anybody ready to learn and wonder. Read more	Written April 29, 2022
DoozeUK Leicestershire, UK1,020 contributions 0	5.0 of 5 bubbles	Greta but during the Easter Holidays	We booked to visit (which you can actually do on arrival if you have a smart phone, rather than prior to arriving) so sailed thought into the museum to be met with a HUGE queue which we joined thinking it was for entry to the museum. After snaking up and down and up and down and up and down, we found the queue wasn��t for entry to the museum but for the dinosaur gallery! It was very crowded and h…	Written April 26, 2022
LandBW7568 Cirencester, UK1,071 contributions 0	5.0 of 5 bubbles	Remember to look at the building and leave a donation	I can��t believe I��ve never been here before! What an amazing place, I��m not sure what I was most impressed with, the displays or the building. Will certainly visit again. Read more	Written April 26, 2022
Marion M Nyon District, Switzerland580 contributions 2	5.0 of 5 bubbles	Great museum	The Natural History museum is as always a good day out, so much to see, and so much to learn. Not only the animals and birds but also the stones and many more informative cases to spends ages looking at. Need much longer than you think Read more	Written April 26, 2022
Granddad Iain Ormiston, UK121 contributions 0	4.0 of 5 bubbles	Not that OAP friendly.	It would be good if OAP's like my wife and I, didn't have to walk around the side to get in the front door or all the way around again to get out. We were knackered before we got in. More benches please for quick rests. No clean cups for our tea which had to be served in paper cups. Otherwise, the displays were excellent and my daughter, her husband and grand daughter really enjoyed it. Read more	Written April 25, 2022
jody c 11 contributions 0	4.0 of 5 bubbles	Must see, but avoid school holidays	This place is truly amazing! Full of historical charm and lots to see and do, plenty of interactive displays. Gift shop was reasonably priced. We'll worth a visit, allow at least 4 hours. My only concern was the number of people in there, there were literally 1000's, it got very clostraphobic at times and we left sooner than we would have liked as it was getting so unbearably hot in there from th…	Written April 24, 2022
Jordan T Venezuela21 contributions 1	5.0 of 5 bubbles	Dinosaurs !!!!!	Never believed in Dinosaurs before today ..... how wrong i have been ! Excellent selection and have something for the whole family .... lovely stuff Read more	Written April 23, 2022
Gva1970 Liverpool, UK6 contributions 0	5.0 of 5 bubbles	Out of Hours Dinotour	My daughter and I opted for an out of hours Dinotour, and I��m very glad we did! The tour lasted an hour and was delivered by Mason, who was a great guide! He was very knowledgeable, passionate and inspiring. He answered our questions and provided fascinating facts about the dinosaurs on display at the museum. I highly recommend this tour and best of all, it is conducted before opening, so no cro…	Written April 23, 2022
Johnjohnjo 60 contributions 0	5.0 of 5 bubbles	Too busy it took away all pleasure from the experience.	So busy you cannot enjoy it. Have been to many museums around the world and this one, whilst the most impressive in size, was the worst in terms of experience. It was too busy to be able to walk around at a leisurely pace. You cannot read anything or look at anything. My toddler was overwhelmed by the amount of people. In the dinosaur area you are funnelled in to little barriers to walk around in…	Written April 23, 2022
Kim 8 contributions 0	5.0 of 5 bubbles	Old is Better	I've given the museum a 3 because of these facts. Yes it's free, you don't have to pay to get in. You do need to book a time to arrive but they let you in anyway. You can take all day to walk around the museum. I think it took us 4 hours. That's with a pitstop half way. We walked in the back way of the museum, so that's the newer part of the building. It takes you up. I guess this was a good thin…	Written April 22, 2022
Madison Utah64 contributions 1	5.0 of 5 bubbles	Massive museum, full of so many amazing things!	Amazing museum full of so much to see that we came twice during our trip to London! While the museum is free, you have to book a time slot online. Despite this, the museum was extremely busy when we went and it's hard to see everything in less than 2 hours with that many people. The dinosaur exhibit constantly had a line, and most other exhibits took awhile to get through. Definitely plan to spen…	Written April 21, 2022
Sarah Katz 10 contributions 0	4.0 of 5 bubbles	Worth visiting	Such a great place, you learn so much. It was very nice to visit this museum, it suits people of all ages. There are a few eating areas spread around the museum, making it easy to spend a couple of hours here. Read more	Written April 21, 2022
Shailendra Sheffield Green, UK17 contributions 0	5.0 of 5 bubbles	Nice place to visit with family	Nice place to visit with family. Its free and nice to go, lot of things to explore. You wont regret. Read more	Written April 20, 2022
AlTi1976 Vienna, Austria28 contributions 1	5.0 of 5 bubbles	A MUST SEE for adults and children alike	The most outstanding natural history museum to see. We didnt event get to any of the paid temporary exhibitions and we spend hours (and could have spend many more) at the museum. Vast and interactive, with an exciting dinosaur section and a huge minerals and stones section. Do come early as there are queues and despite the free entrance, do consider donating to the museum which is crucial to its …	Written April 18, 2022
Tzachi V 36 contributions 0	4.0 of 5 bubbles	A very impressive museum	An excellent exhibition, presenting the creation of the world from a scientific and technological perspective. Great for kids and great atmosphere. Read more	Written April 18, 2022
Amy L 1 contribution 1	4.0 of 5 bubbles	Uncomfortable	We went in the Easter holidays on a Saturday. 2 adults, 3 children and 2 babies in a double stroller. We booked in advance The best experience we had there was the picnic area downstairs which we used as soon as we arrived as it was lunch time. We started out tour at the bugs and walked round ok was a bit crowded, we then got in the line to see the dinosaurs, it was a bit of a slow moving queue b…	Written April 17, 2022
DPL Chesterfield, UK4 contributions 0	5.0 of 5 bubbles	Needs modernising and quickly	Far too many visitors packed in. Literally like a theme park with queues inside. Also, the museum needs to be modernised - very little has changed in the last 25 years (videos made in the 1970s still be shown upstairs). Sadly also the canteen was very dirty, with food/ drink stains splattered on the wall. A real shame and with some Investment and modernisation this could be excellent but needs dr…	Written April 17, 2022
Nikki O 42 contributions 1	5.0 of 5 bubbles	Just WOW!!!	The museum was the most unreal place I have ever been. It was great to see it so busy and things back to normal. My son loves dinosaurs but he loves whales too so we were amazed when we saw them also. Fascinating place and the building itself is stunning. Free entry just ask for donation. A breathtaking experience. Read more	Written April 16, 2022
TheWatsons Derbyshire, UK8 contributions 0	4.0 of 5 bubbles	Packed like Sardines.	Obviously this place is amazing, however and unfortunately we didn��t enjoy ourselves as it was far to busy. We had booked in-advance and prepaid for a child��s activity book, however they didn��t have any left (not that I feel we could have enjoyed the activities due to the feeling of being pushed around the museum like sardines)�� I would recommend, however not during school holidays. Read more	Written April 14, 2022
pinda58 Worcestershire, UK6 contributions 0	5.0 of 5 bubbles	Day out	Fantastic place to visit all of the exhibit areas are very good but if you want to see the dinosaurs- who doesn��t get there early queues were very very long and inside the exhibit it was rammed no control on how many could enter at a time bit like playing sardines. Although free entry you do have to book a time slot have to say way way to many people being allowed in today it does detract from t…	Written April 13, 2022
Antzbackup2.0 1 contribution 1	4.0 of 5 bubbles	Traumatising	The people who work for the museum as security guards are very racist they racially profiled me and harassed me because of my skin colour and I hope they get fired for this action and now because of them I have been made to feel intimidated and threatened. Read more	Written April 13, 2022
850MurphyM Northampton, MA18 contributions 2	4.0 of 5 bubbles	Disorganized and poorly managed	Granted we were there at a busy time but it was so poorly managed. We went from one queue to the next and barely got to see anything. Wish I waited until after the visit to make the donation because our experience with kids was terrible. Probably for adults who have more ability to endlessly queue but poor experience with kids. Read more	Written April 13, 2022
Kenny L 7 contributions 0	4.0 of 5 bubbles	A day at the museum.	This museum is excellent. We spent the full day and did not want to leave. The exhibits are interested and well set out. The eating areas are clean with good quality food. Read more	Written April 12, 2022
GlasgowPiranah glasgow9 contributions 3	5.0 of 5 bubbles	Massively overcrowded	I feel very sorry to write a review like this. I have been here many times and was very excited to bring my daughter for the first time. We came down from Scotland especially. It was an horrendous experience. You could barely move for the crowds and she was so overwhelmed by the noise and chaos we had to leave. Whoever is responsible for control of numbers urgently needs to review this situation.…	Written April 12, 2022
G S Erie, Pennsylvania, USA29 contributions 1	5.0 of 5 bubbles	Photography exhibit	Don't miss this exhibition of the World Photography award winners. The modest separate admission is well worth it. The images are breath-taking! A beautiful museum as well. Read more	Written April 11, 2022
Rob T London, UK149 contributions 0	5.0 of 5 bubbles	Fantastic, but make sure you book in advance	This place is a great, fun-filled & educational day out for all the family. Plenty to do & see, & particularly impressive given that it's a free entry! I've always enjoyed visiting, my most recent visit with my 8 year old daughter was enjoyable for the both of us. It's worth noting that you can't just rock up without a ticket if you expect to gain admission. Until now that's always what we've don…	Written April 9, 2022
Mark E 1 contribution 3	4.0 of 5 bubbles	Terrible dinosaur exhibition	Parts of the museum are great - the section on earthquakes is really good, and the mammals and creepy crawlie rooms are really well done. But the dinosaur exhibition is awful. The fossils, models, and info are great but it's crammed into what feels like a tiny space with very narrow walkways. Staff make it clear that they don't want you hanging around to actually read any of the information about…	Written April 8, 2022
Cinister Cambridge, UK4 contributions 4	5.0 of 5 bubbles	Won't be going back unless it's guaranteed to be quiet. Uncomfortable experience.	We visited yesterday with 2 adults and 4 children (6-9) and honestly, it was a horrendous experience and none of us want to experience it again. We chalked it up to a few things; * The timing - half term can be a tad busier for obvious reasons. * Over booking - it was packed to the point where there were pile ups of people trying to squeeze through the tiny passage ways throughout the Dinosaur ex…	Written April 8, 2022
ManchesterBeagle Manchester51 contributions 1	5.0 of 5 bubbles	Free Admission and Dinosaur Exhibition is great!	Visited with Family, free admission and the exhibitions were impressive! We came to see the dinosaur exhibition so fantastic experience for families. Only problem is people moving along the exhibitions, this got very congested with far too many people and no distancing. The lifts were not working as told by staff members to take an escalator, thats o.k but what about families especially mothers w…	Written April 6, 2022
Emma Derbyshire, UK159 contributions 1	4.0 of 5 bubbles	Fabulous museum but dodge the prams and pushchairs	Its a great museum. Sadly as its free, which is great it is so busy. Huge family groups with babies in prams, kids running around and generally really really busy. I was there with my eldest daughter who has fond memories of this great place when she was old enough to appreciate how amazing it is. Read more	Written April 5, 2022
creativestartravel London, UK1,681 contributions 1	4.0 of 5 bubbles	Favourite museum in London	I love the Natural History Museum; so pleased that it��s free entry. Exhibitions are great and informative, there is something for everyone here. Over the years they��ve spent a lot on renovation and expansion but they��ve kept the core exhibits like the fossils/dinosaurs, mammals etc. The wildlife photographer of the year (paid) exhibit is worth going to. Recommend booking a ticket online, no ma…	Written April 5, 2022
Ian-wendy-sharpe 31 contributions 0	4.0 of 5 bubbles	Well done but my the crowds!	Be sure to book your tickets before you arrive. The exhibitions are great. But try to avoid weekends as the venue is very very busy. Read more	Written April 4, 2022
bobattheeagles Lincoln, UK224 contributions 3	4.0 of 5 bubbles	Childhood memories destroyed	I used to visit this lovely building and Victorian displays, as a child, in the 1950's. I went back last weekend and was appalled. Difficult to get in and needed e-ticket. Once inside my childhood memories were destroyed. They have vandalized a lovely piece of architecture and it is now full of shops, cafes and modern displays. No doubt this is "progress" but I will never go back there. Read more	Written April 4, 2022
freya h Manchester, UK2 contributions 0	5.0 of 5 bubbles	Nice experience	Very nice experience. So many things to see. There was a queue however to enter bit other than that it was a nice place to enjoy spending some time in to appreciate history. Read more	Written April 2, 2022
FyldeFord The Fylde85 contributions 1	5.0 of 5 bubbles	Poorly equipped to protect against COVD	A lovely museum but we were very disappointment with the COVID precautions when we visited this week. So many interactive exhibits and children touching everything and not one single hand sanitising station. Very poor. Every where else we went in London provided sanitiser everywhere Read more	Written April 2, 2022
Akshra Ajmer, India1 contribution 0	5.0 of 5 bubbles	Have you heard of virtual tour to beautiful cultural place?	I visited The Natural History Museum of London virtually. Yes, you read right. I visited this beautiful place at my home. with the help of Google Art & Culture Application. I got a chance to see those incredible dinosaur skeletons and beautiful architecture. it was a nice experience using that Google Art & Culture App! but I found it troubling. while moving towards a side, as when you try to move…	Written March 31, 2022
dunkindonut Leeds, UK23 contributions 0	5.0 of 5 bubbles	This place is amazing	Every time I go there is so much to see not a great fan of the stuffed bits but there is much more than that. Can spend all day here. Read more	Written March 29, 2022
JLM3080 Bognor Regis, UK1,259 contributions 2	5.0 of 5 bubbles	take the kids	went primarily for the wildlife photography exhibition, but struggled with the museum, its very disjointed, and very crowded, an may be its more geared to a younger audience, though i found the marine and mammal section interesting, but both under served. Read more	Written March 28, 2022
Gary D Oakville, Canada361 contributions 2	5.0 of 5 bubbles	This is a wonderful place to visit	The animatronics are really amazing - makes the dinos look real. Its a great learning experience for children. We went to it as the V & A Museum ended up being closed that day and this is right next to it. Had not had it on our list of things to do, but we are sure glad we went and we will go back again Read more	Written March 27, 2022
Quartz Brooklyn, NY15 contributions 1	5.0 of 5 bubbles	You can't go wrong with free entry. Fantastic way to spend a few hours.	a month ago Iconic London museum which is a must see for the whole family. This stunning building houses a natural history collection dating back billions of years. It's a huge place with many different sections and it's very difficult to do the whole thing in one go. It's free though and you can come back again. Dinosaurs, human evolution, volcano and earthquake zones are just some of the things…	Written March 26, 2022
natashastacey London, UK119 contributions 0	5.0 of 5 bubbles	First Visit	I visited with my 8 year old nephew with additional needs. To my amazement we managed to stay for almost 3 hours (including lunch) despite his very short attention span. We had a great visit although not sure we saw everything as he was getting a little bored. He has even said he will come back! Read more	Written March 21, 2022
Steviefull Kidderminster, UK1,758 contributions 0	5.0 of 5 bubbles	So much to see	We prebooked online around lunchtime on a saturday and despite Storm Eunice being in full effect there was still a large walk up queue outside, so booking is essential. First of all the building in itself is an impressive structure and really sets the tone for a great visit. There are plenty of staff to direct people and scanning of tickets and brochure vouchers was quick. There's no real route a…	Written March 21, 2022
Louise T Wisbech, UK49 contributions 1	5.0 of 5 bubbles	Wow what a place. Absolutely fantastic!!	Went for the day and did the out of hours dino tour before general admission. Our tour guide was fantastic and very knowlegable and we were the only ones in the museum. We then explored and spent 7 hours in the museum. It was absolutely brilliant and we feel privileged to have been to such a fantastic place. Beautiful architecture, wonderful exhibits. Long may it continue and we will be back. Rea…	Written March 20, 2022
CameronPE Neptune Beach, FL44 contributions 0	4.0 of 5 bubbles	Dinosaurs lacking, Temporary Environmental Exhibition a Let Down	It's hard to knock a museum as impressive as this and also discredit the fact that it was free. But, I can't give it a full 5 mark rating in good conscience. The dinosaur exhibit wasn't all that impressive. I've seen better ones with better organization in museums with less cultural clout. Additionally, I kept seeing hype for their exhibit on "Broken Earth" which I was really looking forward to. …	Written March 19, 2022
821anthonyk Plymouth, United Kingdom18 contributions 1	5.0 of 5 bubbles	Amazing!	I knew this place was big but not THAT big!! The building itself is just bloody beautiful,victorian artictecture at it's finest.We didn't get to see all of the exhibits but what we did see was fantastic,you need to get there early and spend the best part of a day there to really appreciate it there's just so much to see.I felt very humbled and a little ashamed at what we have done(and are doing) …	Written March 18, 2022
aquamarina75 schweiz457 contributions 1	5.0 of 5 bubbles	Expected more	I have been in many museums and this one has been praised with good reviews so much that I possible expected too much. The entrance hall with the blue wale and the building itself is fantastic. But the exhibitions are ok. Read more	Written March 16, 2022
Lee Lisburn, UK14 contributions 1	4.0 of 5 bubbles	TOO MANY PEOPLE !	Had booked tickets as website stated no entry without, timeslot was 2.30 and when arrived the queue outside was huge. No instructions about going to head of queue for admittance as imagined everyone had adhered to the rules! Tried asking at head of queue and was allowed in with tickets.on entering the building it was heaving with people! This surprised me as not everyone had a ticket surely there…	Written March 14, 2022
slippeddisc England2,117 contributions 0	5.0 of 5 bubbles	Photography Exhibit	Went to see the Wildlife Photography Exhbition. I usually love this exhibition but to be honest this time it didn't blow me away. It seemed like a much smaller exhibition without much to see. Not worth nearly ��20. The Natural History Museum was heaving at 10am on a Sunday morning but well organised. Read more	Written March 14, 2022
PandaGirl2013 Brentwood, UK95 contributions 1	5.0 of 5 bubbles	Too busy	I haven't been to the museum since I was a teenager in the 80's & really wanted to have a great day out with my kids (between 10 & 23!). However...... We had pre-booked tickets (free) which is just as well as there was a sign stating walk ups not available (it was term time I think in London). We still had to queue. Once inside it was in a word, heaving!! The blue whale in the main hall is OK, bu…	Written March 14, 2022
hollyReading.Berks Wokingham, UK983 contributions 0	4.0 of 5 bubbles	Great visit a must!	Visited on a late afternoon on a Saturday, booking was straight forward and those free you could donate to this wonderful museum. My son who��s 4 years old really enjoyed the visit especially the volcanos/ earthquake part and the dinosaurs really made his day. Read more	Written March 13, 2022
Howard Brough, UK8 contributions 1	4.0 of 5 bubbles	Not interesting whatsoever, rather stand out in the rain.	Biggest load of crap I��ve ever visited. Best 3 things were sleeping in the cafe, going to the toilet and leaving the museum. Read more	Written March 13, 2022
OriginalMarley 2 contributions 0	5.0 of 5 bubbles	Best museum in London	Love this museum. I am a big geology fan and I would recommend this to anyone who wants a good day out. The Natural History Museum is a great experience, much better than the London Dungeon. ?? Read more	Written March 12, 2022
Alfredo R Olhao, Portugal93 contributions 1	5.0 of 5 bubbles	Visited 3 times and would go again tomorrow	If you are in London you can��t skip this! It��s free and full of things to see - specially for nature lovers. Don��t miss the exhibit ��Our broken world: how we got there and how to fix it��. More and more people should be aware. Read more	Written March 10, 2022
Meredith Nakaya London, UK7 contributions 0	5.0 of 5 bubbles	Must visit in London	It's a beautiful museum. We spent all day here and were very satisfied. I definitely recommend you to visit. Read more	Written March 8, 2022
kanddhanson London, UK1,112 contributions 0	5.0 of 5 bubbles	Great visit with kids	We had a wonderful time at the museum over half term with a 6 and 8 year old. It wasn��t too busy (it was busy as it was half term but we could get around easily). The kids enjoyed reading about dinosaurs and then the other animals. I would say it��s suited to 4-10 year olds most but there��s plenty to distract younger kids. We brought our own lunch with us and sat near the canteen/coffee shop. T…	Written March 6, 2022
Caroline B 80 contributions 0	5.0 of 5 bubbles	The Building Itself is Beautiful	The actually Natural History Museum building is amazing! It was made beautifully. The actual museum itself I don't think is laid out very well. This was my second visit and both times major sections were empty. It is a free museum, so I would say it's worth at least going inside. Read more	Written March 4, 2022
Wee H 6 contributions 0	5.0 of 5 bubbles	Okay, but.....	What's there is good, but there is a lot of "empty space" that could be much better utilised. Cafe prices were a bit shocking too. Read more	Written March 4, 2022
a N 1 contribution 0	5.0 of 5 bubbles	The NHM	I enjoyed going into the earths core .It felt real because it had metal plates like the real one . I learned about earthquakes and volcanoes. Read more	Written March 3, 2022
Maria F Crotone, Italy15 contributions 1	5.0 of 5 bubbles	sooooo good	I am here in London only for 3 days...Half a day is the minimum one must spend here. Very interesting, very educational. Read more	Written March 3, 2022
Kate G	5.0 of 5 bubbles	If you do one thing in London...	What a beautiful place!! We came at the worst possible time - mid-term on Saturday! But despite the crowds the museum isind-blowing. I think I was admiring the architecture of the stunning building more than some of the exhibits! The dinosaurs bit was amazing, the T-rex made my younger son's day!The escalator leading up into the earth was pretty impressive, too. Great day out with the kids (6 & 3…	Written 27 February 2022
Donna W	5.0 of 5 bubbles	Great family day out	Absolutely fabulous day out. Went with my 4 year old who has an attention span of 3 seconds and he loved it. There is so much to see, we spent 4 hours there and still didn't see everything. The kids guide book for ?��5 is probably one of the best we've had - proper hard cover not these naff paper ones that don't last.Cafe was nice, bit expensive but aren't they all. Food was good quality though a…	Written 27 February 2022
Kuldip Singh	5.0 of 5 bubbles	Best free museum available	It's free to enter which is great. This museum is huge with so much to see. The exhibits are great. Staff are pleasant and helpful.	Written 25 February 2022
Nick G	3.0 of 5 bubbles	Mixed emotions - could be better	We pre-booked a time slot and managed to enter the gardens a bit earlier. Very very busy, staff managing entry in 15 minute time slots. Once inside ita??s not so clear what is where, signage could be a bit clearer at the entrance. The dinosaur area was very popular so much so that you couldna??t read many of the displays. Other exhibits were good, a massive display of stones and minerals, but no …	Written 24 February 2022
jj2809j	5.0 of 5 bubbles	A must do	Wow.Loved every minute.Very informativeLots to see and doImpressive fossils, bones and history of themKids everywhere were kept interested.Plenty of cafes, gift shops were resonable priced.Free entry though had to book at half term.	Written 24 February 2022
Michellechampers	5.0 of 5 bubbles	An amazing day out	Been here so many times, and every time I see something I hadna??t seen before, obviously the dinosaurs and blue whale is a huge attraction and the planetarium cana??t be missed, but take in the Dodo, Canadian red wood, and the giraffe skeleton. Miss the ants/termites that used to live in the glass tank, would love that to return. The earthquake room/shop is very very memorable. Plenty of toilets…	Written 24 February 2022
irp111	2.0 of 5 bubbles	Sadly poor and exhausting!	Very sad to be writing this but a family visit today was terrible!Staff were great but the crowds were horrific, the queues were unbelievable and while visit was stressful and exhausting.Queued for 30mins to get in for our booked time slot just to have non-ticket holders walk straight past and get in before us.Queued for 30mins or more to see the dinosaurs, just to be packed in like sardines, hav…	Written 22 February 2022
William M	5.0 of 5 bubbles	A great museum!	We visited with our 9yr old daughter who is obsessed with dinosaurs, so this is THE place to go! Stunning building, well laid out, loads to see and do. Yes it was busy but thata??s to be expected. It didna??t spoil anything having to queue for a few minutes now and then. Already looking forward to returning.	Written 19 February 2022
Nigel T	5.0 of 5 bubbles	The Wildlife Photographic Exhibition.	This exhibition was absolutely stunning. 100 protographs, displayed at one metre wide as backlit tranparencies. The most amazing pictures There are many very talented photographers out there, some children's work on show too. If you like stunning photographs, go and see it.	Written 19 February 2022
HolidayAddicts82	1.0 of 5 bubbles	Visit ruined by far too many people!!	Visited on 17 Feb. Massive queues outside to both entrances. The front entrance seemed a better way in than queuing at the side. Passed 2 kids trying to kick a pigeon upon entry to the grounds (with parents?!) Absolutely cram packed full of people which made it impossible to enjoy anything. Hot and busy. Cafe had tables practically on top of tables to get more people in. Can of coke 2.35!! Scone …	Written 18 February 2022
jim k	3.0 of 5 bubbles	Ita??s ok	Ita??s Alright, once youa??ve seen one Dino bone youa??ve seen them all. Once youa??ve seen one flourite crystal, youa??ve seen em all. The big blue Topaz was stunning and the Giant Sequoia are worth seeing.	Written 17 February 2022
Travelw0rm	1.0 of 5 bubbles	Heartless members of staff	We saved up to take our 3 & 4 year old on their first trip to London which takes 3 hours door to door. When we arrived, they wouldna??t let us in and said we had to pre-book a ticket in advance - despite the museum being free. In my 40 years of visiting the museum I have never had to do this!! The staff on the gate were absolutely heartless, I explained our situation and they still flat out refus…	Written 16 February 2022
max	1.0 of 5 bubbles	No information upon walking up to entrance	No signs whatsoever to inform us that it was ticket only that day midweek. Stood in a large crowd of people confused only to be told by the only member of staff outside that they were sold out all day.	Written 16 February 2022
Chris B	5.0 of 5 bubbles	A must see.	Probably the best natural history museum in the world. A very impressive and well thought out display.	Written 16 February 2022
Lee Edwards	5.0 of 5 bubbles	Just wow!	If you have never been before, you have to go! The exhibits are excellent, and they are sett in one of the most beautiful Victorian buildings you will ever see. Also go next door to the Science Museum!	Written 15 February 2022
negreen21	2.0 of 5 bubbles	So dull	Went as a kid and was bored now having gone back ita??s no better.There is very little interaction with visitors. Lots of cardboard pictures and manny stuffed animal. Young kids looked bored beyond belief. Very dated. Needs more interaction. Also pretty crowded.Having visited Churchill war rooms and imperial war museum these are demonstrations as to what can be achieved.Maybe charge a proper fee …	Written 15 February 2022
David C	1.0 of 5 bubbles	Horrific overcrowding!	Wea??re coming out of the pandemic and cautiously returning to normal. Ia??ll go along with that. The NHM fully agrees too, according to its website, which emphasises a??limited numbers?and the continued need for everyone to wear a face covering. The reality on 13th February 2022 was alarmingly different, The whole place was ram-packed, mask-wearing was virtually non-existent, I promise you that …	Written 14 February 2022
Karen G	5.0 of 5 bubbles	Night at the museum	We went to the museum's Valentine evening at last minute due to another event being cancelled due to Covid. But what a great evening. A glass of wine, wonderful harpist and a jazz band, screen printed a tote bag, stroked a snake and spoke to psssionate museum researchers. Seeing the beautiful museum in all its glory but less crowded was amazing. Definitely recommend it for 14th or next year if it…	Written 13 February 2022
Claire C	5.0 of 5 bubbles	Wonderful!	One of the most stunning buildings in the world, and an inspiring day out for all ages. Thank you for the left-luggage facility, the good food in the cafe and the interesting books in the gift shop. We especially enjoyed the Broken Planet' exhibition - very accessible and thought provoking.	Written 13 February 2022
Dominic H	5.0 of 5 bubbles	An absolute marvel!	This really is a must visit Museum and just has to be one of the best in the world. Enjoyed every aspect.	Written 13 February 2022
Tom B	5.0 of 5 bubbles	Amazing experience	What a breath taking building filled with even more breath taking spectacles. Interactive displays were amazing. Can't wait to come back with my son	Written 12 February 2022
Markiemoo007	5.0 of 5 bubbles	Great family day out	Loved the dinosoar exhibition. Was great. Jusy wished you could book accessible times for it and not have so many people in at once. was hard to see some of the attraction in that area. the staff were brilliant and helpful. the other exhibitions were really stunning and thought provoking.	Written 12 February 2022
CheekyLondon	5.0 of 5 bubbles	Great Exhibition - Wildlife Photographer of the Year	We went for the Wildlife Photographer of the Year Exhibition. This has an entrance fee, unlike the rest of the museum. I have National Art Pass so it was half price. We thoroughly enjoyed the Wildlife Photographer exhibition - the photos were stunningly presented with good captions. Not crowded! We also visited the dinosaur exhibition - appealing for both adults and children (especially the movin…	Written 7 February 2022
Jonathan Wood	5.0 of 5 bubbles	Natural History is Awesome	Lots to see and an interesting mix of displays. From saving the planet, dinosaurs and lots, lots more, you could ask for a better setting. The building is stunning.	Written 6 February 2022
Matthew L	5.0 of 5 bubbles	Great Day Out	Fun day. Lots to see. Been to a few History Museums across the globe but this London one seems to be the best I have visited.	Written 5 February 2022
True to my word !!	5.0 of 5 bubbles	FREE to get in !	Free to get in, they do advise to book your tickets online though, but these are still Free. Easy to get too on the tube. Massive place ! Lots to see ! Choice of various cafes onsite ! Staff informative & helpful, really clean place.	Written 4 February 2022
Jonas D	4.0 of 5 bubbles	go to museum	It's worth visiting if you are in London and want to know more about history. If you didn't visit it yet it's worth going.	Written 3 February 2022
louladou	3.0 of 5 bubbles	Worth a visit if youa??ve not been before	Well worth a visit if youa??ve not been before. I visited 6 years ago then again more recently, not much has changed in that time. My other half spent hours in the mineral room looking and cabinets full of rocks, I lost interest about halfway through. I suffer from osteoarthritis in my knees and struggled with stairs, also I noticed a shortage of benches and places to rest. The Dinosaur exhibit i…	Written 2 February 2022
outdoorwill	3.0 of 5 bubbles	Some real gems interspersed with tired displays from the 1980s and screaming kids.	The original building is fantastic and the main hall with the whale made the visit worth it, however the majority of the displays are in need of an overhaul. The mammals section hasn't changed since the 80s I'm guessing. The colour scheme, text and displays in general were actually very nostalgic. Highlights were the broken world exhibition, gem room, vault and treasures galleries. Make a beeline…	Written 31 January 2022
Hoobs	4.0 of 5 bubbles	Great architecture - but too many kids!!!!!!	***disabled reviewer***I have to say, I didn't enjoy this museum as much as I thought I might. Mainly because I'm a childless adult. there are a LOT of kids here, and fair enough. it's just very noisy and very difficult to get near anything as the kids sort of, dare I say it, get in the way! eek! The exhibits were wonderful, but I'd steer clear of the dinosaurs bit, it was so crowded and not that…	Written 26 January 2022
Rodney A	4.0 of 5 bubbles	Great colletion	This is a great Natural History Museum with extensive collections. We really liked the Dinosaur exhibit and the early hominids.	Written 24 January 2022
Rachel F	4.0 of 5 bubbles	As always, an extraordinary museum!	I have always loved coming to this museum - visited with my boyfriend for a museum date. The classic exhibits were as always amazing, particularly would recommend visiting the Vault to see some beautiful gems!The cafes and restaurants were quite expensive so would recommend going out to eat for lunch or bringing a packed lunch (we asked if we could leave and come back, we could but would have to …	Written 23 January 2022
Raj_K	5.0 of 5 bubbles	Great learning experience	Amazing collection from Animals to learning about the Earth - earthquakes, volcanoes. Natural stones and minerals. Great day for the kids	Written 19 January 2022
DazEasty	4.0 of 5 bubbles	Massive but very interesting	visited the museum on a recent trip to London and enjoyed it, some really interest exhibits and some not depending on your interests though there is something for everyone with an interest in history, beautiful buildings too.	Written 17 January 2022
johnandlizb	4.0 of 5 bubbles	Brilliant!	We took our daughters and their boyfriends for a day out at the museum and spent time both apart and together wandering round and met up for lunch in the central cafe. We all have different interests and we all found something of interest to us. The signposting was good, the maps were useful and things were beautifully displayed. There was a good mix of exhibits and information and many different…	Written 16 January 2022
138Paul138	5.0 of 5 bubbles	Never fails to amaze	A firm favourite with tourists or for those who wish to visit this brilliant museum. It is free to enter, but it is worth booking a time slot online as those with time slots get in quicker than those without. Once inside you can purchase a map for ?��1 which helps you navigate around. There is a lot to see, it is not all about dinosaurs and blue whales! Usual facilities are available onsite and f…	Written 16 January 2022
Joe F	4.0 of 5 bubbles	Day out in London	Very interesting! There is also a cafe it two inside for a mid day snack..wish I would have taken my children here when they were small.	Written 15 January 2022
Cate G	4.0 of 5 bubbles	Brilliant day out	Amazingly helpful and friendly staff.Great exhibitions. I went with my husband and my 3 year old son and we all thought the exhibitions were informative and interactive. My son loved the earthquake and volcano area in the red zone best. The architecture itself is breathtaking. The different zones are well signposted and the museum us easy to navigate.The only area that was busy was the dinosaur e…	Written 14 January 2022
fcsandy	3.0 of 5 bubbles	Got bored!	Yes i have been many times before over the years and really enjoyed it, but this time i was bored and i'm not sure why.Was it the fact that you wore facemasks or that many exhibits looking tired now or something else, I don't know. We only stayed for less than 2 hours including half hour in cafe.	Written 14 January 2022
Meaghan	3.0 of 5 bubbles	Ita??s okay	Another good day out I loved the gems stones i could have spent all day in there looking at the different stones and crystals. Ita??s another big museum make sure you give your sled plenty of time to go round it. I would say go to the entrance with all the dinosaurs first because thata??s the best bit. We went through the other entrance where therea??s staff pressuring you into paying a donation.…	Written 13 January 2022
nickycLondon	5.0 of 5 bubbles	Dino Snores - Amazing experience	A small group of us went to the NHM for an adult DinoSnores event - it was amazing and would recommend to others.The event starts around 6.30pm and you leave by 9.30am, during the event there is a 3 course meal, quizzes, talks, films, pop up bar and breakfast.Some of the exhibitions are open including the Dinosaurs and Wildlife Photographer of the year .For the whole event there are up to 300 peo…	Written 12 January 2022
Shelly M	5.0 of 5 bubbles	Great visit	Great visit.First time visitor but will be back.Great exhibits and plenty to see.Easily accessible with booked tickets, lovely team members and a great way to spend a few hours.	Written 11 January 2022
DiscerningPenguin	5.0 of 5 bubbles	Dinosnores for Grown Ups	Dinosnores for grownups was a truly excellent event. We could camp anywhere in the massive Hintze Hall, including upstairs in the galleries, so there was plenty of space for all participants. The event was run in a very covid-secure way and felt well-organised. The ticket price included all activities, a drink on arrival, tea and coffee, a really good quality three-course meal and a hearty breakf…	Written 10 January 2022
DexxTravels	3.0 of 5 bubbles	Just a museum.	Average as far as museums go.Was a fun time looking at the dinosaur exhibit. Fair few things in this museum just dona??t work due to covid and the interactivity is at a minimum.Fun for educating the younger generation though.Probably wouldna??t go back.	Written 6 January 2022
essexkittycat	1.0 of 5 bubbles	Dangerous Ice Skating Rink	I ice skate regularly at our local rink in Chelmsford and my friend and I booked this session as a bit of winter fun. I use the public skates at my local rink so this isna??t me just being snooty about not having good enough skates, but the skates were not sharp at all. This meant you couldna??t cut into the ice making it so slippy and dangerous!! They have a responsibility to their customers and…	Written 4 January 2022
Fun T	1.0 of 5 bubbles	Dino Snores for kids , NOT worth the money	We visited Dino snores for kids event in decemeber. We paid around ?��60 per peron including tickets but the activities done during dino snores were really disappointing. Event was crowded and chaotic.Gates open at 6.30pm but by the time we went in it was nearly 7.45pm, there were only 3 staff to check 100's of guests.Except T-shirt making other activities were not really interesting to kids who …	Written 3 January 2022
Dawn1897	5.0 of 5 bubbles	Very good	Been twice. Both times enjoyed. There are many sections, obviously some will be more interesting to some people than others. It will take most the day to go round. Very nice cafe. Some areas get very busy.	Written 3 January 2022
GailM319	1.0 of 5 bubbles	Terrifying	We visited the ice rink on New Yeara??s Eve and really wish we hadna??t! Would suggest because of the mild weather the ice was melting and there was two inches of standing water on the rink, it was too dangerous. I was knocked over backwards by a tall bloke whoa??d been weaving in and out precariously of other skaters throughout the session. I hit my head and momentarily blacked out. My 12 year o…	Written 1 January 2022
Terry C	3.0 of 5 bubbles	Do not go at weekend	Very interesting place with many treasures but trying to study or contemplate the exhibits is nigh on impossible when surrounded by children with parents trying to noisily explain the relevance of the items. Yes I too had children and appreciate the problems. All I suggest if you are not going with a young family do visit out of holiday times and weekends. By the way the cost of food here is cons…	Written 29 December 2021
perfmom	5.0 of 5 bubbles	Iconic museum	One of the classic world museums. Allows you to worship at the feet of Charles Darwin and so should we all.	Written 23 December 2021
826sitiz	5.0 of 5 bubbles	Interesting Multi-faith prayer room	Had fun engaging ourselves with the interactive boards here. Place is huge!There is also a multi-faith prayer room behind the cafe, if you are unsure just check with Information counter.	Written 22 December 2021
mhanley254	5.0 of 5 bubbles	Amazing	This museum spans a city block and as incredible as the displays are, the building itself is also a marvel. The dinosaur exhibits were great - just enough explanation without feeling like I was reading a textbook. Don't miss my favorite animatronic dino - the one that snores! But I think overall my favorite thing about this museum was the way they acknowledged the roots of the collections with ol…	Written 21 December 2021
Graham W	3.0 of 5 bubbles	Average	A bit disappointed with the overall experience. Confusing directional system. Wildlife exhibits especially birds not well represented.	Written 20 December 2021
Ellie D	5.0 of 5 bubbles	Loved this place	Excellent displays,The museum itself is housed in magnificent building with enormous halls, and several floors.Wonderfull place for children and adults.	Written 19 December 2021
Andrew B	5.0 of 5 bubbles	A must see	The Natural History museum has always been one of my faves. Took my 8 year old Son today for the first time. He absolutely loved it. The museum has an unusual BUZZ that you dona??t often experience in other sites. Ita??s excellent from the moment you enter.	Written 14 December 2021
sconinck	5.0 of 5 bubbles	Impeccable as usual!	Everything impeccable as usual. The Museum is quite an attraction for people between 1 and 120 years old. My bored teen couldna??t take his eyes out of the exposed itens and animals. It is amazing to be so close to things as dinosaurs bones 176 million of years old. I felt safe, everyone wearing masks inside and alcohol available everywhere so visitors can sanitize hands all the time.Also the ani…	Written 13 December 2021
michaelridings	5.0 of 5 bubbles	Loved this place	Loved my visit to this Museum!Ita??s huge and something for everyone. We spent around 4 hours walking around just the dinosaurs and mammals sections. You can get round quicker if you dona??t read all of the information on offer.We booked tickets in advance (free entry) which ensured we didna??t have to queue when we arrived. Ita??s a short walk from South Kensington tube station. We had backs whi…	Written 12 December 2021
charlotte c	4.0 of 5 bubbles	Amazing building	The architecture and detail of the building is stunning. The exhibitions fantastic. Great day out for couples and families.	Written 12 December 2021
Sian P	5.0 of 5 bubbles	Great Day Out!	Fantastic day out at the Natural History Museum. So much to see and do you could easily spend the whole day here. I really enjoyed seeing and learning about the crystals, diamonds, animals, vocanlos. Ita??s free entry but we give a donation of ?��5 each. Totally recommend :)	Written 8 December 2021
Alicia H	4.0 of 5 bubbles	Overall amazing!	Overall a really amazing experience. Spent 4 hours here! Definitely takes longer than you think and we didna??t even get to see all of it.The food in the Kitchen area was okay. While I was able to have some chicken, cabbage and wedges in the end, staff had very poor knowledge of catering for gluten free and there were very slim pickings. The food itself was ok - chicken was quite dry but not bad …	Written 3 December 2021
Charlotte S	5.0 of 5 bubbles	Brilliant	Brilliant experience So much to see and doAll so interesting and educational Would return againWe found morning was best and not too busy but by the time we left (about 2pm) it was heaving Staff friendly and helpful	Written 3 December 2021
Grace T	5.0 of 5 bubbles	kids and adults will love this place	if you are with kids, defintely a place you want to bring them to. The centre piece is the blue whale which i took many photos with it. you need to pre booked the free ticket and only pay if you wish to visit the special exhibition.I do like their different collection of their gem stones, dinosaurs. really enjoyed my visit there.	Written 30 November 2021
Capner	5.0 of 5 bubbles	Amazing dinosaurs	Great experience, beautifully presented displays, in such a beautiful building,such a great day out, highly recommended	Written 28 November 2021
69RobS	2.0 of 5 bubbles	Not good	Not really that much interesting to see plus it was rammed with people. Only 2 out of 10 hand sanitisers worked. This should help bring on another wave of covid.	Written 27 November 2021
Mide	3.0 of 5 bubbles	Quite disappointing really	I don't really know what I was expecting, having not been to the NHM since I was a child, but the experience left me somewhat underwhelmed. Yes it's free, I get that, but the experience wasn't what I expected. We are a family of 4 of us (2 adults, 2 kids aged 6 and 9). One of the main issues was just how busy it was. It was absolutely heaving, to the point where I felt uncomfortable, espcecially …	Written 25 November 2021
Lynne C	2.0 of 5 bubbles	Mobbed!	Try to avoid rainy days, week-ends, high tourist days. If you have to stand in line to get in, you don't want to go. Forget the dinosaur exhibit if the place is crowded. . .I was crushed among the people.	Written 25 November 2021
Chris	5.0 of 5 bubbles	Our Broken Planet exhibition	I visited the Our Broken Planet exhibition what was a great experience. Dinosaurs can bee seen too what seemed to be really funny to children. I really love this museum. If you are into minerals (quartz, opal, obsidian and so on) you must visit the giganteous exhibition in the second floor.	Written 24 November 2021
Robert S	5.0 of 5 bubbles	Dinosaurs, earthquakes, lots to see!	Had a really good time here - there were a lot more dinosaurs than I was expecting. Not sure if the Fantastic Beasts exhibition is still going but if so would definitely recommend!	Written 23 November 2021
refitzsg	5.0 of 5 bubbles	Another great visit	Best place to visit! Love this museum, so much to see, well set out and lots of space to enjoy exhibits, except the dinosaur area which is very busy, but very cool.	Written 23 November 2021
Lindsay	2.0 of 5 bubbles	Dona??t bother with the Fantastic Beasts Exhibition!	Only leaving a review for The Fantastic Beasts exhibition that you have to pay for. Almost ?��100 for 6 of us. A complete waste of money, a few things from the film thrown in with other stuff. Dona??t bother, just go and look at all the other stuff for free. I know they have to try and make money but charge far far too much for what it is. Very disappointing.	Written 22 November 2021
MistaGee	5.0 of 5 bubbles	Unforgettable	Never tire of visiting, always something you seem to have missed since the last visit! Wonderfull experience, especially for Children (Adults too!)Our adult family list this time was for the Wild Life Photography Exhibition which was simply astounding, a must see! There is an added attraction of the skating rink outside and with the Christmas tree and merry-go-round looks very Christmas.Can't add…	Written 22 November 2021
Frozen_Berry	4.0 of 5 bubbles	A great museum, maybe slightly behind the times?	A great museum with beautiful architecture and lots of interesting displays. They currently have a display about climate change which I found very interesting, I found it refreshing that facts about certain industries that are causing harm to our planet are being displayed for people to see at last. My husband and I visited several different areas of the museum, including marine life, dinosaurs, …	Written 21 November 2021
Carla V	4.0 of 5 bubbles	Great family experience	Dinosaurs, dinosaurs, dinosaurs! That's all we heard from our four children when they heard of this place. We easily spent 4 hours here, its big and so much to see and do. When we finally got to the dinosaur exhibition it exceeded expectations, there are some great animatronics used. The gift shops are also super. All in all our second favourite museum in London after the British.	Written 20 November 2021
Bee	4.0 of 5 bubbles	Lovely	This was the best museum we went to on our trip. We went to the science museum and the British museum and this one was way better then the other two. Shame you have to pay soo much to get into the fantastical beats section I hope they know that the price they put on that is the same price to actually go to the Harry Potter studio tour ?. Found it cheeky that they still allow you into the gift sho…	Written 18 November 2021
Maria Mitgelb	5.0 of 5 bubbles	You should visit it at least once in your life!	Amazing feeling just to be there!Great exchibits, very family friendly and very educating! Unfortunately we didn't have the time to enjoy it at its fullest, but we will come back for sure!	Written 17 November 2021
Angharad	1.0 of 5 bubbles	Waste of money and time	Terrible. Arrived at 7pm for 8pm session. Queued for 25 mins to still not get a drink at the bar. Joined queue for ice skating at 7:30 and waited past our session (not option of session being extended because of their slowness!). Very disappointing. This is a Wednesday night - staff simply said a??ita??s busy? Ita??s only busy because you oversold tickets. This is a money making scam. Dona??t buy…	Written 17 November 2021
Kspeller	5.0 of 5 bubbles	Festive ice skating visit	Have visited the museum a number to times over the years but this was the first time we'd been for ice skating. We'd booked online so had a slot, all very organised, a little bit of queuing but moved quickly. It was pretty busy but it was 5pm on a Saturday so to be expected. I looks beautiful as night falls with the building lit, fairy lights everywhere and a Christmas tree in the centre of the r…	Written 15 November 2021
Tom	5.0 of 5 bubbles	Very interesting	Some fantastic exhibits and we especially enjoyed the dinosaur exhibit. Really well presented and lots of information.	Written 15 November 2021
NotJeffery1991	5.0 of 5 bubbles	Fun for all ages	Firstly its free why wouldn't you wanna give it ago! really enjoyed it! Loads of animals and dinosaurs to check out! Kids will love it especially the interactive T-Rex! Probably the best free London museum! Adults and kids all ages will enjoy it!	Written 14 November 2021
Ian P	5.0 of 5 bubbles	Excellent	I have been wanting to visit here for years and it did not disappoint. There are interactive bits for the kids to do and interesting bits for adults too. Most definitely worth a visit.	Written 11 November 2021
therichastill	5.0 of 5 bubbles	MAGNIFICENT!	I remember visiting the Natural History Museum as a child and always enjoying the many displays.It was great to return and check it out. There are many amazing things to check out including the dinosaur exhibition and the Mammal room. I really enjoyed the earthquake exhibition and also the many natural rocks. There are a few gift shops to visit to get yourself a souvenir of your visit. Definitely…	Written 10 November 2021
Sponny84	4.0 of 5 bubbles	Beautiful museum	Fabulous museum. Free entry. Went with 9 and 13 year olds and they both found things they enjoyed. The dinosaurs were a favourite. There was a Christmas ice rink when we visited which was great, kids really enjoyed it and it felt really special.	Written 9 November 2021
Msmslt	5.0 of 5 bubbles	Amazing day	Love this place, came with my 8yr old and her friend. Both absolutely loved it, the things they have in here are amazing, the girls enjoyed all of it. But I think their favourite part was the Earthquake room. We went on an inset day so not to busy. Therea??s plenty of shops to spend pocket money & places to grab a bite to eat/drink.Ita??s not our first visit and definitely wona??t be our last.	Written 8 November 2021
hoppywigan	5.0 of 5 bubbles	visit with grandchildren	great experience for us and our grandchildren 5 years, 7 years, and 13 years old lots for each age group to enjoy	Written 7 November 2021
Casper Tutu	5.0 of 5 bubbles	Dinosuars	Very good and spaciuos musem with always new things to see. it is a snapshot of the history of the world and fun for tourists	Written 7 November 2021
aalleexx3210	4.0 of 5 bubbles	Accessible museum, good variety of exhibitions, 3-4h visit	Good museum, plenty to keep you busy for 3-4h. Pay entry through donation. Very accessible for people with limited mobility (only 1 room had slightly tricky bumpy floor and there are plenty of lifts, although there could be improvements to the wheelchair accessible toilets). Note that the museum lends wheelchairs if you need one. The exhibition on the future of the planet was interesting, althoug…	Written 6 November 2021
Mokumba S	5.0 of 5 bubbles	We love visiting this museum - specially the dinosaurs part!	We visited on a Friday- usual school day for London kids- although mine had a long half term- so enjoyed pretty quite museum! We were able ti see everything we wanted! My 5 YO & 8 YO love visiting here and never get bored! Lots to read, do, see! We come usually once twice a year! Its still free as well! Highly recommending!	Written 5 November 2021
MaggieP	5.0 of 5 bubbles	Dinosaur Experience	The Dinosaur Experience in the museum was very well presented. The animation of the TRex was so real.	Written 5 November 2021
Jood	5.0 of 5 bubbles	Wow Wow Wow	We had a few hours to wile away before we headed to Heathrow. What a beautiful museum to visit. The building itself is worth the visit. So much to see and because ita??s so large, you never feel crowed in.This is a must while in London. Easy to get to from South Kensington Tube Station 5 stars	Written 5 November 2021
Kate L	5.0 of 5 bubbles	Fantastic day, here from 10am-3pm	Visited during October half term with my son, I had Booked tickets for 10am and when we got there the queue was SO LONG but thankfully because we had already booked we where directed to a shorter line around the side. Tickets scanned, quick bag check and we where in. Boy what an amazing place, we spent hours here looking at everything. Stopped in the cafe mid day for a quick drink. Then carried o…	Written 4 November 2021
Ian O	1.0 of 5 bubbles	IMG Ice Skating - rather than handing skates out they should be giving wetsuits and snorkels!	Booked to go Ice Skating outside the NHM. Looked very nice in the pictures. On arrival found that the ice was actually one giant cold paddling pool. Please see pictures for how bad it was. Kids falling over and landing in deep water! This all outside and at the end of October. Looks like the ice machine either broken or not fit for service in mild October weather. Woman in ticket office unable to…	Written 2 November 2021
Janet W	2.0 of 5 bubbles	Disappointing visit	A very disappointing experience, the ice was very wet. Huge puddles everywhere. Usually an ice machine cleans the ice but this didna??t happen yesterday. It is an expensive treat, so we were very disappointed. Most people fell and their clothes were wet through.	Written 1 November 2021
Caroline P	5.0 of 5 bubbles	Wear Comfortable Shoes!	Had a great couple of hours here & really enjoyed seeing the dinosaurs & mammals - everything was so cleverly presented & all seemed so real!The building itself is absolutely beautiful, inside & out - by far the prettiest of all the museums in London.Make sure you wear comfortable shoes as the building is huge & there are are lots of steps to negotiate! There were lots of people there when we vis…	Written 1 November 2021
costas v	5.0 of 5 bubbles	Must visit especially with children!!!	It is a museum that the young ones will love to visit. Especially the dinosaur section.We had a lovely almost 2 hours visit at the museum!!!!!!	Written 1 November 2021
CKoriginal	4.0 of 5 bubbles	Obviously very good - David Attenborough likes it!	Does what it says on the tin, a history of nature and evolution. I would have given it 5 if they hadn't let so many people in. I couldn't understand the point of the booking time slots system if they were just going to let anyone in at any time. We were there at 10:00 with a 10:15 time slot, the people in front of us had an 11:45 time slot but we all went in together. We left earlier than we woul…	Written 31 October 2021
Eric D	2.0 of 5 bubbles	Not what it used to be	When I visited this museum as a child and then with our children the exhibits were accessible and could be clearly seen and understood. How disappointing to find returning with grandchildren that most of the museum is in almost in total darkness and that exhibits are remote , often hanging from the ceiling rather than at eye level and with information boards often too small and detailed to be rea…	Written 31 October 2021
Dan D	5.0 of 5 bubbles	Another magnificent building close to the V&A on the Museum Mile	I tend to think of the NHM as "The Hogwarts of Natural History", although the NHM is far more consequential than any book. But the look of the building sometimes seems to be telling us how we should be thinking about the things we see inside. The collection is now a breezier thing to work through, with a lot of child-friendly presentation and a lot more environmental messaging, and there are stil…	Written 30 October 2021
Laurie	5.0 of 5 bubbles	Fun day out !	Booked tickets for the fantastic beats exhibition for my younger sistera??s half-term. We both loved it ! I havena??t been to the natural history museum in ages so it was nice to visit the place again! The buildinga??s absolutely stunning but it was incredibly busy- the staff handled it all very well though ! We stopped for some refreshments at the Cafe and it was quite expensive- but that was ex…	Written 29 October 2021
Victoria6994	4.0 of 5 bubbles	Half term visit	Booked well in advance for October half term but could only book 4pm so had less than 2 hours in the museum . It was very busy at 4pm around the dinosaur bit which I would say was the most interesting for younger children.Overall a good visit but the kids did get a bit bored, lots of reading and looking at things, not interactive enough for children. The earthquake was good in the shop though! Ki…	Written 28 October 2021
lizkav	5.0 of 5 bubbles	Great museum. Lovely staff	Where else would you see huge dinosaur skeletons, travel into the centre of the earth, experience an earthquake and come face to face with glittering priceless gems. And all for free too! The staff here on a busy day were exceptionally kind and enthusiastic. They made the visit even better. Ita??s a great place and wea??re so lucky to have free museums like this.Top tip. Have a breather half way …	Written 27 October 2021
Mister M	5.0 of 5 bubbles	Cana??t wait to go again	Family, friends and children loved it here.Had so much fun and full of knowledge.We visited next door afterwards.Dona??t miss visiting here.	Written 26 October 2021
Bev	4.0 of 5 bubbles	Interesting	Nice museum. It is difficult to please kids of varying ages (12, 9 and 7). More interactivity would be good and engaging.	Written 25 October 2021
Scott W	5.0 of 5 bubbles	Become a member	Visited the Wildlife photographer of the year exhibition. It is well worth becoming a member of the museum as you get free access to any exhibition that is on. You don't have to queue to get in, you get discount off anything you buy and there is also a quiet members area to get a quiet drink and a bite to eat.The Wildlife photo's were incredible as brilliantly displayed. I have never been into ph…	Written 25 October 2021
Kevin D	3.0 of 5 bubbles	Not for us, but give it a try.	A spacious Museum but with limited artifacts to look at, I found the Oxford University Museum of Natural History far more interesting.As this is a free museum (donations welcomed) its worth visiting while in London, will keep the kids occupied on a wet day.	Written 25 October 2021
Beth C	5.0 of 5 bubbles	Wildlife Photographer of the Year Exhibition	Visited solely for the Wildlife Photographer of the Year Exhibition this time, due to time constraints, but wish we could have gone round the museum too!The building itself is so impressive, and the entrance hall blows you away with its suspended skeleton of a blue whale. The Wildlife Photographer exhibition needs to be booked in advance and there is a charge to get in (unlike the museum, which i…	Written 24 October 2021
Stephen H	5.0 of 5 bubbles	A Family visit.	We booked our entry time in advance and walked straight in, no queueing. The museum was really busy but overall a nice experience for the children.	Written 24 October 2021
Odyssey557885	4.0 of 5 bubbles	Brilliant	We visited to see the Fantastic Beasts exhibition, which was amazing. My son loved doing the activity booklet as we went around it.	Written 24 October 2021
evan shallcross	2.0 of 5 bubbles	Boring	Just abit boring innit just lots of rocks and crystals and skeletons and stuffed animals if you like rocks you will like I dona??t like rocks personally	Written 24 October 2021
Amelia B	5.0 of 5 bubbles	Lots to learn, discover and explore	Haven't been here since I was a child, visited at 2:15 yesterday and also booked tickets for the 'Fantastic Beasts- Wizarding World' exhibition. The building is beautiful, just stunning. The museum is amazing, so much to look at, explore, read etc, I took my nephews (8 and 4) and they loved it too, lots of hands on areas for them to touch and explore. I liked the earthquake simulator, very intere…	Written 24 October 2021
Hendes1	3.0 of 5 bubbles	Great place but very Covid unaware	The Natural History Museum well what can I say. The museum itself is a wealth of knowledge and great funa?|a?|however. We booked tickets after the website assured us they were timing visits to avoid crowds and be Covid friendly. We arrived at our allotted time, joined a big queue and eventually got in. The place was so busy you could hardly move. We went straight to the dinosaur exhibit as that w…	Written 23 October 2021
Tracy-Garysadventure	3.0 of 5 bubbles	It was ok	I'm sorry but I really wasn't impressed, for starters when we arrived we were made to leave a small hand luggage bag in the " cloakroom" and charged ?��7 ! They actually weighed the case ! Why ? Nobody is carrying it around ! The other thing was you could leave a pram or buggy for a ?��3 charge !? Work that one out. Most of the hand sanitizers were empty which was surprising.I understand the muse…	Written 23 October 2021
Ramona P	5.0 of 5 bubbles	Love the muesum	Always a great place to take the kids. So curous and so good to see all of the exhibitions! London is amazing!	Written 21 October 2021
SophiaB	4.0 of 5 bubbles	Interesting Museum	This museum is geared more towards children but it is still very interesting. Nice and spacious with lots to see. I enjoyed the earthquake simulation and looking at all the various minerals, gems and stones.	Written 20 October 2021
Cruiser669140	1.0 of 5 bubbles	Fantastic beasts and the wonder of nature at the natural history museum	The natural history museum has some great exhibits, but the fantastic beasts exhibition is ludicrously overpriced and very lame. The obvious movie tie-in elements will interest young Harry Potter fans, but therea??s precious little in the exhibition for anyone with more than a cursory interest in nature. I feel well and truly rinsed.	Written 20 October 2021
Si'	4.0 of 5 bubbles	Very Impressive.........	I always wanted to visit this place especially as the Victoria and Albert museum is across the road to here an so if you have 3/4 hours spare it is perfect to visit both and you will not be disappointed, as i wasn't. I briskly walk around an that took me just under 2 hours.The amount of animals/skeletons that are on display here is amazing, obviously, everybody is different an so certain areas of…	Written 18 October 2021
Alee	4.0 of 5 bubbles	Worth a visit	We had a great time at the museum, there is so much to see that we were there around 2 hours and only saw about half! Loved the Dinosaur exhibition with animatronic T-rex! The building itself is breathtaking and well worth a visit especially as it is free entry!	Written 18 October 2021
Holidayandtravellover	5.0 of 5 bubbles	A fantastic day out with the kids!	There is so much to see and there is something to interest everyone. The dinosaurs were a big hit and so was the Earths treasury, volcanoes and earth quakes area, especially all of the interactive parts including the earthquake. Lots of things learnt on this trip, was very interesting., building itself is absolutely beautiful too. There were lots of little seating areas where you could rest for 5…	Written 16 October 2021
Shavaun S	5.0 of 5 bubbles	Thanks George for the experience!	What an amazing visit!! George Turner was the best and really enhanced our experience and I signed up for my membership all because of the information he provided. He gave us fun facts about palaeontology that Ia??ll definitely remember and share to friends. Cana??t wait to comeBack	Written 16 October 2021
Leo P	5.0 of 5 bubbles	Absolutely blown away every time I come	This place is wonderful. Hats off to George who welcomed us to the wildlife photographer of the year exhibition	Written 16 October 2021
Dreamer425993	5.0 of 5 bubbles	Brilliant day out !	Amazing customer service from George at the natural history museum - fully enjoyed the wildlife photographer exhibition highly recommended!!!!	Written 16 October 2021
longpod212	4.0 of 5 bubbles	Loads to see!!!	A must do if your in London. This place is massive with loads to see,we went at lunch time after already doing plenty of walking around London in the morning and that was a mistake!! I recommend getting there in the morning fully energised because therea??s a lot to get around also it gets warm in there so t-shirt is a must. All the displays are excellent to look at and also the the building itse…	Written 10 October 2021
Avux99	5.0 of 5 bubbles	Natural wonders	Free, with quality content, so how could you not rate this 5 stars? Large museum, only frequent visitors can do it justice really, best you can hope for in a one off day visit is a relatively quick scan through. Thata??s not to say you wona??t enjoy it though!	Written 8 October 2021
MiddlesbroughMemz	5.0 of 5 bubbles	A must when visiting London with kids.	Amazing day out with kids with so much to see and do. One of the best days out wea??ve ever had as a family. Unbelievable that ita??s free entry. A must for those with kids who are interested in dinosaurs.	Written 8 October 2021
owenthomp	5.0 of 5 bubbles	Always a favourite	I don't know what it is, but every time I visit this museum, I find something new to be amazed by. - truly fantastic.	Written 8 October 2021
carrie47267	2.0 of 5 bubbles	Nightmare of noise and lack of direction	This wonderful museum has expanded to the point that it's difficult to find your way around it now. The noise level from screaming children made it unpleasant so we didn't explore for long.	Written 8 October 2021
George P	5.0 of 5 bubbles	Wanna feel amazed at nature's marvels? Then come here.	Amazing, just amazing, a big variety of subjects to cover, from prehistory to today's world. Good for both children and adults. The fact that it's free is a bonus.	Written 4 October 2021
Mcgrathontour	5.0 of 5 bubbles	Brilliant	Ita??s free!!! Ia??m not sure what people are meaning about. I was heart broken when I realised I forgot to book and my son was sooooo upset. After looking online again we took the risk to tube it and walk ( as the nearest station was closed ) e??�� and we were not disappointed. We walked straight in. The staff were amazing they sang happy birthday to my daughter and my son and I go is dinosaur m…	Written 4 October 2021
Neil C	3.0 of 5 bubbles	Wonderful museum but too overcrowded	A fantastic selection of exhibits, covering a huge range of topics. Lots of interactive options and wonderful architecture in itself. We hadn't booked in advance, but didn't have a long wait outside. After an hour or so we found the museum got really busy and quite crowded, which made it difficult to enjoy some of the areas. We did think that the Fantastic Beasts exhibition was far too expensive …	Written 3 October 2021
Stacey Payne	5.0 of 5 bubbles	Amazing experience	I visited here in august with my husband. We pre booked which was definitely a great idea as it was raining when we arrived and a huge queue outside but we walked straight in the pre booked entrance so was well worth that. We spent over 5 hours exploring the museum, it really is an amazing experience to see all the history there	Written 2 October 2021
Owlly99	4.0 of 5 bubbles	It's been a long time	Lovely visit, borrowed a wheelchair free of charge. Very interesting and good facilities. The Cocoon should be visited	Written 30 September 2021
N J	5.0 of 5 bubbles	Graham is fantastic	Graham from security delivered such phenomenal customer service to me and my friends. An extremely friendly guy!	Written 30 September 2021
YorkshireShacko	3.0 of 5 bubbles	If you like this sort of thing	A few people said to go here so we did, no queues we went straight in, first thing I noticed was the staff were quite pushy for everyone to leave a ?��5 or ?��10 donation on entry, this was at entry point and I thought well let me see what its all about first and how good it is and then I will decide.Sorry to say it was pretty boring for me, I did not see anything that really took my interest, vo…	Written 26 September 2021
julesamd	5.0 of 5 bubbles	Great visit - well worth it.	Really a lovely visit. My hubby and I had not been in a few decades since visiting before on a school trip. It was amazing to see how much it had changed and improved from our visits. The various sections you can visit are all packed with lots of great and interesting facts and details and very educational. A well worth visit even if just to go down memory lane and refresh your memories, and of c…	Written 25 September 2021
maryjo159	5.0 of 5 bubbles	Very educational and informative	This museum is very informative and educational especially for the younger generation. I would recommend it for children	Written 23 September 2021
Kay M	5.0 of 5 bubbles	A must to go If your going london	A fantastic place, if you go London this is a must especially If you love gemstones! Great day out for all the family with lots to see	Written 23 September 2021
Neil L	5.0 of 5 bubbles	Always a great day out.	Visited to particularly see the Amazing Beasts exhibition as my kids are big Harry Potter fans. Really well presented and held their interest for ages. The museum itself is always great and recommend just to get ahead of the queues and access to the Anning Rooms.	Written 23 September 2021
Taher A	5.0 of 5 bubbles	Amazing Museum and Leant a not	Had a really fun day out here and learnt a lot with the displays on offer. Will have to visit again as there is so much to take in.	Written 23 September 2021
A J Pearson	5.0 of 5 bubbles	Amazing!	I'm a museum nerd :)I must have been to all of the London museums already and I loved them all but the Blue Whale skeleton hanging from the ceiling it's mighty impressive!	Written 23 September 2021
Jayne848	4.0 of 5 bubbles	Museum great but magic memories not so	The museum was great, our son loves watching Andy on CBeebies so this was a really exciting trip, we had our photo taken by magic memories, in fairness the photos were good so we chose to buy one which wasna??t cheap ?��10.. and also paid extra to view the photos online which they said would be emailed to us within 24 hours. Today I received a link to access the photos which is wanting me to pay …	Written 23 September 2021
Louise M	5.0 of 5 bubbles	Fantastic	I have visited this museum before and I am very impressed with its management and organisation. This is a fantastic place to visit and with free admission it has got to be one of Londona??s most impressive attractions. Its architecture is exceptionally beautiful. The interactive learning experiences for children are very accessible but much is to be learnt from all of the display areas. Facilitie…	Written 23 September 2021
ldye	3.0 of 5 bubbles	Very family oriented	As a single adult, this could have been more interesting, but I did like their fossils. Lots of kids and families, it's geared towards them.	Written 19 September 2021
Meteorite-Mike	4.0 of 5 bubbles	Fantastic museum but needs some organisation!	Visited the Natural History Museum as ita??s a place Ia??ve always wanted to explore and my last visit was very brief. I booked the ticket a month in advance.The museum exhibits and building are superb! Probably the finest building and museum collection in the world. The main negatives wea??re how crowded it was. It wasna??t pleasant! I thought booking tickets in advance was because there was lim…	Written 19 September 2021
Richard B	1.0 of 5 bubbles	Absolute Dollop!!!!!!!!!!!!!!!!!!!!!!!!!!!!!!!!	If pseudo science, fake evolution and fake dinosaurs is your thing - then knock yourself out.From monkey-man to over grown lizards this veritable feast of nonsense is sure to whet the appetite of those who prefer to be given their history rather than researching it.The minute I walked in the door I couldn't wait to leave. Starting with 'Human Evolution', if you believe you used to be a fish (or w…	Written 19 September 2021
liz corristine	5.0 of 5 bubbles	Just Wow	This place is so big its breathtaking, its a very very beautiful building and the displays are fab - its difficult to comprehend some of the ages of the displays. loved the dinosaur section, and the volcano it was interesting.	Written 19 September 2021
UKMark-7	3.0 of 5 bubbles	Sort the wildlife area out its a shambles	Good place and a must do. The wildlife garden is a massive letdown, almost derelict, ponds empty so no way for wildlife to exisit. This area lets the whole place down its a shambles.	Written 16 September 2021
Trowbridges	5.0 of 5 bubbles	Must do the Treasures Museum , many miss this !!	I have been here many times here and cana??t believe I havena??t been up the stairs at the back of the great hall to visit a??The Treasures?which are the Museums greatest collections. Such as the first ever recovered fossil in the world that led to the discovery of the Dinosaurs and a Penguin egg that was one of three to survive being brought back by Captains Scotta??s mission in the Antarctic. T…	Written 15 September 2021
binky337	4.0 of 5 bubbles	First time here	Fantastic place,lots to see,and huge inside.Will come again as only had a short time here.Free to visit and they do timed tickets,so no waiting to get in	Written 15 September 2021
teriroftis	5.0 of 5 bubbles	Always a good little day out	I have been to the natural history museum 5 times in my lifetime and im sure there will be more ! (now aged 32) It is always a great day out and fun for all ages! Definitely a London must visit.	Written 13 September 2021
ferriby10	3.0 of 5 bubbles	An attraction on our London attraction itinerary	Spent 3 hours here. The David Attenborough part for really good in respect to the current state of the planet. Not too impressed with the museum overall. Probably not what we really expected therefore more research prior to the visit would have been beneficial	Written 12 September 2021
SuperRed123	4.0 of 5 bubbles	Pretty good.	NHM is a staple of London Attractions, but it never seems to change, which means that having done my 3rd Visit in 9 years last month, I'm getting a little bored. If you're a first timer, do go, but for many, it is diminishing returns, I feel, because the exhibits never change. Cafe run by some surly Italians, for some reason. Not great, that bit. Allow up to 3 hours.	Written 12 September 2021
Andy K	5.0 of 5 bubbles	Amazing!	What an amazing experience for people of all ages. Therea??s so much to see and do. I would highly recommend visiting this museum.	Written 11 September 2021
Al James	5.0 of 5 bubbles	Amazing	Fantastic museum with plenty on interesting displays for all age groups. Interactive pieces to support the artifacts and keep children engaged and entertained. All housed in a stunning building. The Fantastic Beasts which was an additional cost ticket was ok, but the rest of the museum was far more interesting. Especially the the dinosaur displays and creepy crawlies for the children. Highly reco…	Written 9 September 2021
SC	5.0 of 5 bubbles	Perfect Activity.	Wow! What a day out! This place is amazing for couples, friends and families and there is so much to see and do. Lots of natural history and different monuments to study, look at and enjoy. Everything is examined in short brief points that dona??t over complicate things. Everywhere was clean, tidy and the museum was just stunning! As a FREE place to visit in London that will cost you nothing more…	Written 9 September 2021
Heather W	5.0 of 5 bubbles	Must see	Fantastic place with multiple areas of interest. A must see when in London! And such a beautiful building! Plenty areas to have refreshments as well. Loved it!	Written 9 September 2021
jasonh-sarahh	5.0 of 5 bubbles	A must when visiting London	What can be said about entering this magnificent building but 'breath taking'. The architecture if phenomenal let alone the exhibits. We spent 2.5 hours in the museum. Unfortunately, we did not have time to visit every exhibit however as it was free to enter, this did not matter. We would definitely return.	Written 5 September 2021
Libertee_25	5.0 of 5 bubbles	Fab afternoon in an awesome place	Fab afternoon in an awesome place Make sure you have plenty of time to visit as there is so much to see. The staff are lovely too	Written 4 September 2021
Karl S	4.0 of 5 bubbles	Very good, well worth a visit	Great museum, kids loved the dinosaur exhibit, the rest was slightly less impressive, but ita??s hard to top dinosaurs!!Clean facilities, helpful staff, and ita??s FREE!	Written 3 September 2021
jessicamarshall	5.0 of 5 bubbles	Massive museum for free!	So much stuff to see! Probably best museum out there and ita??s free! It was amazing learning new things and seeing all the specimens, absolutely loved it. (Donate if you can though)	Written 1 September 2021
Jess	5.0 of 5 bubbles	Brilliant FREE day out but please donate if you can!!	From the outside the building is very impressive. And on the inside it is even more so! We booked online tickets for 10am and headed straight to the dinosaurs. We explored the museum for 3 hours and could have much easily stayed longer but my youngest didna??t want to stop and actually read anything, he just wanted to flit around and quickly look at each exhibit. Yes it was busy but not over crow…	Written 30 August 2021
GingerFanny	3.0 of 5 bubbles	Too crowded!	Booked our tickets online in advance and gave a donation, which was all easy. Arrived at the museum and didn't have to queue, which was nice considering it was still the summer school holidays. The museum building is impressive. When you first walk into the main entrance, you cannot help but be amazed by the huge whale on display. But,,,after 2 hours, we'd had enough. I'm sure it's not entirely t…	Written 29 August 2021
ladyraceruk	3.0 of 5 bubbles	Great exhibits but bring your own sanitiser!	The museum itself is lovely; the building is magnificent and the displays are some of the best Ia??ve seen. Ita??s easy to spend a whole day in here. However, visiting during COVID wasna??t as enjoyable as it has been in the past. Ia??m not sure the museum itself is responsible for all of this, but I do think more could have been done to make the museum feel safer. This was one of the few places …	Written 29 August 2021
Travel love	4.0 of 5 bubbles	Great dinosaur area	The building in itself is worth the visit and great dinosaur display; the other displays are average, bur nice. The free tickets are impossible to get at short notice, but you can buy a membership that entitles to entry without booking for one year.	Written 27 August 2021
dcems	3.0 of 5 bubbles	Prebook tickets	Museum has some excellent displays and areas. However I didnt enjoy my visit as much as i have done in the past. As its free you cant really complain, but its lacking something.It was busyBring your own anti bac as most of the stations were emptyLots of kids running around screaming unsupervisedThe dinosaur exhibit is very popular, and is therefore crowded. I found it very dark.We paid for the fa…	Written 26 August 2021
DuinoAlumni	5.0 of 5 bubbles	Delightful experience	This museum never ceases to amaze me. We bought tickets for the Mystical creatures exhibition. It was so worth it. We got to by pass the que getting in. It was not overly crowded. The exhibition was great and the kids enjoyed it and so did i. It was well thought off and planned. Definitely worth the money. The busiest was the dinosaur area which was packed. I suggest doing that first. The food is…	Written 24 August 2021
Tracey M	5.0 of 5 bubbles	Superb museum	Well worth a visit and it is free. All ages will find it interesting and informative. Staff on hand to explain in more detail if needed. Can spend a full day there.	Written 23 August 2021
Arthur Villon	5.0 of 5 bubbles	Worth it	A lot to see and learn for all people of ages. A great London attraction, where you can see the wonders of the natural world for free! But do support the museum with a donation if you can afford to!Some breathtaking exhibits and rare gems to be seen in the vaults! Worth a trip	Written 22 August 2021
James MacRae	4.0 of 5 bubbles	It was good.	I liked reading all the facts about all the gems and were the came from! There is loads to see on the inside and a lovely building to see on the outside! But the only thing was that. Personally, I think there were maybe to many people in there at the same time.	Written 22 August 2021
Hist200	3.0 of 5 bubbles	Some bits were excellent	Ia??m a history teacher, so you would think that I would love this place. However, I found some of the displays a bit dated, especially where there was the stuffed mammals. On the other hand, some parts of the museum were exceptional. Hintze Hall and the giant whale skeleton are a must see. We also loved the collections of gems, minerals and precious stones. We had pre-booked but they were accept…	Written 22 August 2021
Beverley T	4.0 of 5 bubbles	Fun free morning	Spent a morning here with 2 teens who are very interested in natural history. Currently they are asking people to book ticketed time slots, which are free. All these were booked up for the weekend we were in London, but we heard they have a limited number of walk in spaces each day so arrived just before opening, joined a short queue and quickly gained admission. Some really interesting exhibitio…	Written 21 August 2021
Faye H	4.0 of 5 bubbles	Wonderful! Just need more crowd control in some areas	Beautiful building with loads to see and learn! A great time had by all! Seeing our dinosaur mad sons face light up was just such a beautiful thing. We loved it! My only negative point is that the dinosaur part and mammals should have been better controlled especially at the moment. It was very over crowded and that made me feel very uneasy. People pushing past and ontop of eachotherThe rest was …	Written 19 August 2021
Kev B	5.0 of 5 bubbles	Wonderful Day Out	The kids loved it. The T Rex should not be missed.Was clean and tidy, helpful map and friendly staff on hand. Very nice to be able to explore at your own pace and not be rushed. Cafe was expensive @ ?��2.30 for a can of coke so best take a packed lunch. Good to get there early as crowds were forming after lunch when we left. Very interest visit with some wonderful items on show.	Written 19 August 2021
Chris	2.0 of 5 bubbles	Tired and dated	I have been visiting here every few years for nearly 4 decades and other than temporary exhibitions it has not really been updated. The exhibits are tired, and interactive elements are mainly broken or tatty, and the museum just does not offer a 21st century visitor experience. This is such a shame as the science and research carried out by their staff is rightly celebrated- but this is not appar…	Written 19 August 2021
Tammy H	5.0 of 5 bubbles	Great day out	Great free family day out. Expensive cafe inside but you can bring a picnic. Spent around 5 hours in total. Would visit again.	Written 19 August 2021
mally308	4.0 of 5 bubbles	A collection of history and science not to be missed	Visited a few times before but took the kids this time, Ia??ll be honest this whilst still amazing was my worst visit. They havena??t relaxed enough post COVID, the missing dinosaur in main hall is a total disappointment and the rip off that is the magical beasts is not worth the money. That said the normal standard collections, information and history is amazing as ever	Written 19 August 2021
Nicola Thornton	2.0 of 5 bubbles	Disappointed!	We visited last week with our 2 children ages 7 and 5. They have been desperate to visit for such a long time so we travelled from the north east for a few days so we could take them along.We arrived to massive queues but luckily nwe already had tickets so we didn't have to wait. When we got in there it was rammed!!! To the point that my 7 year old started crying because grown adults were pushing…	Written 18 August 2021
Amanda F	5.0 of 5 bubbles	Always great	Always a great place to visit every once in a while. Covid safe and one way directions.Even as grown ups its nice to see.	Written 16 August 2021
Kmay123	3.0 of 5 bubbles	Fantastic Beats exhibition not worth paying for	This exhibition was not worth paying for. Me and my nephew love the movies but this really did not have much to do with them and we both got bored quite quickly. Only a couple of props on show from the films. Quotes which have come from Newta??s a??book?are displayed to describe some of the a??fantastic beasts?and then there are a few bits to show how the so called beasts link back to real and my…	Written 15 August 2021
kasim a	5.0 of 5 bubbles	24 years and still one of my favourite places.	Simply nothing too much to be said. I've been coming here all my life and it never fails to fascinate me. Sometimes I go alone just to take in the pure awe of all their exhibits. I would recommend coming here to anyone (entry is free!). It's a lovely way to spend your day and the food is reasonably priced and very decent for museum food!	Written 15 August 2021
JulesG24	4.0 of 5 bubbles	Certainly worth a visit.	Love visiting here, always lots to see and do with not just items on display but the building itself. My two children loved following the map and interacting, reading all the information. Would highly recommend	Written 14 August 2021
darceyhorse	4.0 of 5 bubbles	Lots to see. Take a picnic.	There is so much to see here. Something to capture everyonea??s interest and well worth a visit. The tickets are free. People were packed in so tightly that seeing things properly was made impossible. Our 9 year old lost interest quickly after getting fed up of having to fight through crowds at every turn. That was a real shame, as it meant he chose to cut our visit short and we didna??t see ever…	Written 14 August 2021
paulawiddowson	5.0 of 5 bubbles	Great visit - just as you remember from being a child	Fabulous restless earth section, covering volcanoes, earth quakes and minerals....then a visit to to dinosaurs is always a must.Good coffee, but importantly you can take your own food in and use the cafe - great idea for families.	Written 14 August 2021
Gaynor L	5.0 of 5 bubbles	One of the best things to do in london	Oh my god! Wow!The building...superbThe artefacts....out of this world!The staff....professional, knowledgeable, brilliantThe food hall...yummy and excellent valuePicnic areas...Great for familiesThis is probably the best museum I have ever visited in my life, seriously...It would get 10 star if I could give it.Well done everybody who works there and who contributes to this delight. We are so so …	Written 13 August 2021
martina a	2.0 of 5 bubbles	Nice place but zero social distancing	I really like this museum and have been several times over the years two problems this time. that wonderful dinosaur in the middle has been removed and replaced with something weird hanging on the ceiling and I was shocked seeing the crowd in there with zero social distancing I found that appalling and it ruined our day. Our kids wanted to walk through the dinosaur section but we would have liter…	Written 13 August 2021
Jacquelineg05	3.0 of 5 bubbles	Good day out	It was really busy which meant people were walking in all directions, getting in the way of what you are trying to look at. The museum is great and therea??s a lot to see however we didna??t really know which way to go in order to see everything. Food was very expensive.	Written 13 August 2021
lk73	3.0 of 5 bubbles	Fantastic Beasts Rip Off	Fantastic Beasts exhibition is a complete rip off at nearly ?��60 for a family of 4. It was short, dull with not one exciting feature. No idea how they are even charging for this. DO NOT waste your money.	Written 12 August 2021
Emily I	5.0 of 5 bubbles	Lovely tour guide	I really enjoyed my experience at this museum, it was really interesting and therea??s lots to see, I highly recommend people do the spirit tour it was so interesting and our tour guide Emilie was so lovely and really knowledgeable and made it really fun	Written 12 August 2021
Lewis	5.0 of 5 bubbles	The place to visit in London	Doesn't matter what age you are, you'll love it here. It's a surreal experience seeing dinosaurs skeletons tower over you, asteroids and star dust in glass cabinets dating billions of years ago and extinct wildlife exhibits. There's information plaques dotted around so you can take a leisurely stroll at your own pace with seats dotted around.There is a cafe but its very busy, you will also need t…	Written 12 August 2021
mollyQuel	4.0 of 5 bubbles	Good museum	Really good museum. So much to see. A lot busier than most other museum -lots of younger children -plenty of interactive displays to keep young ones entertained. But lots for adults to see too. Beautiful building -lots of detail.We had pre-booked online -we arrived about 15 minutes before our time slot of 11:45 and were able to walk straight in (was via a side entrance near the science museum-the…	Written 12 August 2021
Phillippa C	4.0 of 5 bubbles	Worth a trip	We did enjoy this- loads to see and lots to learn. Have to say we were disappointed at the lack of access as a lot of the lifts seemed to be out of use so we had to cart the pram up and down stairs- and we couldna??t go to the final red area as the stairs were too many, we couldna??t get on the elevator because of the block in the middle and the lift was out of use. All in all though a good day a…	Written 11 August 2021
Mel S	4.0 of 5 bubbles	Excellent, but very busy	We spent approximately 3 hours at the National History Museum. Exhibits were amazing throughout, but it was very busy which you would expect during the summer holidays. Make sure you book and have a great time.	Written 11 August 2021
imi w	5.0 of 5 bubbles	Natural History tour guide	Tony, our tour guide, was absolutely amazing when giving us the tour. He was very knowledgeable giving an insightful tour around the museum, he made the experience absolutely wonderful and me and my family thoroughly enjoyed the tour, thankyou very much ! He made the tour very fun with jokes and also very interesting facts which i think made my experience 10 x better.	Written 11 August 2021
pinkbobby124	3.0 of 5 bubbles	Not that good anymore	Been here before 9 years ago and it was way better then. Bit of a disappointment this time and not that interesting anymore. Think they focused too much on the very expensive Fantastic Beasts exhibition. Real shame won't be returning.	Written 11 August 2021
Traveller162014	4.0 of 5 bubbles	It Was Good, That	I very much enjoyed this trip to the Natural History Museum with my three pals. We hadn't booked tickets, but arrived at 10am to queue for about 10 minutes and then were released into the exhibits (we were overjoyed to find it was completely free!). First stop, the bogs. These were located at various points throughout the venue, which was a huge relief seeing as I was travelling with someone with…	Written 8 August 2021
Cojeet	4.0 of 5 bubbles	Dinosaurs Rock	The dinosaur exhibition is very good. Though it would be nice if there was more information and most activities for kids because kids absolutely love dinosaurs.Good experience but I feel aside from the dinosaurs, it is a bit boring for children.Gift shop was nice but a bit pricey.	Written 8 August 2021
Mumtaz Leeds	4.0 of 5 bubbles	give a donation, free venue	okay, I reviews the other museum and think I meant this one. lovely helpful staff and they take covid and safety of people and the ornaments serious! the only reason I gave 4* and not 5* is as there is a shop there with toys and things to buy (like a basic writing pad for ?��5!!! with?!) but for children and parents no where to eat or get a drink. so you are stuck in there and once you leave you …	Written 8 August 2021
eve	3.0 of 5 bubbles	please step up the vegan cafe options	here again to review the cafea??s vegan options: the actual museum is obviously gorgeous and beautifully set out, engaging and informative! side note though i would book online - ita??s free & it saves you from queueing in the rain for 45 mins anyways: overall the vegan options in here were a bit poor compared to the science museum.we had a falafel and hummus wrap :/ which i personally think is a…	Written 7 August 2021
Revinja	5.0 of 5 bubbles	Amazing	My husband has been wanting to visit for years and we finally got the chance to go and it didna??t disappoint we had a wonderful few hours totally captivating	Written 6 August 2021
Glenn H	5.0 of 5 bubbles	Amazing a must see in London	Stunning museum and free of charge to get ina?|please give donationa?|saw Tsunami memorial which was what we went for and it was stunning?.it poured down with rain which made it even more special if you understand etc	Written 6 August 2021
Katy R	3.0 of 5 bubbles	For young children only	t's a beautiful building, filled with lots of fascinating things but our experience was spoiled by several factors. I visited with my teenager on a weekday morning in the hope it would be quiet and stress free. We really wanted to see the dinosaurs, it was our main reason for visiting, but the exhibit was boarded in so the walkways were far too narrow and so dimly lit that we could hardly see. So…	Written 6 August 2021
Brenda_T2782	3.0 of 5 bubbles	Probably best on a quiet day	My husband, teenage daughter and I visited yesterday and like other reviewers said there is lots to see and also quite narrow places at times and as it's low cost to get in there were lots of young children who are not necessarily stopping to read all the information and as a result there were times when it was very crowded and difficult to keep any distance from others. There were lots of signs …	Written 3 August 2021
John M	5.0 of 5 bubbles	Great visit	Was with three under 10a??s who was amazed with the museum, we could have spent a week there as there is a huge amounts to see. If you are a member or patron there is even more to see. Great for large groups too. Lifts are available to get other floors. Places to eat and drink with toilet facilities in two zones. Museum shops have an array of minerals/ gems and many other items to buy, the gem st…	Written 3 August 2021
flyingpig1872	1.0 of 5 bubbles	JUST DON'T GO HERE!!!!!!!!	My wife and I visited last week as the country was starting to come out of lockdown,we had secured tickets and booked weeks before so we thought that the museum would be quiet as they were only allowing in bookingsHow wrong was I ,it was jam packed, we went to see the dinosuar exhibition which was narrow and in a one way system,there was so many people in this small area ,banging into us,trying t…	Written 3 August 2021
Jacb64	5.0 of 5 bubbles	Great to visit - free entry - loads to see	There's not many places you can visit inside these days that doesn't cost you an arm and a leg. Lots of facts and interesting things to see - if you love nature and history. Only used cafe to buy a drink (bottle water ?��2). Shop had lots of bits and pieces - ?��3 for a magnet.or key ring.	Written 2 August 2021
VEM1982	4.0 of 5 bubbles	Enjoyed	The museum was big and there was plenty to see (we did not see it all). Enjoyed the red zone, saw most of the blue zone and a little bit of the green zone. Would have stayed longer, but it was a very hot day.	Written 2 August 2021
FamilySuds	5.0 of 5 bubbles	Most amazing museum	Fab daya?|again. Love this museum. We bought a family membership that allowed us to enter the Wildlife Photographer 2021 exhibition and Fantastic Beasts Wonders of Nature for free. Thank you to Marie for sorting our membership. The photographic exhibition was calm, spaced and beautiful. If you love all things Potter, then book to visit the Wonders of Nature ita??s well worth it. There are great c…	Written 1 August 2021
Sarah C	5.0 of 5 bubbles	Excellent exhibits and very informative - and free !	My husband had been wanting to come here for a while so we had a few days in London as we couldna??t go abroad again this year. He was not disappointed. The dinosaur exhibits were amazing and I loved the architecture of the building - all the animals on the walls are extraordinary when you think they were put there in the 1800a??s. Allow about 3 - 4 hours to have a good look around. Definitely wo…	Written 31 July 2021
cazjackie31	2.0 of 5 bubbles	Not for adults or children	Boring boring boring. I could say as an adult it was better for children but l am sure a lot of children couldn't see, couldn't understand the buttons or understand the comments. I did a lot of people watching and the majority of children - of all ages, looked bored stiff. Not allowed in certain entrances as "ticket" only - who knew unless you went online. So queued up and just got in. If you wan…	Written 31 July 2021
Jackie - Wales	5.0 of 5 bubbles	Fantastic museum for a 6 year old	Allow a few hours to look round - take few snacks / drinksWill definitely visit againCan park for free on a Sunday on nearby streets - check signs	Written 28 July 2021
SueWolves53	4.0 of 5 bubbles	Great free visit	As we visited during Covid restrictions we had pre-booked a time to visit to ensure we could get in. Although we have visited London many times we had never been to this museum and thought it was time we did especially after seeing TV programmes about it.The building is a beautiful setting for these exhibits. The blue whale is the most impressive display and the one most people will remember alth…	Written 27 July 2021
Cazzas83	3.0 of 5 bubbles	Will keep you entertained for a few hours	Visited the museum on a recent break to the City. Having been to London many times before, have never ventured as far as the museum. With Covid restrictions in place we did secure our free entry before turning up just in case numbers were high and we got turned away. Upon entry the iconic hallway is breathtaking with the Great Blue Whale skeleton hanging from the ceiling. The museum is broken dow…	Written 25 July 2021
LordOddie	1.0 of 5 bubbles	Nice if you want a sauna.	Ridiculously hot. We left after 20 minutes because it was like a sauna. You would think an attraction like this would be air conditioned when it was 29degrees outside.	Written 23 July 2021
john77rose	5.0 of 5 bubbles	National history museum	First of all what a building, as soon as you walk in there is so so much to see and interact with, there was one way systems throughout the museum.	Written 20 July 2021
Sarah	5.0 of 5 bubbles	Must see!	Great museum, loved seeing the museum that has been in so many films! Particularly liked the dinosaurs and so did our 3 year old.	Written 19 July 2021
Bera D	2.0 of 5 bubbles	Wish the dinosaur had taken some adults for lunch.	They need to work out a way to have adults only times. The whole place was like a giant cr?��che. I dread to think what it will be like over the 6 weeks summer holiday. I have no problem with kids needing to learn but there was no learning going on. Mums were mostly on the phone.	Written 19 July 2021
bm230199	3.0 of 5 bubbles	Not an amazing museum but something to do while in London I guess	Honestly, I was expecting a little more from the National History Museum. There just didn't seem to be much to see and given the size of the building I was surprised. The animal and dinosaur section is probably the most interesting but given the size of the building I felt like there should be more to see, especially when a huge section of the museum was dedicated to rocks which I'm sure some peo…	Written 19 July 2021
Debsmcv	4.0 of 5 bubbles	Great time.	Great day out and worth a visit. Lots to see and do and to learn about. My son really enjoyed the earth quake experience and the hands on things to try.	Written 18 July 2021
ANON	3.0 of 5 bubbles	Dont take a camera	Building amazingthe exhibition aimed at a family/child audienceVery unfriendly to photographers. A friend and I went to photograph the building for our own pleasure but the moment we entered, despite 1000 people with mobile phone cameras, which today are very high spec, taking tens of thousands of images already wandering around we were pounced on within 5 mins for sitting on the floor, then 5 mi…	Written 17 July 2021
Howard S	2.0 of 5 bubbles	Totally poor	I found the museum was a pale imitation of the museum I first visited thirty years ago. Where are the extensive displays. I found the dinosaur exhibition goodish, the mammel exhibition mediocre, the whales and large animals looked so bored, as to the rest of the museum given over to interactive learning and of no interest except to kiddies.	Written 15 July 2021
Louise	4.0 of 5 bubbles	Good FREE day out	Great free day out although some areas were closed there was still so much to see Wildlife garden was a bit disappointing but understandable as the pandemic is still easing. Wasna??t very much in the gift shop but Ia??d say this is a perk as I normally just buy stuff I dona??t need or use Highlight was seeing the cheddar man - but almost walked past him! Would I go back? Absolutely	Written 13 July 2021
Erica R	4.0 of 5 bubbles	A definate must see for Potter Fans	Fantastic Beasts. Very interesting and a definite if you are a potter fan. Lots of interactive information and things to press for children and adults alike. The dragon was amazing.	Written 8 July 2021
Tom H	5.0 of 5 bubbles	Amazing museum	Loved the whole thing, but the best part was the mineral collection which I felt was somewhat hidden from the main part of the museum, you can spend hours looking at a massive collection of minerals and gems from all over the world.	Written 7 July 2021
LeanneR102	3.0 of 5 bubbles	Lovely museum	Pre booked our tickets (which I think they should keep by the way!) and walked right in. No one checked our bags even though the people in front of us were being checked. Managed to look at all the exhibits which we enjoyed. Even though social distancing was there (signs on the floors and walls etc) barely anyone was adhering to it. We had brought sandwiches with us and went to the dining hall to…	Written 7 July 2021
anthony e	1.0 of 5 bubbles	No control, kids running riot. Masks under chins. Not a member of staff in sight.	This is our 2nd visit to this amazing museum but this time I feel we have been let down emmensley.Making your way around and there is no control over anything. People ignoring the one way system parents letting their kids run riot whilst there busy on the phone or talking away. People walking around with their masks hanging off there faces or under their chin. Nobody around to manage what is happ…	Written 7 July 2021
RObbo60_11	5.0 of 5 bubbles	Excellent Museum	The last time I went to the NHM was a school trip some 45ish years ago and it was superb. We had a great time and the dinosaurs and blue whale were my favourite. Very busy with lots of children with their families despite it being school term which was surprising, remember you need to book.	Written 7 July 2021
123pix	5.0 of 5 bubbles	Amazing!	Wonderful experience, so much to see. Stunning building with excellent exhibits. On entry you can buy a map for ?��1.00 explaining all the zones, which is easy to follow to ensure you capture all that is on offer. The blue zone was a real highlight, great for all the family. Highly recommend a visit.	Written 6 July 2021
CapDeathCarpet	4.0 of 5 bubbles	Fatntastic Beasts Superb - Rest not so much	We came to see the Fantastic Beasts exhibition and it was absolutely amazing, so well done in the way that they wove the Harry Potter films with the natural world. The room setting was lit atmospherically and the range of displays was varied and captivating.Really worth a visit, we also managed to see some of the dinosaur exhibits while we were here.That's the positives..now for the negatives:The…	Written 5 July 2021
Lauren G	5.0 of 5 bubbles	Fun little trip out!	Always wanted to come here and it was very fun. Really liked the fact that it was free entry! Really enjoyed seeing the dinosaur section! Was a little upset you had to pay if you wanted to see Wildlife expedition and it wasna??t like a small amount of money it was just over ?��16 each per person if it was ?��5 I would of happily paid it! Liked having the gift shop to look at towards the end, got …	Written 4 July 2021
MandCinlove	5.0 of 5 bubbles	Fantastic!	Last minute decision to visit as we arrived in London earlier than expected. So very glad we went. The whole museum is so well thought out and the descriptions and explanations of exhibits are all well done. Staff so helpful. Personally I thought the price of ?��16.10 per adult was excessive for the wildlife photography exhibition and so we didn't do it but I know the museum needs to make back hu…	Written 4 July 2021
Susan D	4.0 of 5 bubbles	Everyone should visit!	We absolutely love this place! This was our 4th visit and there's still more to see. So many amazing exhibits and plenty to keep children of all ages interested. Would highly recommend a visit.The only thing that disappointed me was when a rude customer in the coffee house decided to be very difficult, the manager, instead of defending his colleague, decided to pander to the shocking behaviour an…	Written 30 June 2021
Jconnolly	5.0 of 5 bubbles	If you dona??t love this place you are crazy	This is right on our doorstep the most beautiful place in the uk the history and the knowledge you leave with is just amazing! I could spend a week in here and still find out so many new facts.	Written 29 June 2021
Kevin	1.0 of 5 bubbles	Unfairly treated	Felt like without pre booking tickets was penalized unnecessarily forced to wait longer in large cue whilst pre booked ticket cue was empty for while. When entered had locked suitcase checked, bottle of open alcohol was inside from a few days in london sightseeing trip. Even tho it was not hidden and remaining in locked suitcase going in locker before walking around, was refused entry unless disp…	Written 28 June 2021
Chilternprince	4.0 of 5 bubbles	What a place!	The building is truly impressive. It really is a cathedral. I only went for the architecture and I wasn't disappointed. Well worth a visit for that alone.	Written 27 June 2021
JoeMurph89	5.0 of 5 bubbles	Always a great day out and educational too! Something for everyone	Have been here several times over the years. There's always something new and it's always a great day out. An absolute must do for anyone visiting London. My favorite area this year was the Homo evolution section. My girlfriend loved the crystals and her young boy (3) loved the dinosaurs (although also finding the mechanical T-Rex terrifying). Something for everyone	Written 25 June 2021
Francisca Sousa	1.0 of 5 bubbles	They just want your money!	So my partner and I were going back home and we did not have anywhere to keep our suitcases. When we arrived at the museum (already with our tickets) we were advised that we needed to leave our bags at the cloakroom. Imagine our surprised when a guy there told us that we needed to pay 21?�� in order to be able to visit the museum without our suitcases. We said that we were not going to pay and th…	Written 22 June 2021
JoJo	5.0 of 5 bubbles	Pleasant to go now ita??s now so busy	During covid times, ita??s a much more pleasant experience- not too busy and bookable slots. We havena??t been for 15 years, and back then it was so busy you couldna??t really see all anything with small children. Now the kids are grown up and times are different, ita??s clean, spacious and well signed. The toilets are spotless, cafes available ( we didna??t use) . My only criticism is it closes …	Written 21 June 2021
Karlos	5.0 of 5 bubbles	Brilliant Museum	Great museum, with lots of interesting and informative exhibits. Lots of different areas to explore and lots for little ones to look at and learn about.	Written 21 June 2021
Fariba M	5.0 of 5 bubbles	Great Exhibits	We have been visiting with our children regularly, and it always provides a great experience, and lots to learn & admire.	Written 20 June 2021
Guy	5.0 of 5 bubbles	Amazing as ever	Really nice and quiet due to COVID! V safe everywhere, staff always helpful. Photography exhibition is amazing	Written 19 June 2021
Emma W	5.0 of 5 bubbles	Really good Covid-safe experience	We went here on Monday 14th June and pre-booked tickets for the 10:30am slot. The museum managed the number of people really well and it felt super safe with lots of staff walking round and washing down the interactive exhibits and glass fronts. It was honestly lovely to be in here when it's so quiet.	Written 16 June 2021
Andrew J	5.0 of 5 bubbles	Simply my favourite museum ever!	I always love coming to the Natural History Museum, it just brings back some many childhood memories of school trips and family outings! It never lets me down!	Written 16 June 2021
Andrew H	5.0 of 5 bubbles	My Favourite Museum	I love this place. I hadn't been for years so when we visited London with some friends we kept one morning free to revisit. It was an absolute joy. The staff are great, every room of this massive museum is stuffed full of great exhibits and superbly presented information and it's free to get in. Amazing. My best experience of 2021 so far. I cannot wait to come back soon.	Written 13 June 2021
Edward	5.0 of 5 bubbles	Must visit	A must visit for anybody in London. It has something for everyone. One of the best museums in the world.	Written 13 June 2021
CarsMaiden	4.0 of 5 bubbles	Needs air conditioning and better cafe	The dinosaur part is particularly good as is the Earthquake/Volcano area.The rest is pretty much as I remember it as a kid which is fine.It was ridiculously hot in there. Didna??t appear they have air con or if they do it certainly wasna??t working. Pretty uncomfortable walking around in the heat, especially when we are required to wear masks (which Ia??m not against)The restaurant is a disgrace.…	Written 11 June 2021
BackPacker800547	5.0 of 5 bubbles	Always a treat	Not my first visit and won't be my last!I was very keen to see the blue whale in the foyer, but did feel it needed to be lower to fully appreciate it. I get that it has a curve in it but it is a bit of a dangler and doesn't have anywhere near the same impact as the diplodocus.They have managed the CoVid stuff well and it's good to see so much still open. I did miss seeing the glyptodon as that on…	Written 11 June 2021
brianmk2018	3.0 of 5 bubbles	Poor social distancing management	The museum exhibitions were fine, however I did not feel at all Covid secure in several areas of the building...* No social distancing whatsoever in popular sections such as the dinosours zone.* No attempt by staff to limit the number of people entering the popular / busy areas.* Many children not wearing masks.* Insufficient hand sanitiser stations around the building.I felt a lot less safe than…	Written 11 June 2021
william123	5.0 of 5 bubbles	Very interesting	For a free experience, I would 100% recommend an afternoon at the natural history museum. Many real dinosaur bones.	Written 10 June 2021
Bobby & Sid	5.0 of 5 bubbles	A must do	This is truly a fantastic experience and an amazing day out - We had a wonderful time and will definitely be returning for more historical encounters	Written 6 June 2021
mkpSomerset	1.0 of 5 bubbles	No social distancing	Poor effort. Usual great artefacts but given covid19 times, with timed entrances there were was no social distancing whatsoever inside, some guests also chose not to wear masks, which was not enforced. So fingers crossed.	Written 5 June 2021
Nikitriaone	5.0 of 5 bubbles	Naturea??s wonders in an amazing setting	We took our little ones for their first visit and as usual it didna??t disappoint. The booking process was simple and effective.We visited several galleries including the dinosaurs and they loved every minute. They had fun learning about the amazing exhibits and enjoyed some of the interactive displays, making a volcano etc. Throughout the museum is immaculately clean. There are numerous well sto…	Written 5 June 2021
Peta P	5.0 of 5 bubbles	Great place to visit	Came here with 2 five year olds and a 10 year old. So much to see and we had a fabulous time. After the kids had seen the dinosaurs however they got a bit bored but we had done most of the museum so not too bad. Such a good time though and would come back again. Would be great to see more interactive things for the children and I must say that the staff were lovely and very knowledgeable	Written 4 June 2021
FijiJames	5.0 of 5 bubbles	Fantastic and well worth a visit	Absolutely amazing first trip for 2 five year olds and staff really helpful. Food not bad but very expensive so Ia??d take your own as there are picnic areas	Written 4 June 2021
PascalPPPetit	5.0 of 5 bubbles	Wildlife photographer of the year exposition	Always a pleasure to visit this museum, even with the current conditions. We went there with my daughter to see the Wildlife Photographer of the Year exposition and it was a great experience.First, the safety was really taken care seriously which is obviously essential today. Despite the location of the exposition was not really clear from the entrance (this hall is always so overwhelming by its …	Written 4 June 2021
David B	4.0 of 5 bubbles	Loved the dinosaur section	Reliving my childhood by taking the wife to the museum. Some of the stuffed animals have seen better days and probably need retiring. Loved what they have done with the dinosaur section, ita??s awesome especially the interactive big Dinosaur please remake the rest of the museum like this	Written 26 May 2021
Bestyman	5.0 of 5 bubbles	Well worth a visit.	Lots to see and do here. Need advance tickets so book early. Tickets are free with donations. Lots of room and good Covid rules. Well worth a visit.	Written 23 May 2021
Sara K	5.0 of 5 bubbles	nice and friendly	Very nice. I went with my grandparents and they provided a wheelchair for them. We had a nice experience and my grandparents managed to have a proper long tour without getting tired.	Written 10 May 2021
Odyssey40035713839	5.0 of 5 bubbles	Smart museum	This museum was actually well amazing. Me and my misses spent over 3 hours here learning and laughin. Nature section is awsome	Written 8 March 2021
pug	5.0 of 5 bubbles	lovely day out	really lovely day would recommend to other families keeps children happy it has interesting information my favorite part is seeing all the stuffed animals	Written 20 February 2021
Paul Mastern	4.0 of 5 bubbles	Love this place.	I've been to the Natural history Museum many times and I love this place. I will say that parts of the musuem do feel dated but still holds its charm, would recommend.	Written 16 February 2021
Tango Romeo	5.0 of 5 bubbles	If you love natural history, it's a place to go!	It's a must-go-place for natural history lovers. It shows varieties of prehistoric animals that lived a very long time ago from many 100s of millions of years ago to about 10,000 years ago. Not only it shows dinosaur displays and fossils, but it also exhibits rocks, minerals, earth science and space.I never get bored of this museum every time I visit London. Typically, I spend about 3 hours.Once …	Written 12 February 2021
lauragray304	5.0 of 5 bubbles	Exceeded Expectations.	Having visited London a number of times, we always prioritised other places to visiting the Natural History Museum...what a mistake that was! We managed to fit it into our trip this time and couldn't understand why we hadn't been before. It was fantastic. Easy to navigate, informative and fun interactions for children. It's immense, so either give yourself plenty of time, or tackle sections over …	Written 23 January 2021
Ray	5.0 of 5 bubbles	The Best museum in the world	If the collection didn't impress you, the building sure will. This is where you can combine your love for nature, science, history and architecture. This magnificent building that looks like a cathedral/palace, has millions of objects that are million year old. From most famous T-Rex, rare animals/birds to some exotic plants whose tiles decorate the museum's ceilings, this is one place that I can…	Written 23 January 2021
Chad2014	5.0 of 5 bubbles	Great for kids	Lots of kid's favorites,lots of interactive exhibits. The building it's in is gorgeous, especially that main hall. Fun part of town too.	Written 12 January 2021
Calebe Bruzzi	5.0 of 5 bubbles	Amazing place	I went there with two classmates while studying in London in 2017. The place is huge, easy to get lost inside. The entrance was free at that time and the visit started on the Space/Planets area. There is so much to see there, you can easily spend all day there and don't even see everything if you pay attention to all the details.	Written 11 January 2021
Tracey	5.0 of 5 bubbles	So informative	I had an amazing time at this FREE museum. I have been a few times but every time I go there seems to be something different. Despite the COVID restrictions shutting down some of the tactile displays I still had a great time with my friend.	Written 21 December 2020
Weary Traveller	5.0 of 5 bubbles	Amazing, go! Now!	If you haven't been before, thers nothing else to say but amazing whether you're 8 or 80! Stop looking at reviews and just go...	Written 18 December 2020
Sue L	5.0 of 5 bubbles	WPOTY Exhibition	Wildlife photographer of the year exhibition, Stunning. Well managed, timed visit with one way system throughout the museum	Written 14 December 2020
Jordan L	5.0 of 5 bubbles	Wildlife Photography of the Year et al	Fantastic morning spent looking at the amazing finalist entrya??s for the Wildlife Photography of the Year.Afterwards went for a wander into the Dinosaurs exhibit, and spent several minutes utterly mesmerised by the striking similarities between the front claw (hands) of a T-Rex, and the right hand of Jeremy Beadle... Evolution or full circle revolution? Ia??ll let you be the judge!	Written 14 December 2020
Emily	4.0 of 5 bubbles	Enjoyable Visit.	Enjoyable visit, plenty to see. Good range of exhibits with descriptions. However was very busy, so not exactly a relaxing trip.	Written 9 December 2020
JamieNichols1989	5.0 of 5 bubbles	Great display in a beautiful building	I've been coming here most of my life and I still stand in awe of the building itself and also the exhibitions inside. Plenty of Covid precautions in place so a safe visit on a day out in London	Written 5 December 2020
Chatterboxmegan	5.0 of 5 bubbles	Great free attraction	We visited the museum on Saturday 31st October. We booked tickets for opening at 10am and were really pleased we did as it was pretty quiet for the first 2 hours. We enjoyed looking around the varied exhibits before stopping for a spot of lunch around 12pm.I wanted to give a specific mention to the gent with the beard who works in the cafe. He was working his absolute socks off and was extremely …	Written 11 November 2020
hilary d	5.0 of 5 bubbles	Last museum visit before 2nd lockdown 3.11.20	Booked a slot for Tuesday 3rd November,ahead of the 2nd lockdown!I used to visit with my children,it was great to be alone and see the things I wanted to see!Spent 4 hours in total,very interesting.	Written 5 November 2020
John H	5.0 of 5 bubbles	A whale of a time with a 3 year old	A visit with our 3 year old who loved it...... we had planned on just taking our daughter to the dinosaurs as we were unsure of her attention span in the end we spent a good 2 1/2 hours in the museum and our daughter was entranced, granted we saw the animals, birds, dinosaurs and the volcanoes exhibits so there was a good chunk we missed but a very enjoyable visit and of course ita??s Free althou…	Written 3 November 2020
HevJill	4.0 of 5 bubbles	Always worth a visit	Booked a slot due to COVID measures and were shown in promptly at the due time. We were able to see the exhibits better than before without the usual crowds. The dinosaurs are a must see as is the blue whale. Always worth a visit to here and the architecture is amazing.	Written 3 November 2020
S4Laa	5.0 of 5 bubbles	Great visit	We visited here for the first time with our two youngest boys (aged 8 and 9). We were here about 4 hours and enjoyed our visit.	Written 31 October 2020
Melawen	5.0 of 5 bubbles	Fantastic day out	An amazing place - we squeezed in much as we could but dona??t think we saw it all. Particular compliments to be paid to the chap in The Kitchen who spotted my lipreading badge and removed his mask temporarily- he was very helpful.	Written 30 October 2020
jamisonmark05	5.0 of 5 bubbles	Excellent Attraction	Visited with my 14 and 9 year old sons. They had a ball exploring all the exhibits, especially the dinosaurs and the red zone which is about how the earth was formed. Loads to do, although most of the interactive parts are removed due to covid. Still a great day of fun and education	Written 30 October 2020
Adele S	5.0 of 5 bubbles	Free day out	Second time Ia??ve been but first for my partner..loved it the second time as much as first time.its a fascinating museum	Written 28 October 2020
Eve r r	5.0 of 5 bubbles	Visit with 5 year old grandson	He loved it. Only thing that was a bit lacking is the selection of places to eat as only one place open. What they had on offer was very limited.	Written 28 October 2020
CambridgeshireMum	4.0 of 5 bubbles	Wildlife photographer exhibition	Visited with my daughters to go the the wildlife photographer of the year.We arrived early and had tickets for the exhibition quite early in the day.Certain for the time we visited, if felt like there was a good restriction on numbers of people - this meant we actually enjoyed it more than we had last time we went (in February) when everything was very busy.If youa??re a fan of photography and wi…	Written 27 October 2020
Chelsea	3.0 of 5 bubbles	Got us out of the cold for two hours	I am happy it`s free, If I had paid to go inside I would have been annoyed.The place was a little overwhelming we didn`t really know where to go, even with a map it was pretty confusing- too much going on.So many of the interactive `games` or `experiments` were not working because of covid, maybe they could have them working and just provide sanitiser or a worker to supervise the area.Oh well, go…	Written 27 October 2020
Tylereileena	4.0 of 5 bubbles	Birthday visit	Great places, a lot to explore, the staff were nice. COVID 19 safety procedures were great.The only thing we were left standing in the rain & cold for half an hour pass our booking time as there were to many people in the museum, I suggest maybe doing a wristband system so everyone gets a fair chance to lot around the museum and unfortunately a lot of bits were closed of but thata??s understandab…	Written 26 October 2020
Mark W	5.0 of 5 bubbles	Best of the best	This is my favourite museum now very informative and well presented due to COVID unable to visit few areas but sure will be back again	Written 24 October 2020
Xavelhinha A	5.0 of 5 bubbles	Good time	Very good museum Love all about themAlot to see ij day out in London It free to go just need to go to queueVery interesting	Written 24 October 2020
NatashaWright93	5.0 of 5 bubbles	Loved it!	I loved this museum. I've been wanting to go for a long time now and I'm so glad it finally happened. Quite often you look at places and it says you will spend this much time at the venue and generally it ends up a lot less than stated. NHM say 4 hours. We were in here longer. There is so much to see, so much to learn. I think a forgotten area of the museum is the zoology area. Personally, this w…	Written 21 October 2020
AdeW6	5.0 of 5 bubbles	Fascinating ...	... to see the Museum again with limited visitor numbers - gave the place a different a??vibe?Also well managed / Covid safe - staff were nice, welcoming and helpful.	Written 21 October 2020
Dipesh M	5.0 of 5 bubbles	Lots to see	You cannot experience the extent of the museum in one trip. There is plenty to see and learn about. Definitely a must see for visitors. In the winter they also hold an ice skating rink that is pleasant but better to use earlier as it is full of puddles later on in the day.	Written 18 October 2020
27love2travel27	5.0 of 5 bubbles	Fantastic!	We took our 5 year old here and as we hadna??t been since being children ourselves we were extremely impressed. Covid safe management, when the dinosaur area got too busy, staff stepped in. Hand cleaning, plenty of space and mask requirement. Incredible building, great range of things to look at and a fantastic mixture of old and new. We loved the visit and have to say even the museum shop was a …	Written 18 October 2020
Emma_Britt	5.0 of 5 bubbles	Amazing place	Could spend all day here just looking at all the exhibits. Such an wonderful place. Booking system was easy to follow and the timed entry a good idea. Was able to wander at leisure to see everything there.	Written 15 October 2020
Bobby	3.0 of 5 bubbles	One giant cr?��che	I was disappointed to find that I couldna??t gEg a moments peace here. School children filled the museum. But ita??s hardly surprising when the venue is free. I would have preferred to pay a bit and have some peace and quiet.	Written 14 October 2020
Elizabeth K	5.0 of 5 bubbles	Interesting and informative	We had around 3 hours, nice and quiet, plenty of space, lots of touch point cleaning, so felt very safe. Spent most of our time in the Volcanoes and Earthquakes exhibit. Really well done and informative. Had a great time. Thankyou	Written 13 October 2020
Jagoan Kita	5.0 of 5 bubbles	Amazing visit during covid time	Amazing as always. Unfortunately during Covid, some exhibitions are closed and limited to viewing. Having said that however, it was a very pleasant visit recently and they took great precaution to keep everyone safe, constantly cleaning the surfaces etc.I salute your staff and cleaning staff for their work, thank you.	Written 11 October 2020
Joasi23	4.0 of 5 bubbles	Impressive building with the wow enrance hall	The building itself is worth a visit, purpose built and with lots of fascinating details like the climbing monkeys around the columns. Signs explain why the tatty, faded exhibits have not been replaced due to the delicate balance of preservation and curiosity. However some are so bad they really should be removed even if not replaced. The dinosaurs are impressive, and without the high numbers bei…	Written 9 October 2020
KNS	5.0 of 5 bubbles	Fun for all ages	A very nice museum with a ton to see and do. Appropriate and enjoyable for all ages. A little crowded but COVID measures were still adhered too.	Written 5 October 2020
Balazs Kadar	5.0 of 5 bubbles	Amazing place	Free ticket in here, but need online book before you visit. Huge building with lots of interesting things. Dinosaur part is very cool. The materials part amazing and rich. Some part closed now to public.	Written 3 October 2020
Melanie R	4.0 of 5 bubbles	Trip with the kids	Really enjoyed our trip but lots of galleries closed due to COVID, no David A!!! Was also a little disappointed we couldn't get too close to some of the dinosaurs, they are hung from the ceiling and you can see the original walkway above but obviously not in use due to COVID. Hand Sanitiser all around. Only cold food available in one canteen. You can take a packed lunch/picnic as there is an outs…	Written 2 October 2020
Rosemary	3.0 of 5 bubbles	Biology all shut.	Not up to usual standard as Biology rooms shut. Stuffed animals are the old ones so their coats have all faded .Not many interactive displays due to Covid.	Written 2 October 2020
Aimee Leanne	5.0 of 5 bubbles	Covid friendly!	Although some of the exhibitions are closed currently, the staff are dealing with covid/social distancing really well. We enjoyed ourselves and it was much nicer only having so many people allowed in at a time as we could walk around with ease and see everything we wanted to!	Written 2 October 2020
georgieecakes	5.0 of 5 bubbles	a?��???a?��???	Had a amazing time visiting the museum, shame some of it was closed due to covid but didn't ruin the day had a blast,	Written 2 October 2020
Ellie	5.0 of 5 bubbles	Loved it, whalea??s pretty cool	The museum was pretty awesome. However my friends hyped up that there was a big T. rex when ita??s actually now a blue whale skeleton- still very cool. However not quite reliving night at the museum to ita??s full extent	Written 1 October 2020
ianjmc85	5.0 of 5 bubbles	Great Building	Really enjoyable and interesting day out. All very covid safe, book a morning ticket to enjoy the full experience. Some great collections and displays all housed in great building.	Written 24 September 2020
Lord-of-London	5.0 of 5 bubbles	Super day out	Some of the best collections of dinosaurs, and of natural history examples in the world. Highly recommended it as a top ten London stop.	Written 23 September 2020
MeganJ	5.0 of 5 bubbles	Very nice	We loved this museum, we wished we had brought our children and we will come back with them soon because it is really beautiful	Written 23 September 2020
Lorraine C	4.0 of 5 bubbles	Spend time wandering	We should have visited this alone during this day we had here but we had already walked for miles looking at the neighbourhood before we went in. You do need to be more rested as the place is huge. When we went (sorry this review is a little old, Ive been busy) but the best was the Giant Moon exhibition. The dinosaus were a little bit for the kids, and we managed to find a Kiwi, which was kind of…	Written 22 September 2020
Littlechef777	3.0 of 5 bubbles	Good but little underwhelming	Booked tickets online. Staff were polite and knowledgeable .Spent around 2h looking around. Quite a lot of the exhibits were closed to the public i assume to do with Covid precautions. Other exhibits were "models of" rather than the real thing....It was fine ...just a not what I expected from it...	Written 21 September 2020
Lisa A	2.0 of 5 bubbles	Birthday - Day trip	Architecture of the building is amazing, we were both really looking forward to the visit, prebooked timed ticket entry, staff very friendly and helpful, hand sanitiser points frequently positioned.Downside which resulted in us leaving earlier than we had planned, too many mums with pre school children who seem to use it as a cr?��che, some displays were very crowded as staff were just letting pe…	Written 18 September 2020
Alina M	5.0 of 5 bubbles	A must see in London	If you love nature and if you love history, it is nearly impossible, not to like this place. From rocks formation to insects animals and human evolutionary history, and yes Dinosaurs e?|? you can find everything....	Written 16 September 2020
Darren	5.0 of 5 bubbles	Hassle-Free Free Day Out	The Natural History Museum is enormous and beautiful. The building itself is jaw dropping let alone the artifacts inside. Due to COVID-19 some parts of the museum were not accessible but most of the museum was.Of course you now have to pre-book your tickets online before visiting and the stewards checked our tickets twice before entry.They are letting in groups of roughly 40 people at a time and …	Written 16 September 2020
Ian K	5.0 of 5 bubbles	Fascinating celebration of the Natural World	I left things rather late in my holiday to get an online booking but fortunately on the day I visited there was an entry slot available at 1445. It was a great way to finish the afternoon. Not all the sections are currently open but this still leaves plenty to enjoy. The museum was busy but social distancing didn't create too many issues. My favourite sections were the dinosaur and the mammals. S…	Written 14 September 2020
Trowbridges	5.0 of 5 bubbles	National Treasure	Booked on a Sunday for an 11am slot. Security and entrance was a breeze. Felt very safe, and didna??t feel busy due to the limited people allowed in the museum. The Charles Darwin Centre was great but disappointed that others didna??t seem to be visiting this part of the museum. Zones are very well sign posted and lost ourselves for 3 hrs looking at the different exhibits. Been here tons of times…	Written 14 September 2020
agt96	4.0 of 5 bubbles	Busy	Surprisingly or perhaps not as free tickets but quite busy. Didnt have the time to stay long but would be good if have a free day. Quite busy especially the dinos	Written 13 September 2020
FH from UK	5.0 of 5 bubbles	Must go with kids	A must go place... and if your kids have interest in dinosaurs then it is top of it... Go on upper floor as well there is butterfly shows and different things hut it has ticket . Otherwise , its free. You can easily spend 3-4 hrs and then you can go for food to al beruit express for labenese which is walking distance from there and snowflake icecream . Good day out.	Written 7 September 2020
Amy C	3.0 of 5 bubbles	Hm not enough seats	Thanks to covid-19 not enough seats to sit and stare at the dinosaur also food is not cheap for families	Written 7 September 2020
Ian H	5.0 of 5 bubbles	Really good!	With the social distancing had to book in advance to get a slot. Quite alot of exhibits closed or open but not fully,but to be expected. Social distancing was good generally. Such a great place to visit. The building is stunning from the outside and so interesting inside. The T-Rex is iconic to see when visiting! Some cafes and gift shops open. Really enjoyed	Written 5 September 2020
David Bailey	5.0 of 5 bubbles	History lessons	Booked a slot to the museum, on time and lovely welcome.Exhibits amazing, well laid out, just enough time to the dinosaurs exhibits and a few hours in the red zone.Will be back with our grandchildren soon	Written 4 September 2020
Tom L	4.0 of 5 bubbles	Natural History Museum is a Natural London Wonder	Maybe it's the Covid period but there were a lot of things closed. This place is magnificent! It's gorgeous. The exhibits I did see where well laid out and informational. This should be something to see if you're in London on a holiday.	Written 4 September 2020
Nicola H	5.0 of 5 bubbles	Love this museum and the dinosaurs	This museum is fantastic, from the awesome dinosaur exhibition, the somewhat old and a bit tatty mammals which are older than my grandparents but still retain their charm and all of the wonderful exhibits.	Written 31 August 2020
Keylin Gb.	5.0 of 5 bubbles	Loved it!	It's a must to visit this museum! We had a wonderful time here. You learn a lot and there are many attractions. It's better to plan at least half-day to visit it entirely.	Written 31 August 2020
Emloutoo	5.0 of 5 bubbles	Less crowded during Covid	Ok so perhaps the museum isna??t quite as great during Covid. Some attractions are closed and not all the interactive exhibits are available. However, when you weigh this up with no crowds, timed entry, no queues etc I prefer this way of viewing the museum! Last time I came I had to leave it was so busy, so prefer it with restricted numbers. We visited on a Saturday at 2pm and felt like we were t…	Written 30 August 2020
oldnic666	5.0 of 5 bubbles	Stunning Museum	The family and I visited as one of our many points of interest during our 4 night visit to the capital. Set in the rather boho area of South Kensington, the museum is literally a 5 minute walk from the tube station (Circle, District and Piccadilly lines).An incredible piece of architecture containing some magnificent sights and artifacts, this a place that will keep both young and old engaged and…	Written 27 August 2020
emilylouisec	3.0 of 5 bubbles	Average. Not as good during COVID	We came on a flying visit to London and have never managed to brave the queues, so COVID advanced bookings seemed like a great time to book.Booking was free, easy and we arrived in advance as requested to hardly any queues. I couldn't fault the accessibility of hygiene and hand sanitizer.A lot of the exhibits which were interactive were closed, and to ensure social distancing, any exhibits which …	Written 23 August 2020
Kerry W	5.0 of 5 bubbles	Excellent day out	We visited post COVID as we were in London to see family. I was a little apprehensive about visiting at this time. However tickets were limited and had to pre booked ( essential). This meant that visitors numbers were limited but gave everyone inside much more space. There is one way in via a side entrance which is clearly marked from the tube by way floor stickers. Staff outside were on hand to …	Written 21 August 2020
Joy Black	5.0 of 5 bubbles	Ultimate helpers	On our arrival at the museum with my grand daughter, I was totally unable to bring up my emails, and thus my tickets. The assistants "passed me down the line" to a younger man. He patiently helped try to obtain access, and when we failed, rang bookings to search for my tickets, which they promptly found, thus saving the day. He then messaged ahead so that we would not be asked for the tickets aga…	Written 20 August 2020
Cloecyoyo	2.0 of 5 bubbles	Bad experience	Had a ticket for 16.45, arrived as demanded by email 15 min earlier and been asked to wait under heavy rain without cover with my little son, with us all the other families, all in the same boat, by the time we been called in we were all completely wet from top to bottom, the same girl who checked my ticket earlier and made us wait asked to see my ticket again from my mobile (still under heavy ra…	Written 19 August 2020
Ivor M	5.0 of 5 bubbles	A Good Welcome Back to Museums	To be frank I rarely write reviews of anything in London since I live here and keep my reviews for my travels, However, in this peculiar year my travels are restricted to London so it seems reasonable to write reviews. I regularly visit the NHM for special exhibitions but here was an opportunity to visit the permanent galleries now finally reopened. You cannot do it all in one go so we visited th…	Written 18 August 2020
Matej P	5.0 of 5 bubbles	Must visit	Great. Would visit it again. Stuffed animals, big dinosaurs, stones, simulation of earthquake, vulcanos etc..free and would recommend.	Written 18 August 2020
Willie R	5.0 of 5 bubbles	Always five star.	Visited again, we love it. Such a shame that the current situation means there are some parts that are not available to visit. Will definately be back. Keep up the good work.	Written 15 August 2020
Paulina Utnik	5.0 of 5 bubbles	Nice Day Out In London	I havena??t been here since I was a child and a friend and I decided to meet here as ita??s a great location and I wanted to revisit some exhibits. Due to covid you have to book a free ticket which honestly is a great idea, there was virtually no queues and we got in hassle free. The staff were all really nice and all wearing protective gear. The museum is clearly marked and the sections are easy…	Written 15 August 2020
Voyage250962	5.0 of 5 bubbles	Over night stay	Me & my 9 yr old granddaughter slept in museum over night sleeping bags & pack lunch so much fun very well organised friendly staff & loads to keep children entertained gr8 night running around with the dinosaurs a birthday treat my granddaughter will never forget thank you so much	Written 13 August 2020
SALIH S	5.0 of 5 bubbles	very helpful Duty manager	Fantastic place ,we visit this place 08.08.2020 but I reserved next Sunday but very helpful duty manager help us and let us see this place ,I would like to say again thanks to lady duty manager she is so helpful and friendly shame I cant remember her name.so much things to see and learn things this museums . I am glad visit this place .	Written 12 August 2020
lovingitStokeOnTrent	3.0 of 5 bubbles	Shame not alot to do	Been many times and loved it, however and only because of covid this time sucked, understandable a lot is closed due to covid and everything else seems rushed. Its hard to social distance, especially the dinosaur and its very small now to view it as the raised platform is not in use. At the moment I would give it a miss just because I know how fun and good it can be, that's not take anything away…	Written 12 August 2020
Naphapats	5.0 of 5 bubbles	Recommend for family	Recommend to visit dinosaur zone, kids may love it. The date we visit some of the zone were still closed but surely it will be interesting.	Written 12 August 2020
Stella M	3.0 of 5 bubbles	Not all exhibits are open due to COVID-19 restrictions	As a measure to reduce crowds during COVID-19 you have to prebook a time slot for entry, this can be easily done online. You also have to wear a face mask while insideThe museum building is beautiful. For us the main attraction was the dinosaur exhibits and the animal exhibits in the main hall. I will probably return when it is no longer necessary to wear a mask as I felt uncomfortable so didna??…	Written 12 August 2020
Kamil	5.0 of 5 bubbles	Wow!	You can learn a lot in this place. You can see soo many interesting things about the our planet etc. Come and see!	Written 11 August 2020
alisonccooper	4.0 of 5 bubbles	Not just for children	Returning to the Natural History Museum after lockdown seemed a logical step. It was reassuring to see the familiar dinosaurs her had survived the pandemic! The building itself is fascinating echoing the skeletal structures. There is plenty here for adults as well as families and children and with the booking system in place browsing is a little quieter.	Written 11 August 2020
CH1982	5.0 of 5 bubbles	Magnificent Museum	A great London museum. Tickets currently need to be pre-booked on the website and you can choose your time slot, still free to enter but you can make a donation of your choice if you desire. Actually found this booking system better than standing in the usual long queue to get in. Good variety of fantastic exhibits both fun and educational covering a lot of natural science, our 5 year old loved t…	Written 10 August 2020
CCMMcm	5.0 of 5 bubbles	Pleasant	Even if it was super hot in the museum, the visit was pleasant. We felt very safe and the staff was extremely helpful.	Written 9 August 2020
Paige M	5.0 of 5 bubbles	Top Notch Trip	We (myself, my partner and our five year old son) came to the museum for the re-opening after COVID-19, we pre-booked a time slot ticket in advance online with the children's visitors pack (including a tote bag, a map and a dinosaur themed mask to encourage our son to wear a mask around the museum which he loved!) It was a shame to see people being turned away at the gate as they had not realised…	Written 7 August 2020
themaxdog	5.0 of 5 bubbles	Always something new to see!	I have been to the Natural History Museum a few times now and each time there is always something new to see. The exhibits are fascinating and so varied, plus there is plenty for younger visitors too. It is easy to spend hours wandering around the museum and as entry is free (recommended donation only) it is brilliant value and a must-visit attraction for those in the city.I don't doubt that I wi…	Written 2 August 2020
Gualterio K	5.0 of 5 bubbles	What a day, go here and love this place	Fantastic afternoon spent here, exhibits were great and the building as a whole is amazing. I really	Written 1 August 2020
JamesRobert Reviews	4.0 of 5 bubbles	Massive and endless fun	This was amazing and was full of endless fun for a whole family. I visited on a rainy day and was amazed with the amount of things you can see. The exhibits are cool and dona??t get boring.	Written 31 July 2020
emperoralku	5.0 of 5 bubbles	Great during school, awful during holidays	I love this museum and have been going here periodically since a child. It's a really fun day out however...Do not, under ANY circumstance go during school holidays. It goes from being 5 star to 1 star. It becomes horribly overcrowded and you will spend hours queuing, starting outside just to get in. You will not be able to move about freely and are just shuffling along inside a mass of people.Th…	Written 28 July 2020
AndrewFoxxton	5.0 of 5 bubbles	Amazing	A center of scientific excellence in the discovery of taxonomy and biodiversity, this world-famous museum promotes the discovery and enjoyment of the natural world through such exciting exhibits as the Life and Earth Gallerie	Written 27 July 2020
tek_m_l	5.0 of 5 bubbles	Need a whole day to explore	A remarkable museum. The displays were great with good signage and explanation provided. We tried exploring the whole museum but couldn't manage it in half a day. The main part which houses most of the displays were very busy while over in the Orange Zone which hosted the wildlife garden, spirit building, and Darwin centre was much quieter. Do pay attention to the building itself as sculptures of…	Written 26 July 2020
Karina A	5.0 of 5 bubbles	Wonderful	One of the most amazing and fun museums I ever been! Worth to take the kids with you too! I love the whale and dinosaurs.Free entry open all year.	Written 22 July 2020
Sarny	5.0 of 5 bubbles	I love this place	I have been to the Natural History Museum countless times - taken as a child numerous times, taking my own children numerous times and this time just with my husband. I never tire of the place. So much to see and learn and done in a great way. The fact it is still a free museum is fabulous. Go go go	Written 16 July 2020
Chris	4.0 of 5 bubbles	Well worth a visit	The fact that this is a free attraction (small donation recommended) makes this place well worth a visit. The kids enjoyed it and there was enough too keep them amused not all some other museums.	Written 15 July 2020
Daniil	5.0 of 5 bubbles	Natural History Museum	A very interesting and informative museum, where you will definitely not be bored !!! Interactive boards are everywhere: you can listen to the sounds made by insects, feel something by touch, play with something. If you get tired, then there is a cafe where it is fashionable to eat and relax! Great museum! A very impressive building, similar to a palace. Amazing sizes. You can put your own variou…	Written 23 June 2020
bhodgkinson	5.0 of 5 bubbles	Very interesting!	Have visited the museum on many occasions, primarily to see the dinosaurs. The museum has a great variety of displays on offer as well as excellent amenities (shops etc.). The museum is worth a visit, even if you are on a short timescale.	Written 20 June 2020
AddicksAddict	5.0 of 5 bubbles	Dinosaurs - what more could you ask for?	Quite a lot, actually, and this place has probably got it. Combine it with a visit to the Science and Geology Museums next door and that's a whole day of improving yourself and having fun whilst doing it.	Written 6 June 2020
Trevor J	5.0 of 5 bubbles	Took 5 year old grandson	I've always enjoyed the Natural History museum, took my daughters there when they were young. My grandson loved it, staff were friendly and helpful.	Written 4 June 2020
Karl Smith	3.0 of 5 bubbles	Nice place for kids	Gets very crowded at peak times, very hot in summer, expensive food and drink , but as a pro you have a vast number of displays to explore,	Written 4 June 2020
Alister	5.0 of 5 bubbles	When dinosaurs ruled the Earth	The Natural History Museum in London is a gem of history. It's an absolutely remarkable thing to see ages of history timeline compressed in a single place. It takes hours to see every exhibit in detail. I was fascinated by what is left of dinosaurs - small tokens of what in the past was an animal kingdom. In an evolutionary sense, is like reading a book through images. This place is like a "Mecca…	Written 3 June 2020
Connector06016937647	5.0 of 5 bubbles	Astonishment view	The paintings, the animal replicas and last but not least the design of the skeletons is amazing. You simply walk through rooms with huge ceilings and marvel at everything you can see around you. This museum is an oasis of happiness for the soul, which gives free rein to your imagination.	Written 2 June 2020
Micaela	5.0 of 5 bubbles	Interesting	good for see the historical things that showed up at the movie, i really like it but is super crowded so i recomend visit it early	Written 28 May 2020
sharjeelcool	4.0 of 5 bubbles	Good	I had an amazing time over here and I will rank it very highly .also this place is definitely very famous with the locals	Written 22 May 2020
PhilthetravellerXI	5.0 of 5 bubbles	Great Museum to wander.	The Natural History Museum in London is a great place to visit, for any age. There are wonderful displays of huge skeletons of dinosaurs and huge sea life plus models of a number of extinct creatures like the Dodo. As well as the permanent displays in various galleries there are always special exhibitions and on our last visit, we loved seeing the display of wildlife photographers ?great photogra…	Written 17 May 2020
sanj	5.0 of 5 bubbles	could get lost in here! must see	so fascinating to see all the different exhibitions - my younger siblings really enjoyed this a lot - was good to let them learn	Written 15 May 2020
Bambi M	5.0 of 5 bubbles	My son was in Haven!	Great museum for all ages. So much to see, fun activities for the kids. We would definitely go back again.	Written 12 May 2020
Cian Loughlin	4.0 of 5 bubbles	Ita??s like Jurassic Park! Must see for museums lovers.	I went to The Natural History museum in London last week. I ament very interested in museums and wasna??t expecting much. The museum was free but you have to pay to see exhibitions and special tours. As soon as I walked in it was amazing. The dinosaurs were awesome, it was like being in Jurassic park! There were dinosaur bones everywhere and even fully formed dinosaur bones.Other primary sources …	Written 12 May 2020
Manon	4.0 of 5 bubbles	Great time	I have been to museums all around the world and yes, of course, this is by far one of the best museums in the world. It is also one of the most comprehensive museums I have been to. This is a must see. We went there 3 days in a row just because we kept getting there late during the day and wanted to see everything b/c it was so niceThere is just too many people	Written 8 May 2020
martha	5.0 of 5 bubbles	Amazing!	I have been to the natural history museum a few times, and each time I have loved it! It is great for any types of trips! eg: family, school, holidays etc. The exhibitions are amazing and really educational. And there is often a limited time exhibition on. I would definitely recommend!	Written 6 May 2020
tourgs	4.0 of 5 bubbles	A must for children and adults!	Been a few years since I visited the Natural History Museum and ita??s still a fascinating place. Good to see the massive blue whale skeleton was still there and the dinosaur area is a big hit with kids. Suggested donations at the entrance but ita??s still free if you like.	Written 4 May 2020
Duck P	4.0 of 5 bubbles	Very Good	The Natural History Museum is very good. There were lots of sculptures and interesting facts. It was very big as well, easy to get lost.	Written 30 April 2020
Iluvsnow	5.0 of 5 bubbles	Awe-Inspiring Visit to a Grand Museum	Amazing fossils, skeletons and preserved animals on display in the setting of a grand British building. Many extinct animals on display there including the Dodo bird, dinosaurs and several giant sea creatures. Admired the gigantic skeleton of a Blue Whale that is suspended from the ceiling in the Hintze Hall. Highly recommended! Definitely something out of "Night at the Museum"	Written 23 April 2020
Rami A	4.0 of 5 bubbles	Interesting exhibits	I like this museum and the exhibits there, specially the skeletons of all kinds of dinosaurs, and the hundreds of all different fossils.Dont miss it.	Written 15 April 2020
YOURKITTY	1.0 of 5 bubbles	IF I WAS YOU I SHOULDN?��T GO TO THE RESTAURANT	I went with a group of teenagers to London for five days. One day i went to this museum and i had a bad experience because the restaurant was too expensive and the quality of the food was so terrible. After five hours i started to throw up all the food. And the museum was like a cathedral because in there i was very cold. I got the flu and i went to Harrods and i throw up in the expensive bathroo…	Written 11 April 2020
AUSLion	5.0 of 5 bubbles	Fantastic and free London attraction	A fantastic, free and iconic London attraction with something for everyone. We visited with friends (a family with three children under 12) who were staying with us in London. The museum is huge! You could easily spend a whole day here exploring the various exhibitions and learning. So much to see and do. Will hopefully return at some stage and spend some more time. Highly recommend.	Written 11 April 2020
Tzatsy	5.0 of 5 bubbles	All ages welcome!	A fantastic half day. Especially with children. Ita??s interactive, in a beautiful building and located close to the tube for easy access. If you fancy a walk I would recommend an early morning walk though Hyde park, head to Knightsbridge and take a look in shops which one simply cannot afford, head towards South Kensington tube station and you will be able to spend your day in the Natural Histor…	Written 11 April 2020
Rachelle Long	4.0 of 5 bubbles	Interesting visit	Loved the layout and set up if the museum. Loved the dinosaur exhibit, and whale e??3 and large animals. Definitely worth a photo at the top of the stairs.	Written 2 April 2020
Ana G	5.0 of 5 bubbles	WOW!!! Just Amazing!!!	You would have to spend all day here to see everything. It took me 2 hours just to see one section out of four, I didn't even dawdle or read everything. There was one section that I just skimmed through quickly. This place has exactly the kind of stuff I was looking for. I did make time another day to go back and see a little more but as my trip was almost over I couldn't see everything that I wa…	Written 31 March 2020
yiu_nam	4.0 of 5 bubbles	????���	?????�㨦?��???????????1??????��???????????���衧??��???��2????��??��??��?????Victoria and Albert Museum???Science Museum????1???��???��2?????????????���衧??????��??���衧��??????????????��????��???��??������?1?��?????��??????Written 25 March 2020	40
Erika Ju??kevi??i??t??	5.0 of 5 bubbles	Big and informative collection	I would recommend to show this place to your kids - informative, interesting, and rich collection about geology, dinosaurs, humans, and much more. Of course, adults will like this place too, I promise.	Written 23 March 2020
frenchkiwi	4.0 of 5 bubbles	Beautiful atmosphere. Disappointed by some aspects.	The atmosphere is amazing. One feels like one is transported back to the 19th century. Well worth a visit. I was disappointed by the dinosaur section. Although the emphasis is put on education, the skeletons are mostly suspended above the walkway and not so easily visible. There is a definite effort to move away from a stuffy old museum layout towards a modern educational experience for youngster…	Written 21 March 2020
David W	5.0 of 5 bubbles	A true gem	Exactly as youa??d expect ?truly amazing but horrendously busy; to the point where it was difficult to move around without simply being carried along in a constant surge of people.	Written 20 March 2020
Sir Don	5.0 of 5 bubbles	Amazing collection	All I can say same thing: This is one of a number of brilliant museums in London, and one of the best I have visited anywhere. It is free to enter, but donations are encouraged and gratefully received. It has some amazing collections and exhibitions covering most aspects of life on earth and its history. They provide the general public of all ages with a very stimulating and thought provoking edu…	Written 20 March 2020
John J	5.0 of 5 bubbles	A Must to Visit!	From the beautiful renovations to the outside of the building to the carefully laid out exhibits the museum makes for a great day out. While we were there there were a number of school parties on a day trip to the museum. They were just mesmerised by the scope of the natural world. Cannot do it justice in one day, there is just too much to see so be selective about where you visit. It has the add…	Written 19 March 2020
OnSafariAgain	4.0 of 5 bubbles	Busy, busy, busy	Have visited this museum on several occasions usually to see the Wildlife Photographer exhibition or such like.The museum collections, exhibits, food and the building and staff are greatThe only downside is the amount of people - it is not a place to go if you hate your fellow man or school children in abundance!! So go and enjoy just be aware there will be millions joining you especially at week…	Written 18 March 2020
Beth	5.0 of 5 bubbles	Love it!!	My favourite place in the world. I love the building and the exhibits are awesome. Some of it is getting old but the bits the recently revamped are awesome!!	Written 18 March 2020
PaulPurple	4.0 of 5 bubbles	A hugh collection.	In my travels I have come across nothing that compares to the Natural History Museum as a museum of the Natural World. The building is impresive in itself and is seen at it's best entering by the main entance hall where a real Blue Whale skeleton hangs from the ceiling. The mammals hall nearby contains a full size model of a blue whale among it's many excellent exhibits.Other good sections includ…	Written 17 March 2020
Sait U	4.0 of 5 bubbles	Perfect for family	I took my daughter here a few times now. So much to see and much time is needed however one thing I will say is over the years the dinosaur exhibition keeps getting smaller which is upsetting as its the best part of the museum. I remember days where I used to walk around for ages seeing all the wonders of the dinosaur world. But unfortunately it's been reduce to a mear information point. It's ups…	Written 17 March 2020
Dawn D	4.0 of 5 bubbles	Breathtaking building worth a visit	Visited this beautiful building on walking up to the doors the architecture of the building from the outside is outstanding. Must admit parts of the museum didn't interest me but that's just my personal view. Although it was quite busy it wasn't over crowded felt clean and airy good wc facilities too. Cannot believe this museum is free. Well worth a visit.	Written 17 March 2020
1206irene	5.0 of 5 bubbles	brilliant	Reall love coming here while in London. Always things to see. Just love the building-it is even more interesting than the exhibits!!	Written 16 March 2020
Scarlet Cavallo	4.0 of 5 bubbles	Fantastic visit for all ages and is free	We truly enjoy this museum and love that is free and right next to another museum, which is why I recommend going there as early as possible to jump to the next (across the street) Museum.I enjoy initiating at the Core going from the center of the earth, enjoying the earthquake and ending at the beautiful salon where the Whale is suspended in the most amazing ceiling	Written 15 March 2020
Mark B	5.0 of 5 bubbles	SO MUCH TO TAKE IN!	You could spend the whole day here! SO much to learn and to do! From the 'life-size' dinosaurs, to the amazing species of bats. Fantastic fossils as well!	Written 15 March 2020
NPLeeds	5.0 of 5 bubbles	Spend hours	Good day out, lots to see with science museum close by and very close to tube station. Excellent museum especially as ita??s free! Something to interest everyone!	Written 15 March 2020
Katy D	4.0 of 5 bubbles	Dinosaurs	My three year old daughter is dinosaur crazy and she loved this museum- especially being able to see a a??real?T Rex. My older children enjoyed the quizzes and interactive displays. The museum is free with donations suggested. My kids love this place	Written 15 March 2020
Kevin	5.0 of 5 bubbles	Quick visit	Went for a look round as heard great reviews. From what we saw we were impressed, we did sadly leave early and this was due to the large amount of people in. To crowded but we were happy that aside.	Written 15 March 2020
leahrabinsky87	5.0 of 5 bubbles	Great museum to go with children	although i didnt went with her , my daughter had a great and interesting time at the Museum , she really enjoyed seeing the chrystals , the dinosaur bones , the birds , she was so fascinated by them . reccomended for families with children like my daughter who are slightly hyperactive .	Written 14 March 2020
Pepper	5.0 of 5 bubbles	Love this place- the older section is gorgeous and the exhibits are refreshed- we loved the National Geographic Photos	This is an amazing place- the old part has so much visual history and great skeletons- there is also the wonderful escalator through the magma ( well a representation of it). But we fell head over heels for the Photographer of the year awards- gorgeous photos in many categories - just riveting. I wish I could see it all over again. Don't miss that if you love photography or animals or just beauty…	Written 13 March 2020
Ian H	5.0 of 5 bubbles	A Must-See Museum.	A very impressive place to visit and the exhibits were well labelled and presented. The Dinosaur exhibit was particularly impressive and fascinating for travellers of all ages.	Written 13 March 2020
pilotman06	5.0 of 5 bubbles	Short visit but looked even better	We were really excited to go to the Natural History Museum as our children enjoyed the similar museum in Washington DC. Unfortunately our kids were nit feeling great so we really had to abbreviate our visit. From what we saw we really enjoyed the museum. On top of the central exhibits we toured the rock / gem hall, and dinosaur area. We went on a Sunday in early March and it was probably one of t…	Written 12 March 2020
SharonNik	5.0 of 5 bubbles	Dinosnores for adults - ultimate guide	We arrived at 5.30pm ready for our sleepover one hour before the gates opened, 1st challenge was to find the correct entrance which was difficult as there is no signage, we took advice from a security guard and waited on the pavement opposite the main entrance on Cromwell Road. Once inside we were given our mats to sleep on and our groups itinerary then went off to find our spot for the night, we…	Written 11 March 2020
jr1805	5.0 of 5 bubbles	The Photo Exbition was a special experience	Our visit to the Natural History Museum was concentrated on the nature photos exhibition. The pictures of different creatures was fascinating, wether marine life, mamals, environment, small and large creatures. One could envisage the pacience in which the photographers approached their subjects resulting in an extraordinary good quality.	Written 10 March 2020
Dagmara S	4.0 of 5 bubbles	College trip, FMP project	Great museum, astonished building architecture. Hudge whale in the main hall. Great Dinosaurs ehxib and sea life animal's, delphines, lungs and others. Can reccomend to everyone curious to learn more about animals and its history. Its free. But animals looks extremely dusty. Please donate ?��5 as you go in. They need it. As well as volunyary work.	Written 9 March 2020
Hampo1964	5.0 of 5 bubbles	Excellent Museum	A must for all ages. The museum is very informative and you learn a lot about animals, prehistoric dinosaurs and useful information. There are lots of cafe's serving food and drink. Would recommend a visit.	Written 9 March 2020
Rebecca D	5.0 of 5 bubbles	Massive treasure trove!	This place is massive! I managed to miss all the maps when I walked in so I got a bit lost and overwhelmed by the sheer size of the place! Many interesting and well curated exhibits that you could spend the whole day getting lost in. Lots of the exhibits are directed towards children but they are still fun for adults too!	Written 9 March 2020
CC17	5.0 of 5 bubbles	My favourite museum	The national history museum is my favourite museum ever! It's such a gorgeous building from the exterior but the interior blows you away. The museum is filled with so much history, it's such a delight. Plus the fact it's free means you can have an exciting day out for literally NOTHING. I highly recommend this place if and when travelling to London. Seek the excitement in this stunning museum.	Written 8 March 2020
cat564	5.0 of 5 bubbles	Great day out	Kids just love it! Long line to get in though. Try to get between seasons. Shorter lines and less crowded also before closing but you will get less time inside. A must attraction while in London.	Written 8 March 2020
Kyrie J	4.0 of 5 bubbles	Very interactive	The contents of this museum is great for kids, lots of interactive exhibits. the dinosaurs our favourite. Food and drink very expensive here. ?��13 for 2 coke's and cakes. The architecture of the building itself is sensational.	Written 8 March 2020
Sally L	5.0 of 5 bubbles	Lovely Sunday Afternoon	I had a wonderful time at the Museum, such an fascinating Wildlife Photography Exhibition. I am particularly grateful to staff-member George who was so friendly and smiley and was a great help as he kindly informed me about the different exhibits and helped navigate me on my way.	Written 8 March 2020
Elijah T	4.0 of 5 bubbles	Incredible quantities of exhibitions	I visited the museum on a Saturday, got there just before opening and only had a short queue.The museum itself is in an excellent location being next to a tube station and the building is incredible. It took me around 2.5hours to go around all the exhibitions, although you could easily spend around 4 hours! Such a varied selections of things to see and interactive parts too! The dinosaurs were in…	Written 8 March 2020
Rousell97	4.0 of 5 bubbles	Interesting visit	We had to wait awhile in the queue whilst raining, but once we got in, we stopped off at the caf?? which the food was worth the price, we got the lasagne came with two sides and the server gave a good portion.The exhibits themselves were very interesting and interactive which added more to the interest!	Written 8 March 2020
Sarah	5.0 of 5 bubbles	a lot to explore	Ia??ve been to the Natural History Museum twice so far and upon every visit I had loads to explore. the exhibits are very deliberate for all ages.It is quite busy in the entrance hall as it is the main meeting point yet within the galleries the crowd disperses.the dinosaur gallery is fascinating and the information given is well edited- for children as well as adults.the galleries upstairs are mo…	Written 7 March 2020
Simon W	5.0 of 5 bubbles	Engaging for even the most restless of children and adults alike	It's also extremely good to hire for a party if you're a company. By day, though, the exhibits are displayed in such a way to really engage everyone, and I can attest to this. It is the antidote for anyone who says that museums are boring, as this is absolutely not.	Written 7 March 2020
EmmaFolin	4.0 of 5 bubbles	Wonderful	Wonderful and very big museum. The dinosaur exhibition was do crowded we couldna??t see anything, but therea??s A LOT of other things to see. Fantastic that therea??s no fre	Written 6 March 2020
Rachel B	5.0 of 5 bubbles	A Must See!!	Amazing museum. Free. South Kensington underground station is right there. I must see if you were in London. There is a lot to see there so take as much time as you can. Make sure you check out the blue whale and the gray whale exhibit.	Written 6 March 2020
LuisVideira	5.0 of 5 bubbles	Excellent experience!	Starting with a beautiful building passing by the skeletons and all the exhibitions is undoubtedly exceptional.Excellent to spend a morning or an afternoon with the children and have an enriching cultural experience.Highly recommended.	Written 6 March 2020
Alan Rodgers	5.0 of 5 bubbles	Forever in awe	First time visiting and it wona??t be the last. There is so much to see it cana??t be done in one day. You get a real sense of scale as to the size of some of these amazing creatures in relation to yourself as well as your place in the natural world. I will forever be in awe of this incredible place.	Written 6 March 2020
llancaster0105	5.0 of 5 bubbles	Fantastic and educational	Lots to see and learn. Layout is very nice. Excellent customer service. Staff were very friendly and helpful.Highly recommended. Thank you. Linda	Written 6 March 2020
Sarah R	5.0 of 5 bubbles	Finally got there!	Loved ?the bones? of the building as much as the exhibits themselves. Free entry. You cana??t go wrong really.	Written 6 March 2020
Alextoka	5.0 of 5 bubbles	Great	This museum is absolutely fantastic. The exhibitions are very interesting and there is even a real size dinosaur replica.	Written 6 March 2020
Jim S	5.0 of 5 bubbles	Darwin would feel right at home	Excellent atmosphere, terrific period building, first class write-ups and displays. The culmination of 19th century science brought up to-date. Worth the trek to get there.	Written 5 March 2020
toristtorisk	5.0 of 5 bubbles	Wildlife Photo Exhibition	Well worth a visit. Brilliant display of photos award winning photos. The Member's bar an oasis and escape from the Saturday crowd.	Written 5 March 2020
Princessdisney007	5.0 of 5 bubbles	Cant thank the staff enough	I cant thank the staff enough for how they treated my family and especially my youngest daughter when we visited in the half term holiday. Lovely place filled with lovely staff who cant do enough for you. Absolutely amazing dinosaur gallery. The downstairs area for the younger children is brilliant too. Would highly recommend a visit.	Written 5 March 2020
Caroline S	5.0 of 5 bubbles	Allow a Day	This is a place where you could spend a whole day ?at least. The architecture alone warrants a visit: A.N. Wilson described the museum as a Romanesque cathedral and it is a soaring hymn to the best of Victorian design, with its myriad of animal carvings along the outside of the building and creatures lurking at the base of the indoor columns or scaling their heights.Charles Darwina??s monumental …	Written 5 March 2020
Chatan G	5.0 of 5 bubbles	Dino Snores	A night at the museum !!! What an adventure for our daughter. It was brilliant . From the moment we entered and found our pitch to the moment we left she was mesmerized!!The team is great. Be prepared nit to sleep too well but thats part of the fun !	Written 3 March 2020
Joanne	5.0 of 5 bubbles	So much to see	I was absolutely blown away there is so much to see and take in, make sure you spend a good few hours here to make the most of the visit, very interesting!!!	Written 3 March 2020
dennis802	5.0 of 5 bubbles	Dinosaurs and Treasures Gallery	Museum provides a sense of scale as to how big dinosaurs were as well the blue whale. Treasurer galley has Darwina??s first edition book and about another dozen various historical items. All free and friendly guides that can answer your questions	Written 3 March 2020
CrystalFromMaine	5.0 of 5 bubbles	This museum was absolutely amazing.	This was one of the highlights of our trip. We could have spent all day here if not several days. Apparently, this is one of Prince Charles' favorite buildings. The architecture alone makes the visit worthwhile. If you like dinosaurs, you will particularly love this museum.	Written 3 March 2020
Jurica H	5.0 of 5 bubbles	Truly great	Truly great place. Very nice presentation of England hystory. Beautiful and powerful at the same time. And, what is cool about it, it is free. So, come and see for yourself.	Written 3 March 2020
Honeynjf	5.0 of 5 bubbles	Behind the scenes tour	When I went in to the museum I saw they had a behind the scenes tour. Booked a spot for the tour starting in an hour on my phone very easily with no issues what so ever. The tour was a fascinating experience and as someone who studied science at uni I found the tour deep into the bowels of the labs and private collection fascinating. Our guide was fantastic and easily answered all of our weird an…	Written 3 March 2020
gary f	5.0 of 5 bubbles	Excellent	Can highly recommend especially midweek when ita??s not too busy. Even the food was nice in the cafe and not too expensive	Written 3 March 2020
David W	4.0 of 5 bubbles	Still so much to see	Hadn't been here for quite a while. Liked the more up to date style of presentation in some areas but then others look really dated. So much to see and take in, always happy to make a donation and would have liked to visit the wildlife photography exhibition but that seemed rather costly. Hard to know when best to visit, but i would guess out of term time in the middle of the week	Written 3 March 2020
JenniOwen	5.0 of 5 bubbles	Favourite place to pass an afternoon away	Natural History Museum - well its an institution love the ambiance and artefacts are amazing.I come regularly and would highly recommend	Written 3 March 2020
YusufZ	5.0 of 5 bubbles	Must must visit	Its a great place to visit in london. Its free. And its full of knowledge. U need to spend around 4 hrs here. If u have a longer stay in london, then i would suggest u visit this place in 2-3 visits. Each time covering a specific section	Written 2 March 2020
Mrs S	5.0 of 5 bubbles	Fantastic day	Excellent day outWish I had had longer to go round was there 3 hours and still could have stayed longer, my kids are 12 and 10 and both loved it. It's so interesting and fun and free entry is great one of the best places we have ever visited and will definitely be going back again.The advice I could offer is take your own drinks and snacks as its quite expensive and the coffee is not too great, t…	Written 2 March 2020
Michael H	5.0 of 5 bubbles	Photographer of the year	Visited again after many years, and still in awe of the amazing entrance hall and intricate decor and stone work this beautiful building has to offer. We visited the Photographer of the year exhibit. Though a little pricy for what it is, it was still worth the hour spent reading into the story of each photo.Recommend if photography is your throng	Written 2 March 2020
Jumby15	5.0 of 5 bubbles	Superb	Free to get in and now our boys are old enough they really really enjoyed it as did we!!Definitely recommend to anyone.The new dinosaur part is great. Always a lovely place to visit when in the capital	Written 1 March 2020
Sorellina	4.0 of 5 bubbles	Still a favourite!	This is a stunning museum and always a joy to visit and spend time in. We went to the Wildlife Photography exhibition which was excellent if a bit overpriced. Food from The Kitchen was ok with friendly service. Purchasing coffee and a cookie from the Central Cafe later in the day was an ordeal with abysmal service and the cookie cost ?��2.65 which seems a bit excessive for a biscuit! If we come a…	Written 1 March 2020
Vassilis Ipsilantis	5.0 of 5 bubbles	The history of the planet	This i a must visit especially if you are visiting London not very often. You will probably need day to discover the hidden natural treasures of this museum but i would strongly recommend to spend a whole day for the first visit. In most areas its free of charge entrance. Highly recommend.	Written 1 March 2020
GabbyGirl007	5.0 of 5 bubbles	Great place	I love natural history museums, and this was no exception. I can't get enough of the dinosaurs and prehistoric mammals.	Written 29 February 2020
Ilse P	5.0 of 5 bubbles	Must do museum in Londen	Wauw wauw!! Amazing building. Very nice expo's. Also very interactive for kids! And it's free...but we gave a gift	Written 28 February 2020
104kerryann	5.0 of 5 bubbles	Outstanding wonderful museum	This stunning building is well worth a visit, with so much on offer to view there is something for everyone to enjoy!My favourite part was the 78 stone monkeys carved into the arches of the ceiling. The disabled access was brilliant through out, lifts to upper floors (3 floors in total) We came from Manchester and ita??s nothing like we have currently in a way of a museum! My husband, 7 year old …	Written 28 February 2020
GJ1961	5.0 of 5 bubbles	So glad it was raining	Hadn't intended to visit but as the weather was so wet, like a lot of people, we needed inside entertainment. So glad we opted for the NHM. Spent a few hours wandering around a beautiful interesting and informative museum. Well laid out into sections so you can miss out bits or double back and do some bits twice. Our granddaughter was fascinated but not overwhelmed as able to take on board all th…	Written 26 February 2020
Kolleen J	4.0 of 5 bubbles	family visit	Love this place. Always something new to see and the kids love it every time we go. Always worth a visit.	Written 26 February 2020
sarilypuff	5.0 of 5 bubbles	Fantastic	Full of interesting things to look at and learn about with lots of interactive displays. Great for kids and adults alike.	Written 25 February 2020
mikaellaC	5.0 of 5 bubbles	Fun for all ages	Excellent dinosaur exposition. Beautiful building. Entry is free (although donations are encouraged). Went with a 4 year old who was very excited to see all the dinosaurs and animals. We also learned tons. Plan for at least 2h and arrive early as this place gets super busy on weekends	Written 25 February 2020
Becki	5.0 of 5 bubbles	Beautiful free museum in a stunning building!	Love the Natural History Museum! I would avoid going here on a weekend though as it can get incredible busy and could face a bit of a queue. I recommend going into the science museum as well which is actually connected. Nice day out for solo's, families friends, any occasion! As you can imagine being in the Kensington area of London the actual building itself is stunning so for any architecture p…	Written 25 February 2020
BertieK_75	4.0 of 5 bubbles	Dona??t miss the clever architecture.	On this visit I mainly looked at the amazing architecture of the building. I had never particularly noticed all the different flora and fauna incorporated into the outside and inside of the museum. Once you spot one thing eg the monkeys running up the inside columns, you start to spot other things. I went right to the top floor to get a closer look at the painted ceiling too. There is a small exh…	Written 25 February 2020
Steph N	5.0 of 5 bubbles	Wonderful Free Museum!	I wasn't really sure what to expect going in. I thought it might just be another dull museum full of glass cabinets of fossils, but I couldn't have been more wrong. The exhibits were beautifully presented in really creative ways that drew you in and made you want to learn about what you were looking at. Everything was really well kept and looked after and despite the exhibits themselves everythin…	Written 25 February 2020
jomitch36	5.0 of 5 bubbles	Totally amazing	Took two13 year olds for a day out and wow wow what a day So so much to see and do We spent a few hours there and never covered more than a quarter of the place.We plan to go back and do another quarter So informative and the kids are talking about it and explaining to others what they've learnt. .not just them me as well Many places inside to eat and drink Thank you for awakening their brains an…	Written 24 February 2020
Miss Voon	4.0 of 5 bubbles	Nice place	What a building! That in itself is really impressive! Cool with all the dinosaur stuff naturally as well. Spent a couple of hrs here but coulda??ve easily spent many more. Free entrance as well!	Written 24 February 2020
Lillith F	5.0 of 5 bubbles	Wildlife Photographer of the Year - WOW	What a gorgeous museum. Amazing building with truly inspiring specimens. The Wildlife Photographer of the year exhibition is well worth the pounds.	Written 24 February 2020
ScotsJimmy	5.0 of 5 bubbles	What a place!	To visit this place properly you would need to spend a couple of days here. We arrived first thing at opening so missed any queues and were there till about an hour before closing (there was still massive queues outside when we left). We only managed to see a fraction of what's there. What we did see was stunning, the place definitely lives up to its reputation and I highly recommend visiting. On…	Written 24 February 2020
SKBrizzles	5.0 of 5 bubbles	Definitely worth a visit!	We had a brilliant day at the natural history museum and couldna??t believe how great it is given that entry is free! The exhibits are interesting and varied and our children aged 6 and 4 really enjoyed it! Our children were blown away by seeing Andya??s clock and the staircase from CBeebies Andya??s Dinosaur Adventures! The dinosaur hall was naturally and as to be expected, very busy. It could d…	Written 23 February 2020
NigePlymouth	5.0 of 5 bubbles	Amazing and very educational	Excellent experience throughout. We arrived just as it was opening and there was a long queue, this went down very quickly and was very well managed by staff.Once inside the building is stunning on its own even without all the exhibits. we stayed about 4 hours and still didn't see all of it. Very educational for both children and adults and well worth a visit.There are several food and drink outl…	Written 23 February 2020
Johnboy99	5.0 of 5 bubbles	FREE and Fantastic	Kids will love the dinosaur section and there is much for adults to see and learn.Would really recommend!	Written 23 February 2020
marcus	5.0 of 5 bubbles	Exceptional and it is free!!	You can spend a full day here if you wish there is so much to discover and it is all for free, because of this it is naturally busy but the flow of people is constant and well organised. There are places to get a drink and food and of course gifts too. If nothing else just be in awe if the architecture.	Written 23 February 2020
Carole W	4.0 of 5 bubbles	Excellent content but very crowded	We did visit during the school holidays so it wasnt a surprise to have to queue to get in. The building is so beautiful and the exhibits are well displayed although I was bit disappointed that the dinosaurs seemed to be in quite a small area when it seemed to be the most popular.It is many years since my last visit and the building has obviously been extended quite a bit. There are good interacti…	Written 23 February 2020
chuckofcorby	5.0 of 5 bubbles	NHM, possibly the #1 in London	It has to be the most important museum in London. The natural history of the planet is here on show. From dinosaurs, animals, birds, rocks, insects it's the world in a building. If you haven't visited, its a must.	Written 23 February 2020
Julia G	5.0 of 5 bubbles	I love this place	This place is amazing!!! You cana??t see everything in one day, anyway if you have time only for couple hours it is fine. If you have more time will be amazing.I suggest to plan your visit a few month before, so you can find on website some extra activities as silent disco, yoga... it is an amazing experience!!!!	Written 23 February 2020
andy g	3.0 of 5 bubbles	Ok	Probably the wrong time to go, long que to get in, onto main road. People pushing everyone around and not getting to look at everything. Children got fed up with all the people so didnt get to see everything.Food very expensive	Written 23 February 2020
viennastormdancer	3.0 of 5 bubbles	Such a shame, as far too busy & overcrowded!	We specifically came to London to go to the Natural History Museum with our 8 & 6 yr old children. Our 6yr old is obsessed with dinosaurs so he was really excited about seeing the dinosaur exhibits. We went on a Sunday at about 11am and it was absolutely heaving!!! We went in via the side entrance which meant we beat the entrance queues, but once inside it went from bad to worse. We fought our wa…	Written 23 February 2020
Edgar.monty	5.0 of 5 bubbles	Love history and good place	I sax there dinosaurus bones with my two kids. They really love that journey and Drrew a lot Wen we came back home. Perfect	Written 23 February 2020
Tilt-scale-gyro	5.0 of 5 bubbles	A lot to see and do	Indeed it took about 40 minutes of queueing to get in, but it was always moving and it was well managed by the staff. There are a plethora of interesting exhibits to cater for all tastes, it just depends how long you want to walk around for before getting physically tired.	Written 23 February 2020
thecatsmother_123	4.0 of 5 bubbles	Arrive early!	Very impressive building.Hintze Hall is very good, loved the giraffe when you first walk in. Try looking at the ceiling as it's very pretty.Try to arrive when it opens - it soon gets manic! which is a shame as you can feel 'swept along' by the crowds and don't really get to appreciate the displays.Lots of cafes - but so overpriced :-( They do provide free small glasses of water and bottle refill …	Written 22 February 2020
GaryHodgson	4.0 of 5 bubbles	Absolutely crowded, but still a great museum!	Had to queue in the rain for about 10 minutes - absolutely rammed with visitors. There is so much to see, with such a variety of exhibits, that you really can spend all day there.	Written 22 February 2020
GracelessMary	4.0 of 5 bubbles	Helpful staff	Just a quick stop on the way to V&A, brilliant staff all the way round despite huge crowds, particularly Alexandra Chrysanthou (I checked her name badge!) who was greeting people in such a positive way and asking for donations in a friendly and persuasive voice! Excellent work, just a little frustrated at the crowds (which I suppose is good for you!!)	Written 22 February 2020
Kate T	3.0 of 5 bubbles	Avoid during the holidays	Incredibly busy at half term. Lots aimed at younger children. Hard to navigate way round. Will sim to go back outside of UK holidays and be more focused on what to see.	Written 22 February 2020
Donna	4.0 of 5 bubbles	Family vist	Was great for first 20 mins then the kids got fed up it was so busy and little ones everywhere which was a shame on some parts	Written 21 February 2020
Michelle L	5.0 of 5 bubbles	Highly recommended	The building is absolutely gorgeous! I love coming here just to sit and people-watch. You could spend all day here looking at the vast amount of exhibits. Unsurprisingly, the cafes are expensive and be aware of the school holidays as it can get crazy busy.	Written 21 February 2020
Els Peeters	4.0 of 5 bubbles	Very interesting, but too busy during a rainy day in half-term	Took our pupils to natural history and science museum today, two great places, but too busy on a rainy day in half- term...	Written 20 February 2020
Queendee	5.0 of 5 bubbles	Wild about wildlife photography	The most marvellous exhibition. Revealing and amazing. Took us 2 and a half hours to get round it as you get caught up reading how photos were achieved. Apart from the 2 mice fighting on the platform, there are so many remarkable photos to see. But also a message in some cruelty; like the group of frogs that have had their back legs cut off. Has to be seen to be believed. Go see this important ex…	Written 20 February 2020
CKennedySheridan	5.0 of 5 bubbles	Fantastic free day out	We spent 3 hours here. Could have been 3 days. Fantastic exhibitions and explanations of how our world evolved and works	Written 20 February 2020
WanderT&G	3.0 of 5 bubbles	It was ok.	BUT don't go on half term! The queues were very long from all entrances! We got there about 11.00 and we had to que for over 45 minutes to get in. Once inside, it was quite busy, and there were certain areas where you had to que again. The dinosaur area was quite disappointing, too small, narrow corridors and one way system, forcing you to get stuck in more queues! Entry is free, we contributed t…	Written 20 February 2020
Nick0506	5.0 of 5 bubbles	Still Exciting!	Since moving from London almost 25 years ago this is the first time back. This time with my family. Still fresh and lots of things to do. Great taking me back to my childhood. Also a great exhibition on Human biology with parts on memory which will come in good use for my work. Must make sure it is not another 25 years till I come back again.	Written 20 February 2020
Damien M	4.0 of 5 bubbles	Really good fun for all the family	The exhibits are great fun and really interactive, kids and adults alike will enjoy a visit here. The guard outside was a little off-putting telling us we would have to wait 45 mins, in the rain, we only waited for 20-25 max, so dona??t be put off.	Written 20 February 2020
Dr_Waugh	5.0 of 5 bubbles	Very busy but excellent	A family half term visit, the queue to get in in the rain was around 1h15m! I seriously considered feigning illness, toilet desperation and joining with a family membership to skip the queue. The queues for both exhibition road and Cromwell road were massive there was no quick way in. I seriously think the popularity now means some kind of ticketing system is required.We had a lovely few hours in…	Written 20 February 2020
airbrat	4.0 of 5 bubbles	Huge Museum	Very large museum but easy to navigate and get around even when busy. Lots of exhibits, some interactive. Good for adults and kids.	Written 19 February 2020
SuziP	5.0 of 5 bubbles	Incredible	This museum offers a breath taking range of exhibits which invite you to learn more about our world. I would highly recommend the audio tours	Written 19 February 2020
blackiw29	5.0 of 5 bubbles	Todaya??s learning.	We made sure we got there early to avoid the queue to get in. We entered from the South Kensington tube. There is a map on sell for ?��1. Ita??s your choice how you explore the museum. Unfortunately due to school holidays there was a large number of kids present.	Written 19 February 2020
Kenzie	5.0 of 5 bubbles	Lovely day out!	Free admission and a lovely day out for the family exploring the museum. The cafe wasn't great but there were plenty of highchairs and service was pretty quick. There was plenty to see and access to lifts was good for prams etc.	Written 19 February 2020
Nicole S	3.0 of 5 bubbles	Wonderful but some areas in need of an update and a clean!	We visited primarily for the wildlife photography exhibit which did not disappoint. As we had extra time we wanted our children to see the Human biology after visiting the dinosaurs - this was unchanged since we visited ourselves as children over thirty years ago!Dusty, dated presentation which I remember as outstanding as a child ( a real embryo with sound effects!) topics were old and neglected…	Written 19 February 2020
Tabitha A	4.0 of 5 bubbles	Great exhibits but so busy/hot	Albeit it is half term week so I expected the busy aspect but oh my goodness it was so hot inside, sweltering nearly fainting hot. We targeted the dinosaurs which were a great crowd pleaser with the kids and started on the mamals but had to abort as all the cafes were packed and we were all too hot. I recommend an early morning start we went after lunch. Still one of my favourite museums though!	Written 19 February 2020
Anne C	5.0 of 5 bubbles	Wonderful mix of old and new.	Britain's Natural History Museum is gorgeous. It combines the esthetics of a classical and historical building with the blend of newer spaces connected to it.I spent the better part of an afternoon here, and would definitely recommend it.A lot of the museums in the U.K. are free, with suggested donations and even the convenience of tap pay to get a few pounds. I love walking through this space. I…	Written 18 February 2020
Kjartan G	5.0 of 5 bubbles	Go!	Almost too much to handle.Fantastic display of nature and all it's wonders. Take your time and enjoy items connected to our greatest leaps of understanding life, the universe and everything!	Written 18 February 2020
Brian M	5.0 of 5 bubbles	What an amazing place	WOW. Everyone should visit NHM at least once in their life. Full of amazing exhibits and information. Lots of schools on trips but children need to learn about these important facts of evolution, so "No Problem" with this. Go and enjoy	Written 18 February 2020
Paul T	5.0 of 5 bubbles	Always a treat	We went in twice for relatively short visits while staying in town. The blue whale makes a great impression and there's always so much to see. Great cakes in the cafeteria too.	Written 18 February 2020
ZaZaYue	5.0 of 5 bubbles	Wonderful free day out!	Really enjoyed my time in this huge free museum.You could spend all day here alone or with your other half / family.It's amazing with all the things on display from T-rex, Wales and many other things such as diamonds and more! If you are in the area there are another 2 museums next to this the area is a 5 minute walk away from a huge park.	Written 18 February 2020
Sarah A	5.0 of 5 bubbles	In a word, 'WOW!'	Having visited the Natural History Museum in Oxford, this was a long-awaited visit for me, personally.The museum is enflesslely brilliant and interesting. As a FREE site, it is up there with the top things is recommend to visit.The Volancoes and Earthquakes section is truly fantastically executed with an earthquake simulator near the end of this area. We had an excellent level of dialogue between…	Written 17 February 2020
Lizzy_lu123	5.0 of 5 bubbles	Amazing place	Visited here as a family of four, there is so much to see and do we were there a good few hours and didna??t see it all.The kids loved it especially the dinosaurs and the mammals sections. We visited about 2pm and there was a 20 minute wait, the queue moved quickly and we were soon inside. The museum was busy but it is half term. As the day went on it became quieter.	Written 17 February 2020
ED1	5.0 of 5 bubbles	Family Day Out	They really do put on a great show here. Interesting, fun, informative for all the family. We loved it even more than the kids.	Written 17 February 2020
Rob_Anderson_UK	5.0 of 5 bubbles	Birthday Trip to Wildlife Photographer of the Year Exhibition	The main purpose of our trip was to see the WPOTY exhibition as part of my Birthday celebrations. The galleries were well presented and it wasn't too crowded.We had limited time to see the rest of the museum, but know from previous experiences when the children were younger that there is something to appeal to everyone. Of course, the Cetaceans Hall is not-to-be-missed for the Blue Whale!	Written 17 February 2020
Hollie Thompson	5.0 of 5 bubbles	Naturally Historic!	I didna??t like it, I loved it! As a mother of four who is a dino enthusiast, it was right up my street! I had a wonderful time and also like the section on evaluation because ia??ve been told ia??m 95% cheeky monkey! ;)	Written 17 February 2020
Homiletical	3.0 of 5 bubbles	Overcrowded	Made the mistake of visiting in a Saturday afternoon. Queued in the rain to get in. Inside it was heaving with people. Couldn't take very much of it as the crowds were too large, so stayed only about one hour. If you are going to go, go during the week when maybe there will be less people and especially less children.	Written 17 February 2020
1BristolPete	5.0 of 5 bubbles	A great place for young and old	We took our six year old grandson and his parents. Both loved it. Take your time. Don't do too much. So much to see.	Written 16 February 2020
MichelleMoore84	4.0 of 5 bubbles	Kids (and adults) will love it	From dinosaurs to animals, precious stones to volcanoes and earthquakes this place has it all. The line to get in can get long, but it FREE!!!	Written 16 February 2020
Helen E	5.0 of 5 bubbles	Amazing Museum with so so Much to See!	Arrived at this fantastic building and saw fabulous displays. So much to see we selected what interested us. The first was Earthquakes...terrific displays and information including a shaking shop from Japan! I have experienced an earthquake first hand and this display was spot on. The dinasours were fabulous, the rocks and fossils...it would be possible to stay for hours and I guarantee you would…	Written 16 February 2020
_mogely31	4.0 of 5 bubbles	Really good day out	We arrived around lunchtime and the que outside to get in was massive but as we traveled purposefully to London for this we decided to que anyway in the pouring rain and wind. The place is massive you need to visit a few times to see everything, the best part for us was the dinosaurs the look on the childrena??s faces was lovely. We completely recommend the T-Rex grill restaurant and found the fo…	Written 16 February 2020
Sharleen	5.0 of 5 bubbles	Sunday visit	A place where they are so much to do. Full of history and diversity. One day is not enough to visit.	Written 15 February 2020
Patricia Z	3.0 of 5 bubbles	When it rains, everybody seems to visit a museum	Although the were masses of people, I enjoyed the visit. The building is awesome, and I have so much respect for what is in it and what researchers do there. The exhibit itself is a bit too simplified and often adapted to children. I personally prefer the good old days with lots and lots of exhibited specimen of anything... But still it was overwhelming sometimes.	Written 15 February 2020
Jessica M	4.0 of 5 bubbles	Fun day out.	Kids loved it, lots to see. Dinosaurs are amazing. Kids, rather surprisingly enjoyed the minerals & stone collection too!	Written 15 February 2020
ABottcher	3.0 of 5 bubbles	Rookie Error - Avoid during school holidays	Great place, good location and close to public transport with buses stopping nearby & the tube stopping at south Kensington station allowing you to avoid potential foul weather by taking the underground tunnels to the museums. Ita??s also within minutes walk of cafes & ita??s really easy to navigate between exhibits and nearby V&A museum & the science museum.	Written 15 February 2020
Louise T	4.0 of 5 bubbles	Post valentine's visit	Lots to see, too many people and the dinosaurs didn't wow! Food and drink expensive. Ban pushchairs.	Written 15 February 2020
Zuzana P	5.0 of 5 bubbles	Cool visit	We visited Natural History Museum on 14.2.2020. I must say that average time spent there is 2,5h. Well we stayed for 4 and still skipped some places. I am so happy we went. Time well spent! In cafe behind Hintze Hall were delicious desserts and in shop in geology section you can get various types of stones as tiger's eye, amethyst etc.	Written 15 February 2020
Mirva T	4.0 of 5 bubbles	Wau!	I can't believe it's free access, so much to see! I strongly recommend you to visit and experience. we were on a rainy day and there were more people than normal but it didn't bother because the place was so big. it's worth taking the time to see everything, because there's a lot of it.	Written 15 February 2020
Daniel	4.0 of 5 bubbles	good but not great	What I happened to be looking for was exhibits on British geology and geological history, so I was disappointed.	Written 14 February 2020
SandiHe	4.0 of 5 bubbles	A Treat for sure!	You'll love this building, and the architecture is a must see. For anyone new to the museum scene it is a great trip with kids. Only draw back is once you have been to the Museum of Natural History in NYC, this one waivers a little, but still a beautiful place to see!!	Written 14 February 2020
mdwstmatt	5.0 of 5 bubbles	This is a must see but it's LARGE.	If you are a fan of the NHM in NYC, then make this museum a stop on your trip. The specimens are amazing and the displays are top notch. Definitely go but wear very comfortable shoes as it is a marathon.	Written 13 February 2020
Jenni G	5.0 of 5 bubbles	Birthday trip	My best friend and I decided to visit the museum as she had never been before. Even though I have been a number of times there was still loads I have never seen. The red zone was particularly incredible. The earthquake simulator was also fantastic	Written 13 February 2020
SofLX	4.0 of 5 bubbles	Very instructive visit on a busy Sunday morning	I visited with my 2 teens daughters the Natural History Museum on a cold Sunday morning. The museum, which entrance is free, was crowded. My daughters loved the visit - the dinosaurs part or the science / biology part. They even wished they could spend at least an extra day there...	Written 13 February 2020
collavfc	5.0 of 5 bubbles	A Fantastic FREE Museum	Aside from the British Museum, this was on my a??must do?list while in London sightseeing. I certainly wasna??t disappointed. The range of artefacts is bewildering. The staff again should get a special mention as they are polite and helpful. The building has a fantastic front aspect and the additional rooms marry perfectly with the grand old structure. The staircase in the main hall was superb an…	Written 13 February 2020
moonti	5.0 of 5 bubbles	Brilliant	Went to London to visit here , and after a four hour visit I can say I wasna??t disappointed at all . Some lightning need replacing as bulbs had gone . And some items covered in dust . But those are my only moans . Loads to take in and enjoy	Written 12 February 2020
thedistractedtourist	5.0 of 5 bubbles	Natural History Museum	Nestled across the street from the Victoria and Albert Museum is another marvellous piece of architecture dating back to our ancestors. The Natural History Museum is a wonderful place to take children. As you walk through the skyscraper doors into the entrance way it is a feast for the photographic lens and if your lucky a display of a dinosaur or something that is magical and unbelievable will m…	Written 12 February 2020
KingHakaan	5.0 of 5 bubbles	Great place to be	Try to go as early as possible during the week, enjoy your half day at least, plus Science Museum next to it and Royal Albert just opposite. So you are there plenty of time. e???	Written 12 February 2020
Atif594	5.0 of 5 bubbles	A great place to see history	My kids love going to the museum and seeing actual remains of historic creatures. As they are homeschooled we see this as an educational experience for them and have become members. This provides discounts and access to the peaceful Anning rooms when you need a break.	Written 12 February 2020
Lil B	4.0 of 5 bubbles	Fascinating museum	The museum is incredible! The Blue whale skeleton in the very entrance of the museum is amazing! Very well organized and with a lot of interesting things to see.	Written 12 February 2020
Maria Jos??	5.0 of 5 bubbles	Exhibition Best Wildlife Photographer of the Year	An exhibition of photos of wildlife that is amazing not only for people who love photography but also for people who love animals and vice-versa. Unforgettable moments caught on camera. The only negative side is the photojournalism room where you have the photos of the horrible things that human beings do to animals.	Written 12 February 2020
Blaske G	5.0 of 5 bubbles	Great Family Museum	Great Family Museum with unique and one-of-a-kind collection. Great for toddlers and young children!	Written 11 February 2020
Stephen S	5.0 of 5 bubbles	What an amazing museum	Absolutely amazing place to visit thoroughly enjoyed it and just so much to see. The mineral collection is the best I have ever seen.	Written 11 February 2020
Lily O	5.0 of 5 bubbles	One of my favorite museums of all time	You can get lost in the beauty and the size of this museum, but it is definitely a stop in London I recommend to anyone	Written 11 February 2020
StellaSAust8	4.0 of 5 bubbles	Amazing displays of dinosaurs & animals	Family with young kids would love this Museum. Amazing displays & informative boards for kids & adults alike. Huge place.Fabulous gift shop too! So much to see & learn about...	Written 11 February 2020
Dollydaydream	5.0 of 5 bubbles	Fantastic	Spent hours at the natural history museum, it was brilliant! So many interesting things to look at and learn about. The dinosaur section was really great. Lots of school trips there, but it didna??t interfere with our visit to much, just very noisy. Would definitely recommend a visit and ita??s free o charge.	Written 10 February 2020
Steve E	5.0 of 5 bubbles	Weekend visit with friends	We took the opportunity to spend a few hours in the museum.....wow, what an enjoyable time it was, but we could easily have spent the day there, great for all ages a must for a london visit	Written 10 February 2020
carolynsowden	5.0 of 5 bubbles	London trip to see museums	Went to the museums with children and grandchildren. The Natural History museum was fantastic,every member of the family found several things to interest them and we all learned an awful lot that day .A marvellous building especially with all the monkeys carved in the walls and animals along the roof of the building.Easy to access straight from the underground.	Written 10 February 2020
Simon M	5.0 of 5 bubbles	Keeping up with the times	On entering, you are met with an amazing escalator taking you up into the bowels of ... well,... there are volcanoes, magma, earthquakes, And then the rest of the museum. So much to take in but laid out in an amazing fashion so it all makes sense and is so interesting. Such an enhancement from my last visit, too many years back!	Written 10 February 2020
Trevor E	5.0 of 5 bubbles	lovely big dinosaur skeletons	I really like the natural history museum they've got some terrific stuffed animals there and its really good for engaging with kids while also not being totally obvious to adults. all clear and informative. the big blue whale is also a highlight.	Written 10 February 2020
Viviana Capicotto	5.0 of 5 bubbles	Best place in London	A true heaven for a Geologist and a science estimator. Minerals and fossils collections are huge. If sciences are your thing, plan a full day to visit it. The shop is really nice to visit as well and there are a few spots for food and beverage.	Written 10 February 2020
ILoveFood2020	5.0 of 5 bubbles	Brilliant	Went with family today. So much to see and learn for the children but also learn ourselves.Favourite part has to be the dinosaur exhibit for us but everything was still great to see too.Restaurant is slightly pricey but we took our own lunch.. Definitely worth the trip	Written 9 February 2020
Boniface J	4.0 of 5 bubbles	try the earthquake simulation	besides the dinosaur skeletons, the best part is the planetarium and the earthquake magnitude 8 quake simulation	Written 9 February 2020
PercyDublin2013	5.0 of 5 bubbles	Very interesting	The building is impressive as is the content. Well worth a visit with teenagers. Dinosaurs section is probably the highlight	Written 9 February 2020
Daniel P	5.0 of 5 bubbles	Outstanding	We spend a whole day here.And there was still a lot more to see.You need more than 3hours if you run through the whole area. Highly recommended	Written 8 February 2020
Sofia C	5.0 of 5 bubbles	An excellent experience	A walk for the whole family, you can discover impressive things and the best of all is that most of the exhibits are interactive. The dinosaur sector did not have much to do compared to the other sectors and was very crowded. But overall a memorable experience.	Written 8 February 2020
JanG_7	5.0 of 5 bubbles	Dinosaurs and minerals	The dinosaurs had a great exibition, as expected. The mineral part was at least as impressive and we spent even more time there. The building itself is worth the visit if you are in to beautiful buildings.	Written 8 February 2020
Marion F	4.0 of 5 bubbles	great for kids and adults	With lots of hands on exhibits and interesting sience halls there is something for everyone.My favorite room was the mineral hall which had the largest uncut emarald and a collection of diamonds in every color ever discovered.The dinosaur exhbit was also fun, with the anomotronic t-rex and able to touch sample of bones and footprints	Written 7 February 2020
ADJagz	5.0 of 5 bubbles	Wonderful for anyone really	The layout of the museum was superb. I went on a weekday around 11 and there were a few groups of school children but other than that it was not packed. I enjoyed several displays, the hummingbird collection which lovely. This museum also has a nice area for eating and affordable gift shops.	Written 7 February 2020
Starkreality	4.0 of 5 bubbles	Looked great but very busy	Visited here on the 1st Feb (saturday) and it was crazy busy. It was just a river of people in the Dino section. You could not even try and stop to look at anything as yu would be crushed in the stampede.If you could get a day where it was not so busy then it would be a great place to visit.Settled for the Earth stuff and this kept us entertained.	Written 4 February 2020
paul h	3.0 of 5 bubbles	Not as good as I remember	We visited here for the first time in an awfully long time. We both felt it was not as good as we remembered it. Cannot put a finger on it, but somehow a couple of stuffed animals and a few bones looked tired. Also, there is a lot more opportunity to buy dinosaurs stuffed with recycled plastic bottles, than there used to be. Feel it needs to modernise.	Written 3 February 2020
Neza5566	5.0 of 5 bubbles	Excellent Free place to go	Fabulous place with other museums within a few hundreds metres away. The building itself is enormous but inside are the most wonderful displays, interactive centres and beautiful places to eat. We visited approximately 2-3 hours and this wasna??t long enough. We would definitely go back to see this very interesting place. My 12 year old loved it. The shops were a little expensive.	Written 3 February 2020
Soign?? Destinations	4.0 of 5 bubbles	Dated exhibits but worth the visit	Ita??s beautiful, and worth going to for the building alone. But a lot of the exhibitions are looking really tired and in need of some update. The human lab in particular needs some modernization. The geological exhibits were much more interesting and certainly felt current (maybe its the taxidermy on the biology side of the museum that gives it that dated feel as well). I loved the main hall and…	Written 3 February 2020
bluejules2012	5.0 of 5 bubbles	Short visit but worth it	I only had an hour to visit the museum so I didn't have the time to see all the exhibits, but the ones that I did (minerals, the vault, Heinze Hall) were amazing. I can't wait to return with my children to show them this excellent place.	Written 3 February 2020
Emma	4.0 of 5 bubbles	Great but so so busy	The museum itself here is good, but it is swarmed with kids and people to the point that youa??re moving along in such a crowd you barely get to stop and take anything in. The building is incredible and top advice would be go in off peak times to enjoy this amazing free place.	Written 2 February 2020
gazManchesterUk	3.0 of 5 bubbles	Busy busy busy	Think the crowds took the edge off the visit as many things were blocked, would have loved to have had a real good look around	Written 2 February 2020
vadimchleborodov	5.0 of 5 bubbles	Entertainment for everybody.	This is my favorite museum in London. The vastness of different exhibitions will suit interest of every visitor, and above everything else, the building itself is a beautiful wonder. Tip for those who are planning to visit, go there as early as possible, as it is getting quite crowded closer to lunchtime.	Written 2 February 2020
Virginijus S	5.0 of 5 bubbles	Great museum	This is a great museum. Our 7 year daughter loved it. We arrived just after 10 on Saturday morning and had no problem to get in straight away,no queues. It started to get much busier after awhile. We spent 4 hours there,but you could easily spend all day if you wanted. Taking to consideration that it's free of charge I highly recommend it to families with young children.	Written 2 February 2020
TampaBayTiger	4.0 of 5 bubbles	History at its best	Finally managed to visit the Natural History museum.The museum is a must visit location in London. Ita??s very informative with lots of staff available for consultation. Therea??s also loads of interactive features to keep you involved.You can easily spend half a day visiting	Written 2 February 2020
savvyuec	4.0 of 5 bubbles	Nice building with 2 other museum in vicinity	The gemstone exhibits are really awesome. The skeleton of the blue whale, the dinosaur are well displayed as well. The kids would love it.	Written 2 February 2020
Caroline S	5.0 of 5 bubbles	1 checked of bucket list	Wanted to go since I was a child well today it happened and it was everything I expected really enjoyable just walking though the front doors wow my only disappointment was dippy was on tour but everything else wow	Written 2 February 2020
BenWarner	5.0 of 5 bubbles	Amazing	Went here last week and really amazing, so many beautiful and interesting things to see something everyone should go to	Written 1 February 2020
Unalome W.	5.0 of 5 bubbles	Educational, and free entrance.	The museum has many sections i. e. human anatomy, dinosaurs etc. Kids walked around half of a day. It's free of charge and very aducational. We did some generous dinayion though.	Written 1 February 2020
Nadine H	5.0 of 5 bubbles	One of the most beautiful buildings	You must visit this museum, whether with kids or friends or even alone. The building is gorgeous and ita??s a wonderful journey into the animal kingdom and the dinosaur world.	Written 31 January 2020
Omar S	5.0 of 5 bubbles	Should have visited it before	A friend took me there and man I was awestruck that why I delayed my trip to this magnificent place!Ita??s for all ages.	Written 31 January 2020
Righinifer	5.0 of 5 bubbles	My favourity museum	I prefer history museums but this is the more beautiful and interesting museum in my opinion in all London. Only the building is one of the most beautiful construction that I saw in London. In addition, the arrangement of the samples is very interesting.	Written 31 January 2020
MarkGodwin	4.0 of 5 bubbles	Explorer	Many exhibitions, lots of information and it's free. Helpful knowledgeable staff on hand to assist. The layout is a little bit tricky.	Written 31 January 2020
Murz27	2.0 of 5 bubbles	Not Enjoyable	Visited on Saturday 25th but this was not an enjoyable visit far too crowded and no control over queues,especially bad in the dinosaur rooms instead off allowing so many in at the time, half way through a worker was shouting for everyone to keep moving meaning you could not stop to view any thing, the amount of people made it very unsafe. Was glad to leave. Maybe they should think about a charge …	Written 31 January 2020
Sergio R.	4.0 of 5 bubbles	Great Museum	My wife and I absolutely loved the architecture of this musuem....it's incredible. As far as the actual displays at the museum, very interesting and well presented for the most part. We were disappointed how small and awkardly positioned the dinossaur section is. Quite smaller and less developed than the one in the American Museum of Natural History in New Work. Overall however, the museum is gre…	Written 31 January 2020
Chris	5.0 of 5 bubbles	Wildlife photographer	If you are in the museum you should visit the exhibition a??Wildlife photographer of the year? The exhibits (wildlife photos) are stunning and quite interesting. It is really worth its money.	Written 30 January 2020
Marcin W	5.0 of 5 bubbles	Amazing place! Must see!	If You watched "Night at the Museum" You know what You can expect! Great place to spend one or two days.	Written 30 January 2020
czb2014	5.0 of 5 bubbles	Educational visit	We went as a family with a 3 year old and she loved it. Free entry still which is amazing in the centre of London. Some of the older rooms maybe could do with an update but a brilliant museum	Written 30 January 2020
Margaret2	5.0 of 5 bubbles	Haven't been in a long time - what a difference.	Visited London for a long weekend so had our small case with us, security told us it had to go into the cloakroom which was fine but at a cost of ?��5 which we thought was a bit steep. However, we left it the whole day whilst we popped into the Science museum too, which meant we were hands free.We visited on a Friday and the place was full of school parties which is fine if the adults in charge k…	Written 30 January 2020
Toni M	5.0 of 5 bubbles	Entertaining and interesting	Ita??s a really good place to spend a morning. Alone or with family and kids ita??s perfect and approaches all kind of public. Ia??d say ita??s and essential place to go when visiting London.	Written 28 January 2020
Sabrine L	5.0 of 5 bubbles	Loved the Dinossaurs	If you want to know how the planet earth was created, what kinds of nature and animals there were before human... and even the human evolution, this is the right place.All you learn at school, you can see here with your own eyes, Terrific.	Written 28 January 2020
DR M	5.0 of 5 bubbles	Fell in love with the building	From dinosaurs to human development, a great place to spend the day and get cultured. One day may be enough, but it certainly was not enough for me. Great for kids, very educational.	Written 27 January 2020
Grace	5.0 of 5 bubbles	Impossible not to visit it!	it is a magnificent museum, very full, our guide explained everything to us and we highly recommend a visit to this museum	Written 27 January 2020
Ozlem S	5.0 of 5 bubbles	Great Museum	You can easily spend the whole day but we had 2 hours ans had to choose between the exhibitions. The building is amazing and the dinasours and whales are one of a kind. The minerals section was also very interesting.	Written 27 January 2020
Ricardo R	3.0 of 5 bubbles	Great museum, rip-off coffee shop	As usual a wonderful tourist site ruined by mismanagement of its catering facilities. Rude staff, overpriced, no sign of any supervision whatsoever.Doesn't the museum care about customer satisfaction within its walls.?A great day ruined by a rip the tourist off mentality.	Written 27 January 2020
BoyceyGlosUK	5.0 of 5 bubbles	Highly Recommended	I absolutely highly recommend this Museum! The Volcano and Earthquake section is so informative and fun. The dinosaurs were so good and the kids will love it! I can't wait to take my Granddaughter!!	Written 26 January 2020
sallijay	5.0 of 5 bubbles	You can actually sleep here!	Spent an amazing night with my 10 year old Son (there are also adult only nights) lying on a yoga mat in the great hall (you have to bring pillows and blankets) several activities took place during the evening which started around 7pm and went on until 11pm, then back o the hall to sleep with around 400 other people (but you could hear a pin drop as he kids where exhausted). Choose wisely where t…	Written 26 January 2020
Vicks	4.0 of 5 bubbles	Worth a visit but...	Travelling alone with 4 year old girl. I made a bee line for here. It was really good and she enjoyed it. We whizzed through a lot of it and she was enjoying it but was not massively blown away. I would recommend going though. Took about 2 hours of the day. TRex Grill. Massive let down. Got my daughter's order wrong three times. Staff too busy chatting tbh. Portion size good and cost was alright …	Written 26 January 2020
Rachel P	5.0 of 5 bubbles	Space, dinosaurs and gems	This museum is free, but ita??s recommended that you give a donation to the upon entry. You can do this by cash or card. Ita??s worth the donation, so that this remarkable place can keep providing so much fun and information to the public. This museum has it all- exhibits on dinosaurs, space, endangered/extinct species, and even gem stones. There are plenty of facilities that make doing an all da…	Written 26 January 2020
RockyJohnnyB	4.0 of 5 bubbles	Fantastic! But Crowded On A Sunday	The other reviews say it all really. We took two under-9s who loved the exhibits. We could easily have spent a whole day here. The only problem was the crowds - we arrived at 10.30 and it was packed.	Written 26 January 2020
farhanarkan	4.0 of 5 bubbles	Stunning building	it's worth visiting just to see the architecture of the museum. it's simply breath taking. There are some nice exhibits inside..well worth a visit	Written 26 January 2020
Richard E	5.0 of 5 bubbles	Great place - and recommend the Behind the Scenes Tour	This is a great place. The collection and the building are well worth a visit. We paid for a Behind the Scene tour this time, and it was a brilliant way to spend an hour. Even without the tour, I would have still have written a five star review. Although the tour is well worth the money and the time. Great place!	Written 26 January 2020
Wookash Q	5.0 of 5 bubbles	The most impressive was dinosaur section	Fantastic building but inside is equally great. Our kids were the most impressed visiting dinosaur section. Also mammals section was highly interesting for them. Worth to highlight that this museum is free of charge.	Written 26 January 2020
Wander & Wonder	5.0 of 5 bubbles	Natural History Museum - must see	Visited the Natural History Museum in London, a natural history museum that exhibits a vast range of specimens from various segments of natural history. It is one of three major museums on Exhibition Road in South Kensington, others being the Science Museum and the Victoria and Albert Museum. There are many things to see for all ages from children to adults. Expect it to be very busy and packed a…	Written 25 January 2020
Rod d	3.0 of 5 bubbles	Dona??t stop for coffee	Shame that a great museum is spoiled by sloppy and almost insolent service. We stopped at the central coffee shop where the ordering system is totally disorganised. Orders are taken and then brewed indiscriminately so customers were picking up one anothera??s orders leading to confusion and irritation. Add to that a young man with real attitude. Polite requests as to missing drinks were met with …	Written 25 January 2020
stam G	4.0 of 5 bubbles	Great place	Great cheap day out here where you can learn interesting things with or without kids.Lots to look at.	Written 24 January 2020
Britt	5.0 of 5 bubbles	Amazing day out	Amazing day out spent looking in the museums, very beautiful building with a lot of detail inside and out. Loads of different historical features inside for all ages. Dinosaurs, animals, rocks (space meteors) and biological information. Loved every minute, highly recommend if visiting London.	Written 23 January 2020
LCTravelfun	5.0 of 5 bubbles	Great indoor activity option for London	This building is amazing in and of itself-- so beautiful. This is a HUGE museum, and the displays are wonderful. There is a great variety and something for everyone. We had a rainy afternoon and ducked in here for a respite, and glad we did. There are also plenty of small cafe's throughout the museum for chances to grab a bite or a drink. Perfect for families!	Written 23 January 2020
Niall29	5.0 of 5 bubbles	Awesome.	My second visit and just one of the most beautiful museums you will ever visit. It's free entry with queuing times non existent during the week but long on weekends. Worth a visit alone just to look up at Dippy in the great hall.	Written 23 January 2020
ROGER MEJIAS	5.0 of 5 bubbles	Wow	I love the fact the in London almost all museums are free. But this one in particular will blow your mind. Very interesting and fun to visit it. I loved it.	Written 22 January 2020
Valentinaclementinamore	5.0 of 5 bubbles	Highly recommended	If you have children this is a place to go. The exposition is very well organized and divided among subjects. The dinosaur part is very captivating and the vault is mesmerizing. The museum is free but make donations I am sure they will be very well used!!!	Written 22 January 2020
Krista S	5.0 of 5 bubbles	Nice	So much to see. There were no line so easy to go. It was a big place, with dino skeleton, gemstones etc	Written 22 January 2020
Kerry Allen	5.0 of 5 bubbles	Great Museum	We wanted to do something different so decided to visit the natural history museum. The entrance is breath taking and for me the best part of the museum. The building itself is stunning. We did not realise how big the place was and only was able to spend 1 hour here. I would most definitely return and next time with the children as it would be a great day out. A token donation is well worth the e…	Written 21 January 2020
Lara J	5.0 of 5 bubbles	Best Museum Ever!!!	This is the best museum Ia??ve ever been to! Ita??s free, we paid ?��2/coat in the cloakroom. ?��1 for kids. ?��5 for a kids book which we used as a map. Use the cloakroom because we spent 5 hours in this amazing place, coulda??ve spent 6. Fantastic for kids!!	Written 21 January 2020
Anders E	4.0 of 5 bubbles	Impressive collection	First of all, it is a stunning building. And the exhibitions are huge. Dinosaur section was very well presented, even though we have visited other museums with more impressive collections (e.g. Berlin) but all in all it was a very nice experience.	Written 21 January 2020
Iliyan Y	5.0 of 5 bubbles	A lot of useful knowledge on place	A lot of useful knowledge could be acquired at that museium - young, teen, adults. All at a vireity of life branches and aspects.	Written 21 January 2020
John C	5.0 of 5 bubbles	Quick visit	A must see in London especially if you have kids and its raining - also free entry. Easy to get to via London Tube	Written 21 January 2020
londonhaks	5.0 of 5 bubbles	Great recent visit with family - a good day needed to experience it	It was a great visit with the family. Its completely free - a voluntary donation can be gifted at the doors. It's a short walk from South Kensington Tube station. With so much to see and I spent a few hours there and managed to go through the dinosaur, human biology exhibition. The Dinosaur exhibition felt smaller from what I remember but nevertheless it was still good. Definitely recommended.	Written 20 January 2020
Tim J	4.0 of 5 bubbles	Needs upgrading	Beautiful building with a great deal to see, need some time to view all the items. Some of the exhibits appear to be outdated and need refreshment.	Written 19 January 2020
Robin S	5.0 of 5 bubbles	Great museum	Nice museum for all ages. Worth wile visiting. Entree for free and nice different departments to explore	Written 19 January 2020
Viktor?-a	5.0 of 5 bubbles	Even better than expected	We were very excited to visit the Natural History Museum of London. First of all, the building itself is gorgeous and a piece of art. The inside is also stunning, especially that blue whale skeleton hanging from the ceiling. We were very impressed with the exhibitions - the mammals, the dinosaurs, the different birds, the stones and other minerals. There are so many things to see, we spent about …	Written 19 January 2020
ronestout	5.0 of 5 bubbles	Illustration, education amid grandeur	My wife and I along with my daughter's family with four kids visited this place on a dank, rainy Sunday. Although busy, this cavernous facility swallows any crowd. Many, many of the displays are simply stunning. The architecture of the building is as well. Kudos to the curators for imparting such a wide variety of knowledge to children and adults alike.	Written 19 January 2020
vonny1956	5.0 of 5 bubbles	Was in awe of the beauty and magnificence of this museum.	A visit Ia??ve wanted to make for many years, and was not disappointed. Got to the museum mid morning on a Saturday and walked straight in, but was busy with families excited to see the dinosaurs. Loads to see and very informative and fascinating. Spent several hours wandering around, when we came out about 1.30-2 there was a long queue to enter, stressful if youa??ve children, so get in early.	Written 19 January 2020
mowden	5.0 of 5 bubbles	A great day out	I have been coming here for some years and there is a lot to see and do at this musuem. The entrance to the musuem is free. You will also find several good cafes here serving a good selection of hot and cold foods, drinks and cakes.	Written 19 January 2020
FamilySkiers2014	5.0 of 5 bubbles	Great Family Fun	A great interactive day with lots of exhibits suitable for children of all ages. Very friendly staff and good access to public transport.	Written 19 January 2020
BirdieGirl001	5.0 of 5 bubbles	Wonderful	Simply an awesome place to be, helps appreciate the work done over so many years by scientists of many disciplines. Fascinating displays from stuffed animals through fossils to minerals, visitors could spend a day here and still not appreciate all this magnificent place has to offer.Absolutely recommended to anyone interested in the natural world, past and present.	Written 19 January 2020
HiFlyBob	5.0 of 5 bubbles	Wildlife Photographer of the Year exhibition is Fabulous!	I have visited several times over the years and again this past week. The museum is a fabulous building with a wealth of things to see and experience.The Blue Whale skeleton is fantastic. The WPoY exhibition is awesome.However, for a place so committed to preserving the natural world, I am not sure why the big front doors are continuously open, allowing a cold wind to blow through the huge entran…	Written 19 January 2020
lisalucie	4.0 of 5 bubbles	Dinosaurs fantastic!!	Took my 3 year old here as a birthday treat as he loves dinosaurs and was well worth the visit! Didna??t get to see everything but what we did see was well maintained and very interesting, staff were nice and access was easy. The dinosaur exhibition is well worth a visit - only moan was how busy the place is and all the jostling to get around but thata??s to be expected really.	Written 19 January 2020
Nayeli Vazquez	4.0 of 5 bubbles	Fun for all ages	Definitely an amazing museum for adults and children (although I admit the focus is children) so you can spend quite a time inside learning new things.	Written 18 January 2020
Darren U	4.0 of 5 bubbles	You need a whole day here	This is our 3rd trip with the kids in the last few years and but each time we only spent 4 hours there. You need a full day.You can get caught up in the Dinosaur and Mammal exhibitions but these should be done at the start of the or the end of the day when ita??s quieter.I still havena??t explored the Darwin section of the museum which is the most recently built section.The robotic T-Rex is not a…	Written 18 January 2020
Alex P	5.0 of 5 bubbles	Lots to see and learn something new	We came here with some friends that have never been and there were a few new exhibitions there which were interactive. There is always something new to learn here and suitable for all ages	Written 17 January 2020
ebgb2020	5.0 of 5 bubbles	Grandiose	If you love natural history museums this is the Vatican of natural history, the building alone is an exhibit of exquisite craftsmanship and an honor to all living things. All its exhibits old and new are a treasure. A must see if you are in London.	Written 16 January 2020
Emma I	5.0 of 5 bubbles	Christmas treat to London	My husband suprised me with a trip to London and our first stop on arrival was the natural history museum. A truly awesome place cannot believe it's free but well deserving of your donations!! You'll spend a good few hours in ther wondering round is a maze of things to see.	Written 16 January 2020
Nuno_Centeio	5.0 of 5 bubbles	Magnificent building!!	The Natural history museum is not only for children or nature scholars. The amazing building is worth the visit by itself, and remember that the entrance is free!Don't miss the blue whale skeleton in the main hall of the old building, the dinosaurs section, the huge moon replica, the red zone with the earthquake simulator, or the treasures in the top floor, with the moon stone or the first editio…	Written 16 January 2020
Dorset T	5.0 of 5 bubbles	Ita??s a must	What a great day absolutely loved it so much to see and learn, we spent hours here the building is beautiful.Excellent activity for a donation highly recommend.	Written 16 January 2020
��?��?��?��? ��?	5.0 of 5 bubbles	Dont miss!	Amazing place.Lots to see and learn.Beautiful exhibition's.And it's free, so why looking for other attraction?Near by there is a lots tasty patisserie	Written 15 January 2020
Lydia R	5.0 of 5 bubbles	Extraordinary	On a solo visit to London the main place I wanted to visit was the Natural History Museum and it did not disappoint! Plenty of interesting collections and artefacts to see and is simple and easy to navigate! Plenty of interactive features throughout!	Written 14 January 2020
Phil W	5.0 of 5 bubbles	Beyond our expectations	An amazing place. Just the architecture and building design take your breath away. The exhibits are unique and really give you a sense of the evolution of species. Not to be missed	Written 14 January 2020
Andre H	5.0 of 5 bubbles	Dino Snores	My ten year old absolute loved his own night at the museum event. Activities included creating your own dinosaur t-shirt, a torch-lit trail, a shark show and in the morning a brilliant interactive live animal display.It is very busy with lots of children and families attending but the Dino Snores team are very well drilled and keep things organised and, most importantly, fun.It is an incredible e…	Written 14 January 2020
Anna P	4.0 of 5 bubbles	Amazing, but overcrowded	We visited on Sunday afternoon - the place was full of tourists... The Darwin Centre was a highlight for us, though we didna??t have time to explore all sections of the museum. Hope to be back one less crowded day.	Written 13 January 2020
Anna S	4.0 of 5 bubbles	Great day out.	Lots to look at and very interesting with helpful staff. The blue whale in the entry is amazing. This is a great day out for pretty much anyone.	Written 13 January 2020
Siva	5.0 of 5 bubbles	Great Museum	We visited the museum on school holidays but still was not expecting such a crowd, and had to wait outside for 30 mins.A must visit in the city of London	Written 12 January 2020
sanjabg85	5.0 of 5 bubbles	Awesome	This museum rocks!Be prepared to be there for the most part of the day.The only downside is the amount of visitors,but everything else is amazing!	Written 12 January 2020
Ian K	5.0 of 5 bubbles	New years day	Great stroll around this great museum, staff very knowledgeable and helpful, a great asset to London.	Written 11 January 2020
Addy_L_22	5.0 of 5 bubbles	Great Museum for Kids!	The Natural History Museum was one of our go-to places as our kid's favourite Cbeebies programme, "Andy's Prehistoric Adventures", was partially filmed here. We had our little starstruck moment when we saw the dinosaur in the main entrance (it's in one of the shot as Andy runs through the museum in the show opening sequence). We took our time to walk through the galleries and while our kid was th…	Written 11 January 2020
Jen K	4.0 of 5 bubbles	Exciting but crowded	There was a q to get in and it moved rather slowly. This was despite the fact we had reached the museum half an hour before opening time. The exhibits were interesting especially the dinos. However, the layout for the dinosaurs exhibits was not smart especially for such a popular exhibit. The crowds were forced to go through a maze like corridor and it was really crammed and disorderly. You could…	Written 11 January 2020
kelvinb85	5.0 of 5 bubbles	More Features than we ever imagined. Beautiful building	This is a must see attraction in London. For locals and visitors alike. We have been many times before and have found it to be a different kind of experience. Each time. Thanks to the hard working individuals who have been putting in much effort and time. Volunteers and paid staff alike. Thank you	Written 11 January 2020
VikingThomas	1.0 of 5 bubbles	Truly horrible	I've been to many a museum in my life, and this was such a disappointment. I went there for the dinosaurs, looking forward to a waste selection of great specimens being displayed in various ways. What I got can be best described as a McDonalds display crammed into 1 small room where kids and adults were pushed through tight walkways while looking at plastic casts and just boring displays I was in…	Written 11 January 2020
Evie-Lou A	5.0 of 5 bubbles	You'll need more than one day	We visited on a weekday to avoid the crowds and were very pleased we did. Even early on a Monday it was filling up quickly so we went straight into the Dino section as that was our must-see. It was amazing! So much so we almost missed our train home.Definitely allow a very long day, or two, if you want to make the most of this incredible museum.	Written 10 January 2020
nick10002015	5.0 of 5 bubbles	Great Experience, Great Building, Will go again	Love the building, packed with dinosaurs, animals, rocks, something for everyone.Eating areas get very busy at lunchtime so would suggest you eat early or late (especially if you need several seats).One of my favourite museums, great bit of culture !	Written 10 January 2020
Matt Hooper	5.0 of 5 bubbles	Excellent and informative attraction	The Natural History Museum was located close to transport links and easy to get to and from using the underground. The museum is large, spacious and informative. The items on display are interesting and would return to visit again.	Written 10 January 2020
Kap_K	5.0 of 5 bubbles	Great Adventure, lots to learn	Went there on New Year's day and there was a really long line, but it took only 10-15 mins to get in. The museum itself is totally free, but you can donate to help the organisation. It was a great adventure for both kids and adults, we had a great time. We had very limited time there, and will return for sure. Keep in mind this place will take at least 3hrs minimum.	Written 10 January 2020
Mia H	5.0 of 5 bubbles	Creepy crawlers and Lon leggety beasties	We all know there are bones, insects, animals and ruddy great dinosaur in this museum, so I cana??t shed any light on what you should see - thata??s entirely your choice. What I would say is take time to savour the stunning architecture beginning with the external of the building. The elaborate brickwork, colour and massive scale is truly beautiful. Oh but when you get inside, just take a minute,…	Written 9 January 2020
Cristinela C	5.0 of 5 bubbles	Dinosaurs	Amazing place. It's good too have knowledge about how was before our planet and the evolution for everything around us.Wonderful place.	Written 9 January 2020
Mark J	4.0 of 5 bubbles	Get there early	Its a must if you are in London and have the time, get there early to avoid the que and the hords of people. Only a few minutes for South Kensington Tube Station	Written 9 January 2020
Drak101	5.0 of 5 bubbles	Better than science museum	We went to the neighbouring museum which was a mistake. The natural history is far more engaging and more things to do and interact with. T-rex and Darwin were shut but still that didn't ruin the day.	Written 8 January 2020
Elizabeth D	5.0 of 5 bubbles	Well worth a visit	Really great time. Hadna??t been for many many years. Free or donation - great value . Many interactive exhibitions to keep all ages entertained. Well worth a visit.	Written 8 January 2020
Aron3366	5.0 of 5 bubbles	Waw	Waw waw wawVery clean, a lot spaces for taking pictures with nice spectacular architect, staffs very friendly securities a good and let you enjoy without any boundaries, restaurant and cafes r good 10/10	Written 8 January 2020
Bern	5.0 of 5 bubbles	Bern	If you are visiting London and ita??s raining then this is well worth visiting we would recommend it if you do or dona??t have children	Written 7 January 2020
londonmf	4.0 of 5 bubbles	Beautiful building	The best thing about it is the building itself.. An absolutely stunning piece of architecture. There is a surprising number of things to do as well as just look at stuffed animals, insects and dinosaur bones. There is a large interactive display about human senses which is very interesting and great for kids of all ages. A museum like this really should get 5 stars but I've knocked 1 off as it ge…	Written 7 January 2020
Fred T	5.0 of 5 bubbles	Lots of exhibits on many floors. Air conditioning	I spent over an hour walking past all of the exhibits on many floors. I would stop and read about some of them. Others were hard to get to due to the crowds. One could spent many hours here. The air conditioning was a relief from the heat and humidity outside. The section about volcanoes, earthquakes, and tsunamis was very interesting.	Written 7 January 2020
Maria85	4.0 of 5 bubbles	Visit it for sure!	I visited the museum with my two kids and adore it. The exhibitions inside are amazing especially the dinosaur and zoo area. The blue whale skeleton is amazing and also like that they have a lot of dinosaur skeleton hanging from ceiling. Visit it especially with kids they have a lot to learn. The entrance is free and that's why the museum is too crown from the very morning but if you' re patience…	Written 7 January 2020
Rachel	5.0 of 5 bubbles	So worth it	Superb could easily spend a full day here however we only had a couple of hours and had to skip things out. So interesting and so worthwhile, especially the dinosaur part! Fun day for whole family! Amazing that it is free as well!	Written 6 January 2020
Eric	3.0 of 5 bubbles	Please charge an admission!	It would seem that most parents here think this is some kind of cr?��che, letting their children run riot. Just because it is a free space, shouldna??t mean you can let your kids run around shouting. I could only bare to spend an hour hear. Every time I went to read a info board, I couldna??t concentrate due to some of the children around me. I think a small charge, would at least eradicate this …	Written 6 January 2020
Myah	5.0 of 5 bubbles	Wow!	This museum is really amazing. You have to stay one entire day here to see everything and it worth it 100%. The central room (the hall) it looks like Hogwarts.	Written 6 January 2020
Suzanne R	3.0 of 5 bubbles	Natural History Museum winter fun	We visited the Natural History Museum after seeing the Victoria & Albert Museum across the street. There was over 1 hour wait to go ice skating at their rink located on the side of the building. Despite the wait, the crowds gathering were in a festive holiday mood and the atmosphere was great! After ice skating, we went inside the museum and saw the oceans and space collections, among other thing…	Written 6 January 2020
ArleneV36	4.0 of 5 bubbles	Great few hours out.	On arrival at the museum the queue was long but moved fast. It was very crowded and we were told that ita??s normal for school holidays. My son absolutely loved the dinosaur exhibits. The architecture is absolutely stunning. Well worth the visit if you have a dinosaur obsessed kid like mine.	Written 6 January 2020
Tryggvi H	5.0 of 5 bubbles	Comprehensive, professional and free	Highly recommend for families with children 3. Children loves it! Everything from space to dinasaurs.	Written 6 January 2020
Kon_Jacques	5.0 of 5 bubbles	The best place in London	The best place in London, you have to go and see this great exhibition. Of course the dinosaurs has the main project but all the others was extremely wonderful. You have to go very early in the morning about 9:30 to avoid the que. The opening is 10:00-18:00.Have in mind to spend about three-four hours for the exhibition.	Written 6 January 2020
Richard Smith	4.0 of 5 bubbles	Amazing and Historic	An amazing Museum with a lot to learn from History. 20 minutes walk from the Earls Court tube station. It was packed with a lot of groups and the whole atmosphere was great. Its so amazing to see ancient history kept such an organised way. Great time we had	Written 6 January 2020
Jacob W	5.0 of 5 bubbles	Annual birthday trip	What a brilliant place. Never get bored and could spend days here. All the staff are brilliant and the Dinosaurs never fail to impress us. First visit to the vault this year which was fascinating. The staff are great.	Written 6 January 2020
CelinaM	5.0 of 5 bubbles	A must do.	One of the best indoor experiences London has to offer, you could easily spend a whole afternoon here. The architecture of the building is mind blowing and the exhibitions a different and interactive, good attraction for kids. Very impressive, best thing about it is that it's free to enter. Donations welcome!	Written 5 January 2020
Pamela O	5.0 of 5 bubbles	Spectacular tour of the NHM!	My daughter and I did a Private Guided Tour of the Natural History Museum. We really enjoyed the morning with our tour guide Craig. He showed us many of the museum's treasures and explained in detail why they were relevant. The crowds were massive that day (December 28), especially in the dinosaur area, so we greatly appreciated Craig guiding us from exhibit to exhibit. The museum is so beautiful…	Written 5 January 2020
jobuho12	5.0 of 5 bubbles	Wild life photographer of the year	As always an excellent portfolio of photographs from around the world. Especially stunning underwater photographs. Terrific pictures of penguins. Some of the photographers went to great personal hardship to achieve excellent images, putting up with extreme conditions in freezing temperatures for days on end to achieve their objective - a stunningly different take on animal behaviour.	Written 5 January 2020
misterkemp	4.0 of 5 bubbles	very good and educational	It's free to visit but a donation should be made to help with running costs. So much to see you could spend a full day in there.Big que to get In but well worth the wait in my opinion	Written 5 January 2020
Ambrose King	5.0 of 5 bubbles	London	Fantastic day fun had by all and free the absolute best of British can not fault it and all staff were more than helpful	Written 5 January 2020
byrcon62	5.0 of 5 bubbles	Amazing	Overawed could have spent a day here. Amazing exhibits from around the world for all ages. Just an overall wonderful experience we only had time for a couple of hours but which wasna??t enough so will allow more time on our next visit	Written 5 January 2020
AdeleW	5.0 of 5 bubbles	A must to se when in London	Make sure you are wearing comfy shoes as you will walk miles and need a full day to explore everything at this brilliant museum, lots of places to eat and toilets, also good for disabled access, free to enter but you are asked to contribute to the museum	Written 5 January 2020
Calee	5.0 of 5 bubbles	Dinosaurs!	I went solely to see the dinosaurs, and they did not disappoint. The crowds were insane though. I would recommend going at opening or near closing because it was wall to wall people in there.	Written 5 January 2020
Ryan K	3.0 of 5 bubbles	Nice Museum - VERY busy	We went as a family to this museum. It was early July, and even though we expected it to be busy, as all the main museums are free, what we experienced was something else. The museum was so busy it was hard to enjoy anything. You had to keep going at all times, otherwise you would get stampeded by people behind you. The museum is beautiful in that there are lots of places and things to explore, h…	Written 4 January 2020
Louis R	5.0 of 5 bubbles	Visit the T-Rex	This place is phenomenal. You can see galleries of all kinds of taxidermy animals and insects. They have amazing exhibits on minerals and metals as well. But the dinosaur exhibits are my kids' absolute favorite, especially the animatronic t-rex that roars and stamps it's feet. Such an amazing exhibit and worth the crowds to enjoy.	Written 4 January 2020
[truncated: 22,238 more rows]
[truncated: 7 more columns]
