# Supplementary material for: Measuring the relationship between museum attributes and visitors: An application of topic model on museum online reviews
Source: PLoS One. 2024 Jul 8;19(7):e0304901. doi: 10.1371/journal.pone.0304901 (PMC11230551; doi:10.1371/journal.pone.0304901)
Supplement: S1 File — (ZIP) [file pone.0304901.s001.zip › Support Information/Online Reviews/Victoria and Albert Museum.csv]

tly disappointing. I suppose it really depends on what you are particularly interested in seeing. It was not too busy when we went which was a bonus. And it is up to the individual to make a donation for entrance to this museum so if you feel so inclined you could go in for free."	Written 28 March 2012
TINAS65	5.0 of 5 bubbles	Victoria and Albert Museum was spectacular	Didn't have time to see it all but what I did see was amazing - free admission too. Next door to Natural History Museum so convenient to do both in the same day.	Written 28 March 2012
Lady T	5.0 of 5 bubbles	A must see when in London	I couldn't believe how big the museum was. I am not sure that we got to see everthing but what we did see what fantastically presented and very interesting.Do have something to eat in the Restaurant as the seating areas are in really lovely rooms with fantastic original features.	Written 28 March 2012
newagetravellers	5.0 of 5 bubbles	Trip to the V & A	I know it is a well known tourist attraction but I wanted to say how much my husband and I enjoyed the trip. We walked along from our hotel, Royal Gardens, Kensington to the Science Museum but when we arrived it was filled to the rafters with French schoolchildren so we decided to continue a little further and go to the V&A and it was fabulous. A member of staff approached us and asked what sort …	Written 28 March 2012
Sheila B	5.0 of 5 bubbles	Wonderful!!!	I would suggest two days if you really want to look at everything. Make sure you eat in the cafe. It is wonderful!! It is an amazing museum. Something for everyone's interest.	Written 28 March 2012
PaulaRegina_10	5.0 of 5 bubbles	everything was very good and nothing was to be desired	everything was very good and nothing was to be desired. culture and social life at the same time. Interesting.Do not allow, under any circumstances, for lunch or eat at the restaurant. I recommend to excellence	Written 28 March 2012
Chant13	5.0 of 5 bubbles	Art in the Heart of Kensignton	The V&A museum in a MUST see when in London! It sits in the heart of Kensington , which is a delightful area to visit anyway. If you live in London then the museum is certainly a good weekend escape from the routine! It offers great expositions; they change regularly and they are very well presented. The resident collections are also very interesting. I particularly like the room with worldwide i…	Written 28 March 2012
EltelEltelEltel	5.0 of 5 bubbles	Great Place	Really good Museum with an amazing amount of things to see - you can really spend all day if you have the time.	Written 28 March 2012
rnlg1967	4.0 of 5 bubbles	One of my favourite Museums	This place just oozes character and charm, and I particularly enjoy going when the other museums are jam packed as this is one of the less fashionable museums. Definitely one for the short list.	Written 28 March 2012
Steve A	3.0 of 5 bubbles	Too Big and varied.	You need to know what you would like to see , i found it too big and to many different things to see . it is a fantastic source of information.	Written 28 March 2012
judy_hongkong	4.0 of 5 bubbles	It's free and real worth it !	V&A has many beautiful sculptures & paintings, many amazingly beautiful decorative arts, costumes, jewelleries and things. When I was there in March 2012, they were showing the pictures of Queen Elizabeth II by Cecil Beaton...but they charged a fare for going in..I did not have time to look at these..cos even the "free" part was just too big and occupying my whole afternoon walking up and down to…	Written 27 March 2012
ihr	5.0 of 5 bubbles	See Cecil Beaton's photography of REII during her reign	THis exhibit costs 6 GBP while the museum is free, but it it open late on Friday nights and was a touching and revealing exhibit on the life of the monarchy. Beautiful images and touching story.	Written 27 March 2012
melchior1	5.0 of 5 bubbles	Gorgeous art nouveau!	The V&A is truly a treasure! The mix of paintings and other works of art make it unique. Loved their art nouveau collection. Wonferful gift shop!	Written 27 March 2012
odysseusChicago	5.0 of 5 bubbles	Medieval Masterpieces	I concentrated my visit on the middle ages. The artifacts displayed, especially the jewelry was exquisite. I marveled at the masterpieces produced at a time we often refer to the dark ages. I also enjoyed the furniture and decorative arts especially the magnificent four poster bed.	Written 27 March 2012
TuckerCanada	5.0 of 5 bubbles	Wonderful Collection	A visit to this museum is a must. Admission is Free. There is a lovely cafe - just beyond the gift shop across and outdoor plaza. Excellent soups and delicious deserts.The gift shop is fascinating and there are lots of lovely souvenirs both expensive and inexpensive to tempt you.Take a free gallery orientation tour of the collection highlights. It is well worth the effort to attend the time offer…	Written 27 March 2012
WhiptonBoy	5.0 of 5 bubbles	Well worth a Visit.	You could easily spend all day looking around this impressive building and it is a great attraction. Full of history and well worth the visit.	Written 27 March 2012
clevelandlaura	5.0 of 5 bubbles	love it!	always something different to see. this time, we just headed up the elevator and meandered. saw lots of beautiful things in a very uncrowded setting.	Written 27 March 2012
Anna M	5.0 of 5 bubbles	Wonderful and inspiring	The chaining exhibitions are worth considering even though they sometimes seem expensive, this museum is vast and you cannot see it all in one visit. For textiles, ancient artefacts and beautiful objects it really can't be bettered. One can spend hours here. Have tea in the restaurant and take in the atmosphere of the beautiful setting. The meringues are lovely and enormous! Worth a visit in them…	Written 27 March 2012
lola2882	4.0 of 5 bubbles	Nice		Written 27 March 2012
BulldogGdansk	4.0 of 5 bubbles	V&A More than well worth a visit	I have done the Museums and found the V&A to be the best.Maybe it is just me but the variety of styles on display from furniture to materials and of course of interest to the ladies a huge display of jewellery.Of all the museums in the 'museum mile', the V&A stands out as a treasure.	Written 27 March 2012
UMS	5.0 of 5 bubbles	Queens exhibit	Had the opportunity to review the photos of the Queen that are currently on exhibit. Very interesting and loved seeing the progression through time. You could spend hours in this museum. Great courtyard in the middle.	Written 27 March 2012
woldtraveller7	4.0 of 5 bubbles	Interesting exhibits	This museum is packed full of really interesting exhibits. We spent a pleasant couple of hours in it. The cafe is nice too	Written 27 March 2012
CaminoGirl	4.0 of 5 bubbles	Worth an Afternoon	I was thrilled to see the pieces by Rodin - a lovely surprise. The V&A has a lovely collection and feels intimate because the spaces are not grandiose or imposing. The courtyard is lovely as well.	Written 26 March 2012
Jennifer D	5.0 of 5 bubbles	Unexpected Perfection	I loved this museum. Really loved it.I'd read before visiting that it had a great eclectic range of art alongside knick-knacks and assorted paraphenalia, and that's just what there is. You get to marvel at an astounding selection of Rodin sculptures, and then wander away to observe a great collection of medieval altarpieces, wrought ironwork, or one of the largest collection of plasters of an ass…	Written 25 March 2012
Mitzymethwold	5.0 of 5 bubbles	Free	Free so something that you can keep going back to. The children love it.	Written 25 March 2012
George L	5.0 of 5 bubbles	My favorite museum in the UK, my second favorite in the whole world		Written 25 March 2012
REGS REVIEW	5.0 of 5 bubbles	**You must go here***	On a previous trip I had gone here and totally worth the effort and should be included into your trip itenary.	Written 24 March 2012
Mark067	5.0 of 5 bubbles	Incredible History	Best Museum to see the links of the British Empire. Loads of items of interest in a really well thought out building and relaxed spaces.	Written 24 March 2012
CharlieRobertson94	5.0 of 5 bubbles	variety is spice of life, so much choice makes it worth revisiting often	the quiet enclaves at the back for sitting by the pond or tea in arts & crafts splendour are worth the visit alone	Written 24 March 2012
Philip S	4.0 of 5 bubbles	Great Day Out	Took our daughter to see the museum on a trip to London to meet up with family from Italy. As I work in a museum it was interesting to see how the displays were organised. Lots of interesting things to see and something for everyone covering all ages. Some of the displays look like they haven't changed for many years however they were easy to see and enjoy. Really busy in some areas however there…	Written 23 March 2012
Mallory W	4.0 of 5 bubbles	Loved it but sadly the costume & fashion areas were closed	They'll be open at the end of May 2012.The rest of the museum was lovely.	Written 23 March 2012
CKM11	5.0 of 5 bubbles	Variety galore	So much to see from around the world. Loved the children ares/activities. Building was fabulous!	Written 23 March 2012
Dollydollop	3.0 of 5 bubbles	A couple of good exhibits	The Cecil Beaton exhibition was good and the spider silk exhibition was fascinating. Nothing else overly exciting unless you like that sort of thing.	Written 22 March 2012
Digger D	5.0 of 5 bubbles	Must visit	Loved seeing this place, children will want to touch and they will be approached by staff who don't appreciate them touching!	Written 22 March 2012
NHORNurse	5.0 of 5 bubbles	Tribute to Queen Victoria	it is a display of the riches and style of living during Queen Victoria's reign.	Written 22 March 2012
donrei	5.0 of 5 bubbles	very nice!	great very interesting , enormous place at least 8 hours if you want to see the most	Written 22 March 2012
gailSheringham	5.0 of 5 bubbles	The nation's treasure	The best piece of education in London. In one building you get to see the world and see first hand Britain's role in the Victorian world.	Written 21 March 2012
bencymru	4.0 of 5 bubbles	Very good	I've been here 3 times now and still not seen it all. Great for kids too and less crowded than the natural history or science.	Written 21 March 2012
Elenute	5.0 of 5 bubbles	Still my favorite. Always something special.	The silk spider robe. Ai weiwei exhibit. Great small exhibits. Best gift shop of any London museum.	Written 20 March 2012
Doris168	4.0 of 5 bubbles	One of the most beautiful museum in London		Written 20 March 2012
Chris S	4.0 of 5 bubbles	Make sure you have a day or two free!	This is a must for anyone interested in antiquities. The collection ranging from jewellery to enormous statues is outstanding. The museum is very large and would take days to tour if you wanted to study the collection in any detail.It's a little dry and so I wouldn't recommend it for young children or those with a short attention span!As with many London museums, entry is free and so you can dip …	Written 20 March 2012
Mayumi M	4.0 of 5 bubbles	slightly disappointing	As usual, some areas were under renovation and that was rather inconvenient.	Written 20 March 2012
Tiza L	5.0 of 5 bubbles	Free and 110% visiting!	Not that into museums but spent a few hours going through the V&A. Lots of very unique and different exhibits. Make sure you see the jewelry exhibit---it was unbelievable.	Written 19 March 2012
KanataSteve	5.0 of 5 bubbles	Excellent - well worth visiting	You could spend a lot of time here. We spent about five hours and could have stayed longer. We considered returning on another day but felt that we had other things to see. Admission is free!	Written 19 March 2012
Ray Stark	4.0 of 5 bubbles	Nice and Quiet	This is my second favourite museum after the War museum. It normally is quiet and has a lot of things that you can wonder around and see. Next to it are the National History and Science Museum but they are more for kids, this is for adults and has more about our human history.	Written 19 March 2012
baznoble1	5.0 of 5 bubbles	A must to visit, and free	A great museum, well laid out. Easy to walk around. We took the lift to the top floor and walked down. Will go again.	Written 19 March 2012
Lester D E	4.0 of 5 bubbles	Walking tour	Took a tour with London Walks. Excellent Very knowledeable guide and there were only 5 of us.	Written 19 March 2012
kirstyrossi	3.0 of 5 bubbles	Was OK but need to go without kids!		Written 19 March 2012
Gerynant	5.0 of 5 bubbles	Always something new to see		Written 19 March 2012
Gray_Joybells	4.0 of 5 bubbles	Splendid!		Written 19 March 2012
estrallita	5.0 of 5 bubbles	Great museum	Loved the exhibits and the courtyard restaurant all the textiles and the shop.	Written 18 March 2012
Ruth M	5.0 of 5 bubbles	Fabulous	I wish I'd had two days to explore this wonderful museum. Anyone who appreciates fine design and clever engineering will be fascinated. Lunch in the gorgeous dining rooms, with vaulted ceiling, gilt decoration, stained glass windows, is not to be missed. Will be back to the V&A on my next trip to London.	Written 17 March 2012
Jan G	5.0 of 5 bubbles	Very interesting		Written 17 March 2012
EricaMarch2012	5.0 of 5 bubbles	excellent	Many hours could be spent at this wonderful museum. I visited twice this trip and will definitely go again.Loved the china displayed on 6th floor, medieval display, cast courts, photographs in the materials & techniques rooms Fantastic photographic exhibition of the Queen and family by Cecil Beeton for the Jubilee celebrations.Unforgettable cape & scarf made from the webs of millions of golden or…	Written 16 March 2012
Anaximander	4.0 of 5 bubbles	So much variety, you can't avoid finding something to like	Maybe I'm getting old. Last time I visited this museum was 40 years ago and it bored me rigid. This time there seemed to be so many well-laid-out exhibits that I could have spent the whole day browsing. Biggest problem is the layout - and the maps don't actually help enough - maybe some signposts would help? Finding your way round is a nightmare... but worth it when you get where you wanted to be…	Written 15 March 2012
claireehmurray	5.0 of 5 bubbles	Better than I remembered from my childhood	Having been forced to visit the V&A as a child of about 9 or 10, as part of the ritual "South Kensington Museums" trip I was asked to go up & see it again last year before my Mum flew back to the US..... and I held the thought with some dread.However, I must say that despite the only gallery I actually had any positive memories of actually being shut on this return visit, I was amazingly pleased …	Written 15 March 2012
oilmanDorset_U_K_	4.0 of 5 bubbles	An amazing array of exhibits	We went especially to see the Golden cape & shawl woven from the silk of a million Madagascan spiders- and it was well worth it- indeed we were the only visitors for 5 minutes.Whilst there we took in some of the other exhibits which are fascinating. Well recommended for a rainy day- or to see something special.	Written 15 March 2012
Cordelia B	5.0 of 5 bubbles	Lovely Textiles, Jewels, and ...	I liked that many of the museums and galleries in London are free -- just a simple donation of 3 pounds. Didn't see everything in the museum, but what I did see was great. Seeing watercolors by Beatrix Potter was a special treat.	Written 14 March 2012
CanadianEagle747	5.0 of 5 bubbles	Large collection of art objects	Probably the best collection of art and art objects (ceramics, furniture, jewellery) in Europe.Highly recommend the Tudor section. Free admission. It's big, so narrow down specific galleries and themes and focus a visit on them.	Written 14 March 2012
anaclaraflores	5.0 of 5 bubbles	Great Museum	Whenever you go, whatever they are showing its worth a visit. Make sure you dont have anything to do after, cuz it might take you a good time walking around it.	Written 14 March 2012
Fdobbs	5.0 of 5 bubbles	Beautiful presentation and free	The micro mosaics and enamel miniature pictures. Presentations on goldsmith/silver working methods. Paintings by Landseer, Etty	Written 13 March 2012
ttugrad81	5.0 of 5 bubbles	Beautiful museum	This museum was as beautiful as it was informative.	Written 13 March 2012
britchick60	4.0 of 5 bubbles	Must see the jewels!	I was disappointed the ballgown display was not available until may as it was one of the main reasons i wanted to go. The jewels in the jewel room are amazing and the member of staff in there very informative.	Written 13 March 2012
Luckydazza	5.0 of 5 bubbles	Stunningly beautiful museum, if you visit only one make it his one	This museum is quieter than all the rest and houses some of the most heart achingly beautiful "stuff" I have ever seen in an amazing building. I am no history buff but this place totally captured my imagination and I could have spent all day here if I had the time. It felt like I was walking through a sacred site, in places the exhibits were so sympathetically placed there was a real feeling of o…	Written 13 March 2012
SylvieNeedleman	5.0 of 5 bubbles	Beyond fantastic	Most stunning collection of visual artefacts I can think of.Lovely cafe and grounds.Shop!	Written 12 March 2012
Maplestead	4.0 of 5 bubbles	A nice day	Enjoyed a revisit - so much to see! The Cecil Beeton exhibition was fantastic.	Written 12 March 2012
Buddhawise	5.0 of 5 bubbles	Stunning		Written 12 March 2012
VAdesign	5.0 of 5 bubbles	Exceptional Museum for Design	Free entry, wide variety of artwork and design. Highly recommended	Written 12 March 2012
Julie R	5.0 of 5 bubbles	Great museum	Cecil Beaton exhibit was wonderful, enjoyed the grand displays all around.	Written 12 March 2012
kiltedladdie	5.0 of 5 bubbles	Surprisingly Excellent	Someone else has reviewed the V&A and said that it's fine if you like ceramics and (something else) but boring if you don't. I don't but was still massively impressed. We'd been to the Science Museum and decided to give the V&A 30 minutes but didn't think we could deal with much more museum wandering. How very wrong we were. The V&A is on an epic scale and easy to lose yourself in. From tapestrie…	Written 12 March 2012
Carolyne T	5.0 of 5 bubbles	A walk through the ages		Written 12 March 2012
Bacsusa	5.0 of 5 bubbles	Amazing Love Story.	Right around the corner from Buckingham Palace. This is a great little museum. The ornate gifts placed here exemplify the strength of this love story.	Written 11 March 2012
Adrian B.	5.0 of 5 bubbles	Simply excellent	A pure intellectual pleasure. Highly recommended.Don'y miss anything, go everywhere, see everything.	Written 11 March 2012
VentureTexas	5.0 of 5 bubbles	All Museums Should Have Food this Good	A great museum, handicapped friendly with wheelchairs furnished and multiple choices in eating. Beautifully decorated dining rooms with interesting themes. Granddaughter was totally in awe of a mural story that wrapped the room.	Written 10 March 2012
ladyandtramp	4.0 of 5 bubbles	Great insight		Written 10 March 2012
Amelia S	4.0 of 5 bubbles	Enjoyable	This is a lovely place to visit. You could spend all day in there,	Written 10 March 2012
FrancesAnne	5.0 of 5 bubbles	Always something of interest	The last exhibition I saw at the V&A was Cecil Beaton photography. As well as the permanent exhibits the V&A have many short term exhibitions. The large attractive cafe is certainly worth a visit too	Written 9 March 2012
Steven P	5.0 of 5 bubbles	Great free collection	You can read the other reviews for a fuller description, but I was especially impressed by the collection from South Asia, which surpasses anything I've seen in the US (for obvious reasons). The China and Japan collections were also quite good.	Written 9 March 2012
Melkai	3.0 of 5 bubbles	Depends on when you go		Written 9 March 2012
Mum_of_lill_rascals	5.0 of 5 bubbles	A must see!	If you love museums then this one is a must. I love the museum and even the shop is excellent. Lots of different exhibitions and activities going on and sometimes lots for kids too.	Written 8 March 2012
Colywobbles	5.0 of 5 bubbles	Great day out	A vast array of exhibits simply breathtaking. Really did not have enough time here. would definetly visit again	Written 7 March 2012
JudyLSwitzerland	3.0 of 5 bubbles	Fashion section closed	Elaborate, stunning and sure to get the imagination going, however the fashion section which was my reason to visit, is being updated and closed until May 2012	Written 7 March 2012
Angel1977	5.0 of 5 bubbles	beautiful and elegant	The V&A museum is the perfect spot to visit when you want to have a taste of culture but do not have the time to spend the whole day in the British museum. The V&A is in a gorgeous old building and the collection is a variety of everything you want in a museum. After the British museum this is my favorite in the world.	Written 7 March 2012
Clarey1971_12	4.0 of 5 bubbles	Great place to explore	Amazing exhibits but didn't know what to look at first, fab and free!	Written 7 March 2012
Belgianz	4.0 of 5 bubbles	The museum for your inner aesthete		Written 6 March 2012
Philip F	5.0 of 5 bubbles	Well worth a visit	I have an interest both personal and professional in design, particularly home interiors. While studying design we were required to visit the V&A as its called. This was never a chore and I always keep an eye on the changes that take place there. It has recently experience a major refurbishment and I last went before it was entirely finished. Although it is now a little too 'professionalised' for…	Written 6 March 2012
H0w_it_is	5.0 of 5 bubbles	Wow	massive place, it was so interesting, and unlike other museums I've been to. Try and go on weekday or evening, as weekend days are very very busy and you likely have to queue.	Written 6 March 2012
Kevin M	4.0 of 5 bubbles	Really Enjoyed the Asian exhibits	Had a very pleasent time exploring the Asian exhibits, particularly the Korean area. Also the young kids had a ball in the kids arts area for a couple of hours.	Written 6 March 2012
katieG212	5.0 of 5 bubbles	Exquisite	Perhaps my favorite London museum - and that is a tough call. Filled with beauty, elegance, history. Take time to linger here.Also a great lunch spot!	Written 5 March 2012
gohorns034	4.0 of 5 bubbles	the wonders of England	Well laid out, beautifully designed. The current Jubilee show of photos of the Queen is a must. also it is in walking distance of Harrods thus the location is prime.	Written 5 March 2012
Baaadam	5.0 of 5 bubbles	Lovely museum, interesting artifacts	wandered around here today - just as charming as I remember when I first visited several years ago. Lovely artifacts from around the world in a cool space - recommend visiting on a weekday if possible!	Written 5 March 2012
uri_fi	5.0 of 5 bubbles	Huge with something for everyone	My last time at the V&A was quick and shallow and I promised I will give it another visit.As I entered and took (1 pound voluntary) a map of the museum I was amazed to see how little I actually saw the last time.This museum is huge with collections ranging from Britain all the way to Asia with stops all along the way in classical Europe through the Islamic countries and the middle east.The top fl…	Written 5 March 2012
Sotontraveller	5.0 of 5 bubbles	Fascinating reminder of QE II reign by Cecil Beaton	Being a bit younger than our Queen, as a child I always thought she was "old". Cecil Beaton's photographs are an accessible reminder of just how young our Queen was when she came to the throne and the totally "alien" world in which she lived when compared with most of the rest of us.A really interesting collection of stills - and some video - for Baby Boomers and their offspring. It took me an ho…	Written 5 March 2012
TravellingShopper18	5.0 of 5 bubbles	An unexpected surprise	We decided to visit the Victoria and Albert Museum after we came about it by happenstance. We had walked from the Hilton on Park Lane to Harrod’s and then continued on arriving at the V&A. I had no expectations for the V&A, but was impressed with its various exhibits. I particularly liked the corridor of ironworks, and the stain glass. It was also nice to see the display of photographs recognizin…	Written 4 March 2012
kenmlove	3.0 of 5 bubbles	great to kill time	Brilliant place to kill a few hours. Has some great exhibitions and the costume department is lovely.	Written 4 March 2012
JLWreview	5.0 of 5 bubbles	A pot pourri of delights for all tastes	One of the finest museums in the world. Worth going for the building alone - add in the fabulous exhibits and it is a treat beyond compare	Written 4 March 2012
suze58	5.0 of 5 bubbles	Awe-inspiring	What is not to like about this amazing building, and its amazing collections? This is one to vist several times, if you have the time to dip in and out rather than tire yourself trying to absorb it all at once.	Written 4 March 2012
Diane C	5.0 of 5 bubbles	A very intersting building		Written 3 March 2012
Manfred_W34	5.0 of 5 bubbles	Must see for all design interested	We were glad that it was also free of charge, and very convenient location.	Written 3 March 2012
HungryHarriet	5.0 of 5 bubbles	Loved Victoriana		Written 2 March 2012
foto2021	5.0 of 5 bubbles	Incomparable		Written 2 March 2012
MestaChios	4.0 of 5 bubbles	Kids Backpacks		Written 2 March 2012
janfish	5.0 of 5 bubbles	Don't Miss It!	They have a lot there and it is worth any amount of time you can spend there. Don't miss the plaster castes hall. There you can see what Trajan's column in Rome really looked like, with all the details, before all the weathering that has taken place in recent times.	Written 1 March 2012
kath k	5.0 of 5 bubbles	wonderful	went to see annie lenox exhibition bit dissapointed it wasnt bigger but the jewellery exhibition was fantastic	Written 1 March 2012
carjohn2520	3.0 of 5 bubbles	Exhibition	We went to the V & A particularly to see the Cecil Beaton exhibition. However, it was badly organized and almost impossible to get close to the wonderful photographs on display.	Written 1 March 2012
TravellerThruTime	4.0 of 5 bubbles	A wonderful Sunday idea	Having lived in London for nearly 10 years, it was only a few weeks ago that I finally went into the Victoria and Albert museum on a cold Sunday morning. I was pleasantly surprise by the range of their collections in rooms segregated by geographic areas. In there, I saw swords and jewelries that belonged to Mughal emperors in India, Persian carpets and artifacts, Samurai collections from Japan. T…	Written 1 March 2012
pyry	4.0 of 5 bubbles	Interesting	A nice museum for adults, however we were with kids (6 & 9) and they found it quite boring.	Written 1 March 2012
DesOS_12	5.0 of 5 bubbles	brilliant	lots of everything on show.get a map, bring water, walk slow eyes open.i think you need more than a day to do the place properly. two short days might be better.	Written 29 February 2012
tsap	5.0 of 5 bubbles	Very interesting, mostly for ladies.	It was a very pleasant surprise to learn that all the public museums in London were free. Well done to England. And they also are worth the visit. This museum is opposite the natural museum so we had after it a quick visit. Very nice to see how the furniture, the dresses and the pottery were in every period in England. Very organised, but the light was dim for me. I couldn't read the signs. Very …	Written 29 February 2012
clareymac86	5.0 of 5 bubbles	Nice way to spend an afternoon	Myself and my boyfriend love visiting galleries and museums. This is a lovely one to visit. Great selection of things from old tools to vintage fashion. Great place to go for a chilled out afternoon!	Written 28 February 2012
Paul S	5.0 of 5 bubbles	Sunday morning Coffee and merigne		Written 28 February 2012
FlowaPowa	3.0 of 5 bubbles	Rambling	My 15 year old daughter and I enjoyed the historical art-based exhibits here, however we found the layout to be rambling and disorienting. Don't buy a map - it is useless. We were very disappointed that the librarian in charge of the National Art Library would not let us in with our bags, even though they were much smaller than the permitted size.	Written 28 February 2012
jj2hull	5.0 of 5 bubbles	what a great place	this place is fantastic you cud spend all day there and still miss something and its FREE. Well nearly everything is free thought it was a bit wrong you have to pay £5 to see an exhibition about our queen!!!!!!!!!!!!!!!	Written 28 February 2012
Chris S	4.0 of 5 bubbles	Something for everyone	Went here with the kids expecting them to be quickly bored but quite the contrary	Written 27 February 2012
DRMacLeod	5.0 of 5 bubbles	Can not say enough good things.	Love the V & A always have an always will. We paid to the Queen Elizabeth II photography and we were not dissappointed. The staff here are great really helpful - we got a little confused at one point - so a member of staff walked us to our destination - like our own specail guide and then also pointed out some more areas he though would interest us.	Written 27 February 2012
Mariza G	5.0 of 5 bubbles	Fun for children as well		Written 27 February 2012
Tsyatochka	5.0 of 5 bubbles	Absolutely awesome!	Make sure you have a free day because you will spend a whole day here. Take a map not to get lost here:) This museum is worth even a secon or may be a third visit. We are really impressed. By the way as all major museums of London it is free of charge so you can donate!	Written 27 February 2012
leolion13	4.0 of 5 bubbles	Real Rodin!	Go to this museum and see the original Rodin sculptures, also as it is a design museum, the shop s slightly expensive but mind-boggling with all the little things they sell...	Written 27 February 2012
luvlymish	4.0 of 5 bubbles	Enjoyable Time	I like the interactive computer design programs they have for kids - keeps them interested and enjoying the visit.	Written 26 February 2012
Picnic1980	3.0 of 5 bubbles	would've been disappointed if I had to pay!		Written 26 February 2012
Kat_April08	3.0 of 5 bubbles	Plenty to see	There is something for everyone here. Make sure you get a floor plan.	Written 26 February 2012
escape5	4.0 of 5 bubbles	Actually, a great place for a meal	It is a lovely museum. We had one of our best and cheapest meals there.	Written 26 February 2012
Ian C	5.0 of 5 bubbles	V&A		Written 26 February 2012
Barbara J	5.0 of 5 bubbles	Victoria and Albert Museum		Written 26 February 2012
sp1969	4.0 of 5 bubbles	always great shows		Written 26 February 2012
laduree	5.0 of 5 bubbles	Lovely museum	such a beautiful museum...visit every year. The layout of the museum is excellent	Written 26 February 2012
Lydia66	5.0 of 5 bubbles	Victoria and Albert Museum		Written 25 February 2012
DC2florida	5.0 of 5 bubbles	The most underrated museum in South Kensington!	This is a fantastic museum that examines art and design from EVERY possible angle! Painting, sculpture, ceramics, metals, music, architecture, jewelry, costumes, cultures, furnishings, and history. Many rooms take you away--to another country, to another time, or to another state of mind. Try as you might, you will not be able to see all of this fantastic collection even with two full days of eff…	Written 25 February 2012
Alexandra N	5.0 of 5 bubbles	11 km of culture	Unnable to visit every rooms. The jewel room is far better then the jewel tower at Tower of London. Be sure you get a map of the place (you can get it at the reception desk) and plan in advance, or visit it by days.	Written 25 February 2012
Cej_2202	4.0 of 5 bubbles	British life past and present		Written 25 February 2012
TLEAVES27	5.0 of 5 bubbles	Never Disappoints	This museum has many aspects to delight visitors of all tastes, and one can re visit as there is a constant change in exhibitions. The beautiful appointed cafeteria, is worth the visit alone.	Written 24 February 2012
jonnyjabbah	5.0 of 5 bubbles	Great free place	Museum free and great for kids. Get a backpack and follow the instructions on the tin, wow what a great idea	Written 24 February 2012
CorkeyWilson	5.0 of 5 bubbles	Too much to see in a day and worth another visit	Really enjoyed our visit to the V & A but there is just so much to see, it will take another visit to see it all. There really is something for everyone and the museum has great amenities for refreshments of all kinds from a simple drink to a choice of cooked meals, well prepared sandwiches and delicious cakes to eat in pleasant surroundings. Not too expensive either which makes a pleasant change…	Written 24 February 2012
David	5.0 of 5 bubbles	A true treasure	This is for the more mature museum afficionado (not much for kids here... try the Science and Natural History Museums across the road for that) but there is so much here that it repays repeated visits... Where else could you enjoy examining tiny Japanese netsuke before going next door to be amazed at a full sized cast of Trajan's column, or Michaelangelo's David... And it's free	Written 24 February 2012
Wayne K	5.0 of 5 bubbles	This is one museum you must see!	Please allow yourself plenty of time to view as much as possible of the magnificient painting, sculpture and other galleries. The beautiful Dale Chihuly glass chandlier hanging in the rotunda of the main entrance was just the beginning of what more there was to come. I can't wait to go back and see more exhibitions.	Written 24 February 2012
ro1960	5.0 of 5 bubbles	My favorite museum in London	This time there was an exhibit on Annie Lennox, small but very interesting.	Written 24 February 2012
bellamanning	5.0 of 5 bubbles	Fantastic Collection in Beautiful Surroundings	The V&A is a must for all art and craft lovers. This comprehensive collection does indeed merit more than one visit - it's just too much to take in at once. The fact that admission is free is a huge plus of course (donations are welcomed). At the moment the museum is being partially restored, presumably in time for the Olympics in line with many other London attractions, so some rooms are not ope…	Written 23 February 2012
SWN	4.0 of 5 bubbles	Neverending source of discovery	Forgetting the gift shop which my wife (and I, actually) love to visit every time we can --- the wealth and breadth of items on exhibit is utterly astounding. While waiting to enter at our assigned time for a special exhibit, we spent almost an hour looking at islamic arts in just one, relatively small gallery. It's the type of place where you could spend weeks (months?). Best to pick one or two …	Written 23 February 2012
robert h	5.0 of 5 bubbles	So much Beauty.	The building itself is worth a visit. The exhibits are breathtaking.Good cafe.	Written 23 February 2012
Carlthompson181065	5.0 of 5 bubbles	Stunning	Well worth a visit. Staff are well informed and helpful.	Written 23 February 2012
carol g	5.0 of 5 bubbles	elegance and calm		Written 23 February 2012
charles1832	5.0 of 5 bubbles	My favourite museum		Written 22 February 2012
florafen	5.0 of 5 bubbles	exciting and amazing	Take a day to stroll and read and embrace the opportunity to see wonderful skills and artistry from the past	Written 22 February 2012
Westacres	5.0 of 5 bubbles	Art In All Its Glory		Written 22 February 2012
mimmc	5.0 of 5 bubbles	Always something new to see		Written 22 February 2012
Lizzie_goes	5.0 of 5 bubbles	Wonderful Collection	I love the V & A and go every time I am in London, there is so much to see without it being overwhelming, the special exhibitions are always first class, the photographs of Queen Elizabeth were wonderful. Because its free you can just go for an hour or two and it doesn't matter if you only see a small portion because you can just go back again and again	Written 21 February 2012
M_Adams12	5.0 of 5 bubbles	Brilliant!!!!!	I have visited the Musuem for years on every visit, it is ever changing and always interesting., and just a 15 minute tube ride away from the Thistle Hotel where we stayed for the week end.	Written 21 February 2012
callumx	4.0 of 5 bubbles	An eclectic mix of modern culture - and it's free!		Written 21 February 2012
traveller2008967	4.0 of 5 bubbles	Take several days to see it all.	Spend two hours on a saturday afternoon. Lots to see but needs more than one visit. The caption boards need to be larger as I forgot my glasses and had geat difficulty reading the explanations on the exhibits.	Written 21 February 2012
Roshan D	5.0 of 5 bubbles	V&A - a museum to visit before you die; and it's Free!	Be here while in London and please do not miss it. You'll get to see everything in here - art from all over the world. This museum boasts of artifacts which are said to be among the world's largest, best and most comprehensive.	Written 21 February 2012
Michelle W	5.0 of 5 bubbles	Brilliant for PreRaplaelite paintings		Written 21 February 2012
smiths47	3.0 of 5 bubbles	Slightly dissapointing	There were some good items here, and it was worth it to avoid the massive que for the Natutal History. However it just lacked a little something.	Written 21 February 2012
Karen N	5.0 of 5 bubbles	My favourite museum in London		Written 21 February 2012
pauljvic	5.0 of 5 bubbles	Magnificent free museum	Displays the days of the Great Brtsin when much o the World was art o the uk . A time of great wealth and beauty which is displayed here at his great museum . Boring for young.children who prefer natural history museum next door usually but great for history lovers and a must if studying Victoruan times	Written 21 February 2012
Kacamata	5.0 of 5 bubbles	Education		Written 21 February 2012
Lord_Eaton	5.0 of 5 bubbles	Very much Of Its Time		Written 20 February 2012
Nick D	5.0 of 5 bubbles	A first-class museum ....... the collection and the building	This museum ranks alongside and complements the British Museum in the quality of the exhibits and the experience. The quality of the exhibits is exceptional - so much to see - and the building itself is worth a visit. They should definitely be charging for entry, especially those that are not paying UK taxes :-)Loved the photography section.	Written 20 February 2012
RamblinMike	5.0 of 5 bubbles	Great display	We stopped in the V&A to see the Cecil Beaton exhibit of royal photographs, It was a nice show	Written 20 February 2012
fredmila	5.0 of 5 bubbles	Great for applied art lovers		Written 20 February 2012
Traveling_Jones9	5.0 of 5 bubbles	My Favorite Museum!	There's something for everyone in this massive art and design museum. The astonishing range of collections date from 300 AD to the present day, and include just about every artistic medium. If you like architecture, ceramics, glass, fashion, furniture, jewelry, paintings, photography, sculpture, the theater, Asian art, British history, metalwork, stained glass, modern art, mosaics, or tapestries,…	Written 20 February 2012
CuddlyCutie1984	4.0 of 5 bubbles	Excellent		Written 20 February 2012
pompey62	5.0 of 5 bubbles	What an eye opener	This has to be one of the most interesting places to visit in London, you can spend hours here and still not see everything.	Written 20 February 2012
Kakipii294	5.0 of 5 bubbles	Fab	Love the museum. You'll never see it all - don't try. Just potter around and go to the bits that interest you. And then, and this is a MUST, go and sit in the beautiful cafe and have a pot of tea. It's one of the most over-the-top, opulently decorated places in London - a real treat (and good tea and cakes too).	Written 20 February 2012
michyandmatty	5.0 of 5 bubbles	Excellent but need a few hours to get round!	Make sure you take lots of coffee breaks so you can get round this place. Restaurant here is very good!!	Written 20 February 2012
Janet712	5.0 of 5 bubbles	Visit on the same day as the Science and Natural History Museums	Definitely worth the price of admission, even for us Americans. Right across the road from both the Science and Natural History Museums -- so do try to visit two or more in the same day.	Written 20 February 2012
MPL68	4.0 of 5 bubbles	Good old fashioned museum.		Written 20 February 2012
charliebabbage	2.0 of 5 bubbles	Old and boring		Written 20 February 2012
Disney0911	5.0 of 5 bubbles	V and A	We had never been here before even though my husband had been born here, things happen like that. The added bonus was we didnt have to Q. It was a beautiful building, it was made to impress, and thats what it did, it is well worth going to look at. Thanks for a lovely day	Written 20 February 2012
wayfarer27	2.0 of 5 bubbles	Overcrowded and noisy	Normally when I visit London a visit to the V&A is a must. I love this museum. This time as there was a special exhibition on, we were there early on the morning of 16th Feb just after our arrival in London. No one had warned us that this"mid-term" thing was on ---- not just at the V&A but everywhere was over run with badly behaved children. The noise in the museum!!!! We saw the one temporary ex…	Written 20 February 2012
Louise G	5.0 of 5 bubbles	a treat for the eyes and imagination	Loved the galleries that you could just wander through seeing such a varied collection of arts crafts and antiquities, love it, it's one of my most favourite places in London, could spend days there getting lost in other worlds.	Written 20 February 2012
Angela W	4.0 of 5 bubbles	Enjoyed going, but the one exhibition we wanted to see was very pricey.	Very good for main attractions, some interactive bits. However, the exhibition we wanted to go to - Queens Jubilee, was extortionatly priced.	Written 20 February 2012
cleveland16@talktalk.net	5.0 of 5 bubbles	Took my friend to see Cecil Beetons exhibtion	Great day out not only did we see the above, but just so much else, my friend lives in Somerset, we spent most of the day there , and had coffees out at the rear of the buiding. A good day out.	Written 20 February 2012
Derya K	5.0 of 5 bubbles	wonderful exhibits	Great place for British 'feel'! Wonderful artefacts and exhibits. Gift shop is teh best of its kind. I always buy little gems in there...	Written 20 February 2012
Jax0773	5.0 of 5 bubbles	Wonderful surprise	What was not to like. An interesting collection. Especially liked the Jewellery rooms.	Written 20 February 2012
oliveruk	5.0 of 5 bubbles	Plenty to see!	Their cafe/restaurant has the best food/service of any museum in London.	Written 20 February 2012
Paul H	5.0 of 5 bubbles	The V and A		Written 19 February 2012
HappyTripper12	5.0 of 5 bubbles	Well Worth A Visit	The V&A Museum has over 6 floors of the most amazing artefacts which have been collected throughout the ages and placed on public display. Amazing to think that to view this is free to the public although a contribution is gratefully accepted, Keep up the good work London, as we will be back to visit	Written 19 February 2012
Danny A	5.0 of 5 bubbles	Victoria and Albert		Written 19 February 2012
Jacqueline P	4.0 of 5 bubbles	V & A		Written 19 February 2012
Lee S	5.0 of 5 bubbles	My favourite museum	I just love this place. So interesting and such a beautiful place to eat lunch.	Written 19 February 2012
Carolina N	5.0 of 5 bubbles	Good place	Wonderful museum, beautiful things to be seen, like ancient jewelry, clothes, furniture, really good place to see history.	Written 19 February 2012
Demetrius C	4.0 of 5 bubbles	Neat Stuff	Its in the exhibition road opposite of the Natural History Museum and the Science museum (do not try all three of them in one day) I really enjoyed the statues but I didnt feel comfortable seeing the Asian-Japan section, I thought that those things didnt belong there.The unfortunate is that in the open space of the museum (it has a cafeteria as well) you are not allowed to smoke (?)Luckily as mos…	Written 19 February 2012
ddexter	5.0 of 5 bubbles	The ultimate collection	The Victoria and Albert museum is one of those great eclectic collections of all things decorative from fashion to furniture, jewellery to sculpture it is all on display here a short walk for Harrods. This is the place to come for a complete overview of the history of all things decorative. The collections are spread out over miles of exhibition space and there always seems to be renovation work …	Written 19 February 2012
A B	5.0 of 5 bubbles	Popped in to look at a specific exhibit and ended up staying the day	So much to look at- costumes, furniture, glass, or a gold cloak woven from spiders thread. Everything displayed so beautifully and so interesting what you discover just wandering through.Cafe is great too.	Written 19 February 2012
roxanneih	5.0 of 5 bubbles	A venerable classic of culture and taste	Victoria really did well by getting this landmark museum going. If you want to explore classic British culture and art this is the best starting place. But it would take you days to get through it all and eventually you just get overwhelmed. I had just come back from two weeks in Turkey so I headed for the Ottoman room and was still totally impressed by the ceramics, the rugs and the great way th…	Written 19 February 2012
Mike S	4.0 of 5 bubbles	Many great exhibits but some of the most famous are sometimes away		Written 18 February 2012
AquaBlu	4.0 of 5 bubbles	Nice!	It's free as I recall, and stays open late. I really enjoyed this museum. As the name implies, it has very good collections from the Victorian era, but also from a variety of other time periods. Lovely period furniture, jewelry, statues, paintings etc. Located directly across the street from the Natural History Museum and Science museum, and within close walking distance of the Royal Albert Hall,…	Written 18 February 2012
FoxyLady1972	5.0 of 5 bubbles	One for the girls		Written 18 February 2012
sunshine-sal	5.0 of 5 bubbles	so much to see	Excellent museum. So much to see. Multiple visits needed.	Written 18 February 2012
Cyndel	5.0 of 5 bubbles	Amazing museum	You could spend days here. Be sure to visit the jewelry section. Astonishing.	Written 18 February 2012
Joandjohn2005	4.0 of 5 bubbles	amazing building	the contents of the building for me are eclipsed by the actual building itself which is amazing.The contents of the museum weren't for me,just a load of stuff posh 15th century people looted when they did the grand tour	Written 18 February 2012
Gina L	5.0 of 5 bubbles	A great place for adults to visit.	I only popped in on my way to the Science Museum and enjoyed myself hugely. There was an exhibit of spider silk, with a very good video to explain how it's harvested and used. The Annie Lennox house was well done with music, video and memorabilia; all the explanatory placards were well thought out.In the section on theatre there is the chance for adults to try on different costumes.Add in the int…	Written 18 February 2012
Us3Sydney	4.0 of 5 bubbles	Amazing Museum	You would need a week to do it well. However, very well set out, easy to navigate and very interesting exhibitions. Well worth the visit.	Written 18 February 2012
KW_Cpl	5.0 of 5 bubbles	wonderful choice for look back at history	Since this was a quick trip, we chose to do a jaunt through the british galleries only, and it was a great choice. Wonderful paintings, sculpture, furniture and period rooms. Lots of little items that gave you a peek at the royals of old. We budgeted two hours for these galleries and that was perfect. You can walk to Harrods from here but skip that and go to Fortnum and Mason a different day, ins…	Written 17 February 2012
Butterflyblue09	4.0 of 5 bubbles	Lovely, lovely museum!	Fabulous artefacts & well worth a visit! The refreshment areas are not to be missed! Great drinks & snacks!	Written 17 February 2012
KateP3	5.0 of 5 bubbles	great day for free	was amazing but you can spend more than a day there!	Written 17 February 2012
travellinghappySY	3.0 of 5 bubbles	Bit stuffy for my tastes	Think this was a step too far with the culture for me - a bit too much of a stuffy museum, everything in glass cases etc. Beautiful building though.	Written 17 February 2012
agb59	5.0 of 5 bubbles	variety and character		Written 17 February 2012
Keith L	5.0 of 5 bubbles	Monty Python.		Written 17 February 2012
Larfingboy	5.0 of 5 bubbles	Don't take restless kids!		Written 17 February 2012
LouiseAu	5.0 of 5 bubbles	Must go for fashion lovers		Written 17 February 2012
michaelo230	5.0 of 5 bubbles	It's free!		Written 17 February 2012
Nick I	5.0 of 5 bubbles	The place for the fine arts fans		Written 16 February 2012
joanlewissimpson	5.0 of 5 bubbles	Thoroughly enjoyed my 1st visit	I am interested in historical costume and the Arts and crafts movement so I spent a good few hours looking around - and I could have spent longer, can't wait to visit again	Written 16 February 2012
Philip B	5.0 of 5 bubbles	excellent, so good too much for one day	title says it all. Worth visiting the Cecil Beaton photos of the Royal Family and then spending the st of your time in any of the varied and high quality rooms and exhibitions.ADMISSION IS FREE, special attractions normally about £7 apparently, cafe ok and other museums nearby.	Written 16 February 2012
Rene R	5.0 of 5 bubbles	A day of ancient reveries	There is nothing to dislike. This museum is awash in global treasures and the café alone is worth the visit, for a cup of tea with a scone accompanied by clotted cream and jam! RUN to it!	Written 16 February 2012
BindyWestSussex	5.0 of 5 bubbles	There's so much to see		Written 16 February 2012
lwaxanna	5.0 of 5 bubbles	A mecca for decorative art and design		Written 16 February 2012
midtermers	5.0 of 5 bubbles	Don't try to do it all..	It's massive - and fascinating. Unlikely you can do it justice in 1 visit. Cafe is excellent - be sure to look at all the dining areas- some stunning interiors. Excellent choice of good quality catering and good levels of service.	Written 16 February 2012
Major99	4.0 of 5 bubbles	My wife's favourite		Written 16 February 2012
jjpasto	3.0 of 5 bubbles	Easy to miss exhibits	The map is hopeless . Fantastic building just to admire . It has been joined up with neighbouring building in a very clever way . Only one Cafe that can't cope when very busy. Def needs more places to grab a drink . Some superb exhibits but easy to miss as map is way too complicated !!!!! Staff friendly in foyer but not in rooms .	Written 16 February 2012
Yorkshire-Lass9222	5.0 of 5 bubbles	Spectacular collection		Written 16 February 2012
TonymHove	5.0 of 5 bubbles	Great for design, sculpture and art objects		Written 16 February 2012
Bitternwatcher	5.0 of 5 bubbles	One of London's best		Written 16 February 2012
CountryStroller	5.0 of 5 bubbles	A well curated treasure trove		Written 15 February 2012
aysha1987	4.0 of 5 bubbles	Free entry!	There is a wide variety on display from around the world, my favourite rooms are the fashion/clothing rooms and islamic art section.And the shop is pretty cool too!	Written 15 February 2012
Tom083	4.0 of 5 bubbles	Good for a wander!	Interesting free museum which we spent a good hour wandering and taking exhibits in. Excellent coffee and croissant in the food court area. The interior (and exterior for that matter) is wonderful and very pleasing on the eye. Being free means you aren't compelled to see it all and can just wander around those exhibits taht interest you.	Written 15 February 2012
Stephie M	5.0 of 5 bubbles	Wild eclectic maze of a collection		Written 15 February 2012
Tyremarxx	5.0 of 5 bubbles	Tyremarxx		Written 14 February 2012
Kathryn W	4.0 of 5 bubbles	A marvel - proud we have such a great museum	Stuffed to the gills with so many things you need to go back time and time again. The jewellery exhibition is FABULOUS, whoever designed the way the jewellery is displayed deserves an award, you felt as though you were in a very, very, very expensive jewellers. The general condition of the museum is very good. Not tatty or shabby.	Written 14 February 2012
bgirl28	5.0 of 5 bubbles	Great variety for all ages	Been here so many times, so much to see, can easily get lost, set aside a whole day.	Written 14 February 2012
JAD	5.0 of 5 bubbles	Interesting	We could not get near the Natural History Museum for the queues and so went here instead. Very good, recommend.	Written 14 February 2012
KPFBerkshire_England	5.0 of 5 bubbles	an amazing museum		Written 14 February 2012
nantwichgal	4.0 of 5 bubbles	Amazing exhibition but a lot to take in	This was the first time in the museum and going on a Sunday it was very crowded. It is free to enter although a £3 donation is suggested by boxes near the entrances. There is a charge for some special exhibitions but we did not do this. We only touched the surface of ths exhibits and think next time we would go with a plan of what to home in on as there is so much. We could not get near the cafe …	Written 14 February 2012
Donna L	5.0 of 5 bubbles	A great museum to visit for 'all sorts', especially the costume section for girlies!	The shop and restaurant are outstanding and a few minutes round the museum are worth it, get advise as soon as you get in if you want to find something easily, a big museum and easily lost! The specialist exhibitions are often fantastic!	Written 14 February 2012
Will Richardson	5.0 of 5 bubbles	A time machine		Written 13 February 2012
Roamingdolly	5.0 of 5 bubbles	One of the very best		Written 13 February 2012
PatricePallone	5.0 of 5 bubbles	A Delightful Potpourri	One of several free museums, the V & A is a good choice if you have already visited the British Museum. A variety of collections includes fashions, furniture, statues and interesting temporary exhibits.	Written 12 February 2012
judith_styche	5.0 of 5 bubbles	Spider web gown	We went primarily to see the Golden spider web gown which was diplayed beautifully.The meals in the restaurant are always excellent but there can be quite a queue.	Written 12 February 2012
sylvia	5.0 of 5 bubbles	so interesting	lots of interactive things for kids to keep them happy too, well worth a look	Written 12 February 2012
Travelguided	5.0 of 5 bubbles	The world's finest design museum		Written 12 February 2012
chynagirl1	5.0 of 5 bubbles	so much culture	i was smitten with this museum it will not be my last visit	Written 11 February 2012
WingWalkerWestSussex	5.0 of 5 bubbles	Fabulous Museum	The special events are well worth while attending. I especially enjoyed the Royal Tiaras collection some years back. Worth going again and again.	Written 11 February 2012
Georgina Y	5.0 of 5 bubbles	Best London Museum	Would go to this museum over Natural History anyday!! Lots more to see somthing for everone.	Written 11 February 2012
Delphine R	4.0 of 5 bubbles	Watch fo the special exhibitions	I don't generally like the main exhibition that much, some parts are nice but nothing amazing. But the special exhibitions are definitely worth it! I've never been disappointed so far!	Written 10 February 2012
scratchgolfer	5.0 of 5 bubbles	Fantastic Exhibition	This is another great free museum in London, (a donation is requested) the variety of items on show are just superb, just dip in to the parts which are of interest. Paid to see the collection of photos of Queen Elizabeth by Cecil Beaton, it is a very nice collection but if you are not interested in the royals it won't grab your attention.	Written 10 February 2012
Jackdon	5.0 of 5 bubbles	Amazing V and A !	I live near London and have not visited the V and A for many years...I have missed out! I spent a few hours in the museum and was amazed by the beautiful displays of sculpture, paintings, furniture, costumes and jewellery, the museum has even moved the interior of a room in a 17th Century London house and re built it in one of the galleries...I did not have time to eat there but the restaurant ar…	Written 10 February 2012
ausamanda11	4.0 of 5 bubbles	Need time and a map	Visiting the V&A you will definitely need to have an idea of what you want to see and plan it. Like many of the major museums of the world you could easily spend days in here and still not see it all. I did want to visit the Fashion display but it was currently closed which was slightly disappointing but perhaps will check online for future visits. Overall is was great especially the Jewellery an…	Written 9 February 2012
aslemartha	4.0 of 5 bubbles	Wonderful handycraft,	It is absolut worth a visit. I was lucky to see the queen Maud of Norway`s wonderful dresses.She came to Norway as a young prinsess to be the queen I was there some years ago, but the whole museum was packed with wonderful sections of different items in thousands Take your time there.	Written 9 February 2012
Marijke J	5.0 of 5 bubbles	My favourite museum in London!	I LOVE this museum! It's free and has a lot of history based on people's lives and not just items. There is a whole section based on the history of fashion and textiles which I can't get enough of. Easily reachable via public transport with late openings each Friday night, this museum is just perfect for London. There is always one or two special exhibitions for which you need to have a ticket, b…	Written 9 February 2012
Jeb999	5.0 of 5 bubbles	Need more time	You really need to plan your visit as there is so much to see	Written 8 February 2012
Sasaangelica	5.0 of 5 bubbles	Perfect museum		Written 8 February 2012
Chrisinkingwood2	5.0 of 5 bubbles	Always a wonderful place to go!	We went this time for the Cecil Beaton retrospective of photographs of Queen Elizabeth and the royal family. Very nice display!	Written 8 February 2012
georgegrimes499	5.0 of 5 bubbles	PHOTOGRAPHS GALLERY	The V&A is my third favourite museum in the world after Le Louvre and the Metropolitan in NYC. A day spent in the V&A would just about cover the vast collections, however, if you wanted to absorb an exhibition too then more time is needed. There is a new Photographs Gallery displaying prints from the museum's photographic archive and one of my all time favourite images by Henri Catier-Bresson of …	Written 8 February 2012
Kevin B	3.0 of 5 bubbles	Not for me	Some of it seems a bit tired and loved and other areas are closed. Needed to see this 'world class' museum but probably not for me again. Real treasures for those with a passion for them though.	Written 8 February 2012
Ravi S	3.0 of 5 bubbles	Museum		Written 8 February 2012
shakespeare4me	5.0 of 5 bubbles	So Much to See	The jewel collection is phenomenal! The special exhibits are always interesting. I loved the hat display a few years ago. Another must see in London.	Written 8 February 2012
RabiesRilla	4.0 of 5 bubbles	Best museum in London, although groups of school trips ruins it a little	my favourite museum in london, so easy to lose yourself in the history. however, whilst it wasnt massively busy on saturday afternoon, it was full of what looked like school trips with an awful lot of cameras and i always felt like i was in their way!	Written 7 February 2012
Carol M	5.0 of 5 bubbles	Great Museum	We spent a few hours here following a Rick Steves' guided tour, and found it fascinating... We barely scratched the surface, but thoroughly enjoyed what time we did have there....	Written 7 February 2012
D559	5.0 of 5 bubbles	Great Day Out and Free	Didn't think we'd like but it was better than expected	Written 7 February 2012
Tatiana2011	5.0 of 5 bubbles	Fabulous Museum	This museum is a must see while in London. Definitely check out the British Galleries. Amazing and a great introduction into British history.	Written 7 February 2012
Charlotte M	5.0 of 5 bubbles	Awesome Awesome Awesome.....	So we hit a great number of museums while we were in London. The V&A is one of the very best. The art, the history, the attention to detail regarding the exhibits were beyond compare. The V&A literally will have something for ANYBODY. We enjoyed the focus on craftmanship that some of the exhibits focused on. For example there is a complete hall just on wrought iron. It was amazing and it reflecte…	Written 6 February 2012
Hollykutty	4.0 of 5 bubbles	Worth doing	We did this pretty much just because it was free and were very surprised. It was great. I would definitely recommend a visit here.	Written 6 February 2012
Richard H	4.0 of 5 bubbles	Huge, daunting but impressive.	This is a great example of a London museum, but be warned, you likely won't like all the exhibits. It's a great building to shuffle around though.	Written 6 February 2012
Nick J	5.0 of 5 bubbles	So much to see i thought my eyes would pop out of my head	It was fantastic, lots of people using the objects as inspiration and drawing which my partner would like to do next time she visits. There is so much to take in you do get a bit of a sensory overload. The architecture of the actual building is magnificent. An excellent way to spend you day. Excellent	Written 6 February 2012
roneill000	3.0 of 5 bubbles	Bucket List	My wife's choice but not objectionable too me-just too much stuff to absorb or appreciate unless you are an afficianado of the era.	Written 6 February 2012
Wiwien	4.0 of 5 bubbles	Fascinating, helpful staff and great souvenir shop!	I went there to know about the legendary Queen Victoria & Prince Albert and found that the museum hosts a wide range of historical objects from around the world. But the friendly information staff helped me find the area which represents her period of reign where there was a corner dedicated to her and where I enjoyed a lot of beautiful artistic works of artists and designers in her era. I especi…	Written 6 February 2012
HORTENSE-BERESFORD	5.0 of 5 bubbles	Wonderfull, marvelous, splendid........	You can spend all day and more there,discover so many beautifull treasures, so nice display to show all kind of statues, ceramics, textiles..Etc.... from Europ and Foreingcountries.You can walk, move easily never cloudy places, you fell free to admire so many kind of artistic works.Most of museum is free, you can enjoy !!!So let's go !!	Written 6 February 2012
Helen B	5.0 of 5 bubbles	worth a visit	so much to see. I really loved the jewellery section but there were so many amazing historic exhibits. It is a huge impressive building & free of charge with donations accepted.	Written 5 February 2012
Fe T	5.0 of 5 bubbles	Brilliant	Very absorbing spent all day here, loads to see and keep you occupied	Written 5 February 2012
Janet K	5.0 of 5 bubbles	Our favorite Museum!	Loved how the museum was designed, by area of the world and function, not just in chronological order. So much variety....	Written 5 February 2012
eyefordetail2	5.0 of 5 bubbles	Stunning collections in a beautiful building	We have visited a few times over the years, and it never fails to impress us. We normally visit for a special temporary exhibition, and simultaneously ferret out something quite obscure somewhere else in the museum. Always good for coffee or a lunch in unique surroundings. And museum entry remains free, which must be one of the bargains of all time.	Written 5 February 2012
suntoshine	4.0 of 5 bubbles	not to be missed		Written 5 February 2012
world_is_your_oyster	5.0 of 5 bubbles	Golden Spider Silk Cape	Of all the museums in London this is one I had never been to before. The golden Spider Cape exhibit meant I had go if only to see it. The colours were amazing, the skill Exquisite and the Patience of the craftsmen and designers beyond words. It is in a small room at the end of a corridor so you may have to ask staff where to turn. This museum even on a quick walk through means I definately am alr…	Written 4 February 2012
Pedros143	4.0 of 5 bubbles	An education!!		Written 4 February 2012
nayster	3.0 of 5 bubbles	A good way to waste 2 hours	We're not super into museums but like to stroll around when we've got time to spare. good: easy to navigate around hard to get lost. staff are helpful and friendly, location is excellent for underground, local food venues and other museum accesno so good: we were disappointed that the advertised exhibition had infact closed,	Written 4 February 2012
Midgetgem74	4.0 of 5 bubbles	Need more than a day to see it all!		Written 3 February 2012
dahe47	5.0 of 5 bubbles	Fantastic -- inspirational 10 acres of wonderment !	Cannot begin to tell you how wonderful this is . Spent 2 days spellbound From Studio Pottery to Asian ceramics through Scottish school to the hands on informative displays showing how to recognise fakes and originals . Amazing	Written 3 February 2012
JennyPlesums	5.0 of 5 bubbles	Fantastic Museum	The Victoria and Albert Museum is in a class by itself. There is so much to see that a week would not be enough. The collection covers so many cultures, that one has to pick and choose where to begin. Even the cafe is decorated in three different styles. You can literally pick the period in which you want to eat. We went to see the furniture because my husband is a furniture maker. He was not dis…	Written 3 February 2012
JoLo97	5.0 of 5 bubbles	Something here for everybody	There is too much to describe, but just to say that whatever your tastes - from Ironwork to 16th century costumes - it is likely you will find something of fascinating interest here.	Written 3 February 2012
Compote	5.0 of 5 bubbles	Wonderful	Be sure to save time to visit the museum shop. I did most of my 2011 Christmas shopping there.	Written 3 February 2012
ClareandChris	5.0 of 5 bubbles	Wonderful Place	Spent just an hour here, you could spend a month and still see something new. Wonderful museum with ever changing exhibits.	Written 3 February 2012
Elspeth B	5.0 of 5 bubbles	Visiting Annie Lennox's house	Wonderful museum. We really enjoyed threading our way through brilliantly lit and displayed galleries to reach the exhibition we were visiting.	Written 3 February 2012
Rob990	5.0 of 5 bubbles	A Storehouse of treasures	This is quite a large museum. If you can take one of the docent tours. Ours was excellent and showed us parts of the museum we might not have gotten to. There are concerts on some Friday nights.	Written 2 February 2012
Carol J	5.0 of 5 bubbles	a must visit and easy to ge to by london transport		Written 2 February 2012
dreamingtuscany	4.0 of 5 bubbles	Very exciting	Beautiful place, art and culture around you. The european hall was nice and the library absolutely wonderful. A part of the museum was in preparation. The japanese hall is to visit too. You can choose what to see by using one of the computers in the halls. You can choose to search for artist, for period etc...	Written 2 February 2012
alish	4.0 of 5 bubbles	the best		Written 1 February 2012
Las_Calas_Chairman	4.0 of 5 bubbles	V & A		Written 1 February 2012
Kristina K	5.0 of 5 bubbles	Fashion Exhibition	A very interesting exhibition showing the style and clothes worns by Grace Kelly	Written 1 February 2012
Terence P	4.0 of 5 bubbles	lots to see	give yourself plenty of time, there are lots to see	Written 1 February 2012
janstaz5	3.0 of 5 bubbles	Not what i thought it was	Dont know what i exspected but it wasnt what i found	Written 1 February 2012
Modern Malcolm	5.0 of 5 bubbles	Great	Very varied and interesting museum although too much to see in one day. Excellent food in the restaurant!	Written 1 February 2012
CMtrips_12	5.0 of 5 bubbles	Wonderful museum		Written 1 February 2012
BessMcB	5.0 of 5 bubbles	Brief visit. Must go back.		Written 1 February 2012
kaatje57	5.0 of 5 bubbles	The gift shop is wonderful	There are always good exhibitions on and the standard collection is wonderful. Give the gift shop a visit - they have the most fantastic presents. Something for everyone	Written 31 January 2012
P&J1996	5.0 of 5 bubbles	So much to see!	Give yourself plenty of time, it is easy to spend hours in here. We went to see the Private Eye exhibition and the Power of making exhibition, which were very interesting, but spent most of the day there. Luckily, there are plenty of places to sit and admire the exhibits - and get away from the crowds. Good restaurant area too. Definitely worth a visit if you have an interest in any aspects of cr…	Written 31 January 2012
gazManchesterUk	3.0 of 5 bubbles	not what i expected	to be honest i was expecting more design and art from the Victorian era	Written 31 January 2012
Eimear K	5.0 of 5 bubbles	Reserve an evening for this	THis place is absolutely fascinating. You literally can't see it all in one visit, which is a great way to plan a return visit. The museums collection is second to none, and children find certain exhibits very exciting, a perfect way to plant the seed of history and culture. The cafe is delightful and very reasonably priced, although the I especially enjoyed the jewelry exhibition...very sparkly!…	Written 31 January 2012
buffalojim67	4.0 of 5 bubbles	Everything you wanted to learn about English history	The V&A, like all of the museums, offers a day full of opportunities to enjoy and explore all types of art and history. Go and enjoy.	Written 30 January 2012
Gillian W	5.0 of 5 bubbles	Victoria & Albert Museum		Written 30 January 2012
jtk_Greece	5.0 of 5 bubbles	My favourite museum	I love this museum. Not first time here, but haven't yet finished my exploration of the place! Don't worry if you haven' t enough time. Admission is free!	Written 30 January 2012
hollander72	5.0 of 5 bubbles	go and see	shame the fashion room was closed - look forward to a furniture room opening in 2012 .	Written 30 January 2012
lostmyluggage	5.0 of 5 bubbles	Interesting	I really like the museum, but what I remember more is unexpected. It was the little girl who worked in the gift shop. I purchased a gift for a friend, but when I returned to the States, I realised I bought the wrong thing. I phone the gift shop and the girl took my order over the phone and then mailed the item to me. Fabulous service and a life saver.	Written 30 January 2012
zard56	5.0 of 5 bubbles	one of the world's greatest museums	spectacular objects in spectacular setting. An almost religious feeling when viewing their collection. disappointed with a poorly situated and stocked bookshop as I am bookish nerd.	Written 30 January 2012
rittergal1986	4.0 of 5 bubbles	Great Musuem	Great museum to go and visit. Within a few feet from the Musuem of Natural History.	Written 30 January 2012
Tim C	5.0 of 5 bubbles	A really beautiful place	A beautiful museum, a real treat for the eyes. The outdoor courtyard is also a great place for a picnic and a paddle for your child in summer. They also offer great activities for children. You HAVE to go here.	Written 30 January 2012
Michael P	5.0 of 5 bubbles	The attic of the empire	Well worth the time for the eclectic gatherings of the height of the British empire.	Written 30 January 2012
realessence	5.0 of 5 bubbles	A place of inspiration	The V&A has become my favourite of the London museums and as you know, museums in London are ones of the best in the world. Focussed on art and designs, it displays a wide range of subjects from all over the world, from the copies of famous Italian sculptures to the ironworks from the Byzantine era. However, it also has contemporary exhibitions of modern painting, photography and product designs.…	Written 30 January 2012
C C	4.0 of 5 bubbles	So much better than expected	My husband and I are not that big into art and design but we really enjoyed our time at the V&A. Favourite parts included the glass sculpture in the entrance, the textile installation in a gallery that you get to lie down on (!!!!) and a hidden section that I'm not sure how we found where you could try on a cravat and a petticoat. Neat experiences all in all and I wish we could have had more time…	Written 30 January 2012
betmic	3.0 of 5 bubbles	Costumes not available	Went to see the costume dept unluckily it was closed till spring so dissapointed	Written 30 January 2012
marrge	5.0 of 5 bubbles	What a wonderful museum	Visited specifically to see the Private Eye exhibition but ended up browsing other exhibits. The museum is well laid out with friendly, informative staff and the cafe has tempting cakes and pastries.	Written 30 January 2012
js3101	4.0 of 5 bubbles	If only we had more time...	Despite many visits to our capital I've often overlooked this museum billed as the art and design museum I didn't think it would be up my street. In reality if you are able to appreciate beautiful things you'll love it. Unfortunately we had only allowed an hour as I merely wanted to pop in to see the coat woven by spiders! I will definitely be going back though as there is so much more to see!	Written 30 January 2012
Hodaaa	4.0 of 5 bubbles	My favourite in London	I liked it specially if you know about Victoria and Albert .	Written 30 January 2012
eviepeevie	5.0 of 5 bubbles	One of my favorite museums in the capital		Written 29 January 2012
SamanthaArianne	4.0 of 5 bubbles	Fascinating		Written 29 January 2012
LottieP23	4.0 of 5 bubbles	Good activities around the site	Loved the layout, free to get in and free cloakroom. The medieval rooms were fantastic. And the Henry the eighth artifacts were great.	Written 29 January 2012
eseal82	5.0 of 5 bubbles	Well worth a visit		Written 28 January 2012
Lovetorockandroll	4.0 of 5 bubbles	Allocate a whole day if you can and don't worry if you don't understand the maps!		Written 28 January 2012
KayMystic	5.0 of 5 bubbles	A must for those who have half a day free and love museums!!	I feel my trips to London are incomplete if I don't visit this great institute. I have visited the museum at least six times but haven't yet finished my exploration of the place. Everytime I come back enriched with something new. Their textile and jewellery section, oriental section and the Indian collection are all great and well displayed with plenty of information. The V&A gift shop is a great…	Written 28 January 2012
Globetrottergirls	4.0 of 5 bubbles	Fantastic collection		Written 28 January 2012
Gabriela H	5.0 of 5 bubbles	Beautiful building, lovely things		Written 28 January 2012
SqurrielOn	3.0 of 5 bubbles	Okay but a bit boring	We went here as it was the only museum in Kensington we hadn't visited. It was mainly statues and religious things, set over 5 floors it got a bit samey and boring after a while.But the museum does cater very well for pushchairs/disabled, about the only place in London that does it well!The restaurant is expensive a salad cost £10.50, and when I asked for a child portion of soup I was told NO! No…	Written 27 January 2012
Yes Nomad0921	5.0 of 5 bubbles	Not to be missed collection	Easy to get lost in this museum, which is what the older gent at the information booth suggested. "Just wander around and get lost" - we did. Eclectic collection of art from many different periods - great collection of iimpressionist works too. Thoroughly enjoyable for the museum go-er.	Written 27 January 2012
Bev J	5.0 of 5 bubbles	Visit while on weekend in London	Very good value - lots to see and explore especially if you like reiligious icons and tombs and marble features.The cafe there is excellent with plenty to choose from and place has a real buzz about it.	Written 27 January 2012
MrCushtie	5.0 of 5 bubbles	Just wonderful - one of London's best museums	You can easily spend a whole day here. We managed five hours before museum fatigue set in, during which time we can’t have been through more than half of the galleries. There’s something for (almost) anyone here, so I’ll just try to list a few highlights: The sculpture on the ground floor. A magnificent set of works, including a large nude by Eric Gill. (He invented the typeface used on the Londo…	Written 26 January 2012
Julian&Moira	3.0 of 5 bubbles	Not quite as fabulous as it might first appear	This is undoutedly a treasure house but lots of the treasure was of limited interest to me.	Written 26 January 2012
Jackie N	5.0 of 5 bubbles	Fascinating; something for everyone		Written 26 January 2012
lilywall	5.0 of 5 bubbles	A National Treasure of decorative art	It's a favourite place - wonderful collections of furniture,cermics,islamic art including the fabulous Ardebil carpet, chinese and japanese artefacts, sculpture,silver and metlwork. Its all beautifully curated and the room sets of English houses illustrate how we have lived here from the middle ages to the present day. It's worth devoting a day to and eaating on site at the restaurant which is in…	Written 26 January 2012
racheljxx	4.0 of 5 bubbles	Beautiful Muesum		Written 26 January 2012
Acydman	5.0 of 5 bubbles	Nice quiet place to take in a little culture	After the hustle and bustle of the Natural History Museum, was glad to get into the more quieter V&A, such a lot to take in needed more than the few hours we had. Will go again	Written 26 January 2012
boppsey	5.0 of 5 bubbles	Amazing place	Just so much to see...go on a tour otherwise your brain will explode	Written 26 January 2012
SeaSalTA	3.0 of 5 bubbles	White walls		Written 25 January 2012
gilhespy	5.0 of 5 bubbles	the best	the best MUseum in London for history, artifacts, and design. Its a must visit.	Written 25 January 2012
misswindolene	5.0 of 5 bubbles	One of London's gems	A fascinating place, so much so that I have become a member.	Written 25 January 2012
Candy T	5.0 of 5 bubbles	One of England's Best Museum's	Beautiful building with beautiful items. A wide variety of items to see! Don't forget to open the drawers to see more surprises. The Cafe is delicious also!	Written 25 January 2012
CTF01	5.0 of 5 bubbles	Huge and overwhelming	There is so much here that it it takes a long time to see and even then you will miss things. This museum has a collection that is slightly more recent than the British Museum but is no less valuable and equally informative about how our civilization developed. Once again, the restaurant has excellent food.	Written 24 January 2012
kelley34HoustonTexas	5.0 of 5 bubbles	love this museum	I always love this museum. The ceramics on the top floor are beautiful and the new computer stations are interactive.	Written 24 January 2012
paula h	5.0 of 5 bubbles	beautiful things		Written 24 January 2012
Angela A	5.0 of 5 bubbles	Incredible		Written 24 January 2012
SandraStewart	5.0 of 5 bubbles	No words	This is fantastic, I love the Queen Victoria, she was the one, and was she who was started to build the houses for the people was working with the rail trains	Written 23 January 2012
BethB67	5.0 of 5 bubbles	Super interesting	It was a quirky look into a vey ecclectic mix. I had a great time.	Written 23 January 2012
elizmoff	5.0 of 5 bubbles	this museum is a must!	I am not a great fan of visiting museums during my holidays, but this one is truly worth it! there is so much to see. I am just disappointed I didn't have more time to see the whole place! I can't believe entry is free-abroad you would be paying to get in!	Written 23 January 2012
Happyamelie	5.0 of 5 bubbles	V and A is Fabulous! And all for free !	I would highly recommend visiting the V and A in London.The first time I visited was back in the days when you had to pay, I think it was around £7, and in those days that was a lot of money!Having been back since, the V and A just keeps getting better, beautifully laid out (if a little confusing), with a fabulous open courtyard in the middle of the building that almost rivals those of Brussels.W…	Written 23 January 2012
Blodwyn3	5.0 of 5 bubbles	We'll be back!	We only paid a fleeting visit as we were in town for a show. We were bowled over by the little we saw and can't wait to come back. Stayed at 54 Boutique Hotel in Queens Gate which is a short stroll away, great for a short stay.	Written 23 January 2012
Brude	5.0 of 5 bubbles	A British treasure.	Fantastic museum with an ancient pedigree, busy but well managed so you get time to view the exhibits. More here than you can view in a day but it is the type of place you return to. Excellent cafeteria with high quality foods which was a pleasant surprise.	Written 23 January 2012
Esther H	4.0 of 5 bubbles	Historic and awesome		Written 23 January 2012
travellingBill2011	5.0 of 5 bubbles	Lots for everyone to see	I really enjoyed seeing Trajan's column, just on the sheer size and scale of Roman works. I disliked the lack of space in the restaurant, although we did eat around lunchtime.	Written 23 January 2012
Mich_Simon	5.0 of 5 bubbles	Awsome	As soon as you walk in to the V & A you must look up as you will be amazed by the hanging centre piece. This place is awsome with so many hidden tresures in all the rooms, we arrived at the V & A late in the afternoon and didn't have time to see it all as their is so much to see. This is somewhere that needs most of the day, of which we will be returning to do.	Written 23 January 2012
jim`scricketers	5.0 of 5 bubbles	Some wonderfull treasures	Another facinating way to pass several hours in central London and free entry also	Written 23 January 2012
SeeWhatDSees	5.0 of 5 bubbles	Exhibits for all tastes	Great collection of all genres in a well laid out, easily accessible and coherent way. From ancient and exotic examples to modern pieces	Written 23 January 2012
Jim L	5.0 of 5 bubbles	Dont miss	The variety of cultural artefacts is huge. From Chinese and Asian civilisations to Annie Lennox and Kylie Minogue. Allow at least a full day to take it all in.	Written 23 January 2012
bohemian_duck	5.0 of 5 bubbles	Like finding yourself in someone's really amazing attic and being able to explore it.	I love design and history and even when not travelling, I generally do a running commentary to whoever I'm with about things we see that have interesting designs to them. That said, this place was fascinating for me. Make sure you get a map so you don't miss anything you really want to see, or would be interested in. Once you've done that, give yourself a time limit and let yourself wander and ge…	Written 22 January 2012
Kathryn H	5.0 of 5 bubbles	Eclectic and beautiful	I can't imagine anyone not finding something of interest at the V & A. There is just so much and it's so diverse. Make sure you at least look at the cafe. The William Morris designs make it one of the most wonderful places to eat in the world!	Written 21 January 2012
jitterbugYork	4.0 of 5 bubbles	More interesting than I had expected	There was a lot of variety, so I would think there would be something for everyone	Written 21 January 2012
Helen	4.0 of 5 bubbles	Great fresh food	This is brilliant as a museum restaurant in wonderful rooms with great food	Written 21 January 2012
Holidaydiva28	5.0 of 5 bubbles	Very Interesting and helpful staff	Had a wonder around this amazing building with so many interesting things in it.	Written 21 January 2012
Abicam	5.0 of 5 bubbles	Beautiful		Written 21 January 2012
Well_Travelled_TO	5.0 of 5 bubbles	Never disappoints	Fabulous permanent collection and great exhibitions. I was especially interested in the showing of contemporary South African photography.	Written 20 January 2012
Irene B	5.0 of 5 bubbles	Very interesting	so much too see - you need comfortable shoes and you could be there all day as ther is so much to see.	Written 20 January 2012
One_Big_Hopping_Dot	3.0 of 5 bubbles	The Collections are excellent. But the ticket booth guys at the main Entrance are horrible	The whole visits always get ruined by rude or crude ticketing staff, especially, the old English guy wearing glasses. Over the years, his cranky mood turn worse, and I can even draw his face from unpleasant experience with him each time. I don't know why the museum didn't notice him behaving poorly. Try to avoid him to make sure your visit is not spoiled. Other staff working there are not quite c…	Written 20 January 2012
RamblingRose47	5.0 of 5 bubbles	I've been going all my adult life and it is unsurpassedReg	The regular collections and special exhibitions are wonderful and I never tire of visiting the V&A	Written 20 January 2012
ukirsari	5.0 of 5 bubbles	spending the whole day and it's not enough	one of the best museum i'd ever visited in london. gorgeous collections with nice outdoor seating cafe on the backyard and added with tunnel to tube station. what we like most are romans sacred section, buddha statues from himalayan plateau (coincidentally we'd ever been there so it's just like additional useful information), kings outfits, and greek statues. tips: it takes about full day visit i…	Written 20 January 2012
koenig_dublin	2.0 of 5 bubbles	boring	It was big and boring. The fashion exhibition was closed and wasn't that interested in other stuff.	Written 20 January 2012
RachelDH	5.0 of 5 bubbles	Plan an Entire Day for This	This museum is full of wonderful treasures from all around the world. Be sure to set aside at least 1 whole day of time and energy for this adventure. Admission is free, but a 3 pound donation is requested and a 1 pound donation is requested for a map. This museum is 4 (or 5?) floors of wonder.	Written 19 January 2012
Chichicastenango	5.0 of 5 bubbles	Wonderful Museum Experience	Great contemporary exhibits along with classical art of Egypt, Athens and England filled a morning visit...lunch at their outstanding cafe offering with everything from roast pork to soup to wonderful salads!	Written 19 January 2012
Barbara C	5.0 of 5 bubbles	Amazing Museum	I loved the size of the building and so much to see.	Written 18 January 2012
EssexWanderer	4.0 of 5 bubbles	Yaay for V & A!		Written 18 January 2012
glrothman	5.0 of 5 bubbles	incredible	The V&A is absolutely the tops in fashion and design. We were privileged to enjoy the Post Modernist exhibit, which wonderfully displays architecture, fashion, art and music of the post modern period. This museum is simply overwhelming, and could never be completed in less than several days. So, decide what you want to see and stay with it. It also has a very decent cafe and a nice museum store. …	Written 18 January 2012
iggyTipperary	5.0 of 5 bubbles	Wonderful place	What could you say bad about this place? nothing. You could get lost in history	Written 18 January 2012
sussed_nl	5.0 of 5 bubbles	Great Museum	The V&A is always a great museum to pop into. Next to their always excellent temporary exhibitions, there's always something new to discover in this museum.	Written 18 January 2012
Jonathan F	3.0 of 5 bubbles	Worth visiting if interesting in British History	Not as exciting as the British Museum but for those with an interest in British History it would be worth the visit.	Written 18 January 2012
ConkhiAuckland	5.0 of 5 bubbles	Fascinating exhibits	One of my most favourite museums in London so far. The V&A has a lot of everything to keep anyone interested in art & design (including lots of beautiful shiny things!) occupied for hours inside a beautiful building. One of the best attractions to visit in London ... especially great as it is free!	Written 17 January 2012
kraftygirl	5.0 of 5 bubbles	Great activities for kids.	We spent a couple of hours here on Saturday morning and picked up one of the family rucksacks with activities in and my boys loved it! It was a great way to get them to interact with the exhibits in a fun and interesting way.We had lunch at the cafe afterwards which was huge and spacious. The food was good and it seemed extremely popular with locals and tourists.Far too many things to see in one …	Written 17 January 2012
Denton50	5.0 of 5 bubbles	You will want to visit again and again	I have been to the Victoria and Albert Museum many times and hope to go many times more. I don't think I will ever tire of it. In my experience if you visit once you will want to visit again and again.The building is beautiful and worth seeing just for itself. The exhibits (which are too numerous to list) are superlatively good. The gift shop is excellent and sells many unique items which cannot …	Written 16 January 2012
nutmegger31	5.0 of 5 bubbles	Beautiful space	After having been to London several times, I finally made it to the V&A. Free admission, reasonable crowds. The space itself is spectacular. Will definitely go back again.	Written 16 January 2012
Sheryl C	5.0 of 5 bubbles	family days out		Written 16 January 2012
msaudness23	5.0 of 5 bubbles	Whole day's worth of history.	Maze like so pay attention but the building and all inside are breathtaking and wonderous. So much to see and something for everyone. From jewels to sculpture, from earliest history to Annie Lennox and from all corners of the earth, this place is brilliant.	Written 16 January 2012
schubsgirl	5.0 of 5 bubbles	Beautiful inside and out!	This is an amazing collection of.....everything! It was compiled over many years by 2 people that loved each other so much, you can really feel their love of learning, teaching and sharing! Don't miss visiting this Museum.	Written 15 January 2012
Tom Proietti	5.0 of 5 bubbles	A TREASURE	The V&A is one of the most enjoyable and rich museums in the world. Incredible diversity. Each visit is a new experience and a total treasure.	Written 15 January 2012
Shagha	5.0 of 5 bubbles	never miss this if you are cultural	this was absolutely one of the best museums in London. Do not miss this! TIPS: 1) you could never see all parts in even 7 days, so pick wisely2) make sure you were the most comfortable shoes you have, because there will be lot of walking3) use the free guide inside the museum4) DO NOT MISS THE RAFAEL ROOM	Written 15 January 2012
davewasbaloo	4.0 of 5 bubbles	So much to see, something for everyone	We went for a part of my daughter's school project. She is studying houses, and we thought it would be great for here to see the architecture and furnature (sadly the latter is closed until Nov 2012) sections for inspiration.We started with an excellent lunch in the cafe. My wife had the lentil and leek gratin and a glass of wine, I opted for the steak and red wine pie with a glass of wine, and t…	Written 15 January 2012
ua1953	5.0 of 5 bubbles	A fine museum.	A very wide range of items to view. It also has an above average cafeteria and free admission.	Written 14 January 2012
MickeySpore	4.0 of 5 bubbles	Beautiful Museum, Free admission	It is rare to be able to visit a lovely museum for free. The Islamic collection is beautiful. Would love to take a second look at it. I had only 1 hour availble so I joined the first available tour. It happened to be the 45 minutes guided tour of the Renaissance collection (free again). The other nice thing is that portable chairs are provided free to those needing to take short sitting breaks al…	Written 14 January 2012
Jeremy A	3.0 of 5 bubbles	Great stuff, but boringly arranged.	Another great house of amazing treasures, but arranged and displayed in a very boring and tiring way. It also easy to get lost here and you ar enever never sure what you have seen and what you have missed.	Written 14 January 2012
Luke242	5.0 of 5 bubbles	My Fav museum in the world, (really)	Last time I visited the V&A I did not find a special exhibit I loved but I just love this place, it is always interesting.Some exhibits are free, some special exhibits have a fee.Not last time but the time before that I will never forget the "Theatre & Performance" exhibit...it was the best I have ever seen. Shown all aspects, pictures,costumes, ideas & more on "performance" form actors to singer…	Written 14 January 2012
RoccoSC	5.0 of 5 bubbles	Nice Museum	Wonderful exhibits, clean, well lit, hidden gem. Got there late and had to hurry but really liked it.	Written 14 January 2012
Anikó K	4.0 of 5 bubbles	Worth seeing		Written 14 January 2012
elbowelbein	5.0 of 5 bubbles	Magical Walk Through English Decorative Arts	the silver table services are unbelievable. the paintings are not my cup of tea, but the small collection of 20th century furniture is terrific.	Written 14 January 2012
svharkes	5.0 of 5 bubbles	Great museum	I liked what I had time too see, especially I loved the sculpture by Chihuly in the main entrence. I also did see some great sculptures and chinese/japanese art. And religious art + their postmodern exhibition that was £11 entrance the rest was free.	Written 13 January 2012
sebringmx	5.0 of 5 bubbles	Best of Britsh		Written 13 January 2012
Hagkamp79	5.0 of 5 bubbles	Fashion and history!		Written 13 January 2012
Tarheels123	4.0 of 5 bubbles	We went for the food!	Can't beat the price and the variety of exhibits. It's also worth stopping in at their restaurant, which boasts an incredible variety of food and a friendly staff to boot.	Written 12 January 2012
katy c	4.0 of 5 bubbles	Amazing and free	It's defo worth getting a floor plan and working out which exhibitions you would like to visit in advance otherwise a whole day may not be enough!	Written 12 January 2012
MGostyla	5.0 of 5 bubbles	Not to be missed	Had missed this on previous trips and determined to make it at Thanksgiving 2011. Wonderful museum and even better for the wonderful, affordable Chrismas presents with the artistic touch and London cachet.	Written 12 January 2012
SouthWalesTeapot	5.0 of 5 bubbles	A birthday celebration	The special Private Eye exhibition. The dining room, and the bargains in the shop sale after Christmas.	Written 12 January 2012
MiamiTraveler305	4.0 of 5 bubbles	Great! But the fashion section isn't open	Apparently the great fashion wing is closed through the spring 2012 for renovation. I wish I'd known that!	Written 12 January 2012
newyorknatives	5.0 of 5 bubbles	Best Museum in London!	The Victoria & Albert is located in South Kensington,across from The Museum of Natural History. The massive building itself is impressive,and beautiful both inside and out.The fountained courtyard is lovely.Admission is free as are most museums in London,a one pound suggested donation is requires to obtain a map. Well-exhibited artifacts from around the world are on display.The Roman sculptures a…	Written 12 January 2012
Ian M	4.0 of 5 bubbles	Great Museum. Great Deal.	For a donation of a few pounds you can visit this fantastic. While not as big as the National Gallery, this museum has a larger range of art and design exhibit.	Written 12 January 2012
marylou02	4.0 of 5 bubbles	Interesting and informative	can be very interesting most of the time depending on what is on show and your own interest. have visited on a number of occassions.	Written 12 January 2012
Plattypuss52	5.0 of 5 bubbles	Too much to see!	We went to see the Post Modernism exhibition and the Power of Making. Both were well displayed and interesting. We then went round some of the permanent exhibitions. We try to see a different few each time as it would be too much to see them all. My only slight criticism is that I feel signage could be better. There was a good choice of wholesome food but quite pricey and tables fill up very quic…	Written 12 January 2012
Lauren S	5.0 of 5 bubbles	Fantastic Museum	After having heard about the V&A most of my life, I was worried it couldn't possibly live up to my expectations....it did, and then some. Between the permanent collections and several current shows and exhibitions, it filled a day and then some.	Written 11 January 2012
VicM	5.0 of 5 bubbles	One off the best	This is also a free entry museum, the irtems on display were outstanding, a very worth while attraction to see, dont miss it, you will be there for at least half a day - great	Written 11 January 2012
cedwyn	5.0 of 5 bubbles	lots more to discover	we actually went on a London Walk guided tour of the museum - essential when there are so many wonders to discover. We had an experienced blue badge guide which made all the difference to our trip.	Written 11 January 2012
Mrs_Staflet	5.0 of 5 bubbles	Awesome selection of artefacts		Written 11 January 2012
rosemead1	5.0 of 5 bubbles	Brilliant once again	We Love this museum and rate it as the best in London. The exhibits are always changing and each time you go there is something different to see.	Written 11 January 2012
reviewedbyk	5.0 of 5 bubbles	Free! but a Warning	This museum is truly a testament to Victoria and Albert's reign and their mission to educate. It is so grand and so beautiful and has tons to learn. My WARNING to all is that although it is beautiful, watch your step. The floors can be incredibly slippery when wet, and with all the precipitation in London it happens more than you think.	Written 10 January 2012
Anniemo-Scotland	5.0 of 5 bubbles	A lovely place to spend a day	I went to see the Annie Lennox exhibit, I was glad I did not have to pay as I felt it was very small. There is so much more that could have been done to make it more interesting! I also went to see the jewellery room, it was well worth it, well displayed and very informative .	Written 10 January 2012
Jo-Mortimer25	4.0 of 5 bubbles	Another great one.		Written 10 January 2012
Sharon A	5.0 of 5 bubbles	Enjoyed more than the Louvre. No crowds and it's free	This beautiful museum was directly across from our hotel and I nearly missed going to it.Very good museum - could need a couple of days to view thoroughly. Magnificent jewellery display showcasing from the early '100,s to the 2000's - it is a couple of stories and long rooms - I didn't see the complete collection - huge.Step outside into the cought yard and soak in the silence and serenity of a l…	Written 10 January 2012
Martine97	5.0 of 5 bubbles	So much to see !	Really, there is so much to see in this wonderful arts and design museum which has the added bonus of being free admission. We went on a Sunday and there were no queues - we had no young children with us but there is a lot of interactive things for kids to do	Written 9 January 2012
Flugwiesel	5.0 of 5 bubbles	Postmodernism exhibition	Now I know what I missed in my life. GREAT: If you could provide proof of disability you are granted free entrance to exhibitions,	Written 9 January 2012
Michael M	5.0 of 5 bubbles	V&A Great for Kids	We had a great time at this museum. There were a number of child friendly activities. My daughters are 7 & 10 and had a great time.	Written 9 January 2012
judiroodi	5.0 of 5 bubbles	love this museum	this is a fab ittle museum with some interesting displays and they have some excellent "special" exhibitions worth a visit	Written 9 January 2012
ggg17	4.0 of 5 bubbles	Great collection, well displayed.	Absolutely huge, fantastic things on display, were all well displayed. I particularly liked the jewellery section. And a nice museum shop too, as a bonus.	Written 9 January 2012
RunnerB135	5.0 of 5 bubbles	LOve it	Just love hours spent here and great reference book shop	Written 9 January 2012
Doot81	5.0 of 5 bubbles	Excellent!	Decided to go here as had a few hours to spend in London. Unlike most things, the V&A seemed a lot bigger than when I was there as a child! There is so much to see and around every corner there is something new and beautiful to look at. Was delighted to hear the piano being played in the cafe. Will return and plan my trip better so I can see more of what the V&A has to offer.	Written 8 January 2012
vivimero	5.0 of 5 bubbles	so big	that really i had been inside twice and i haven't seen it all. there are some hidden gems and the last time i was early for the exhibition i wanted to see and i fell in love for the statues inside. plus, you can take pictures and i absolutely love that. i totally dislike when a place doesn't give me permission to take my own memories.	Written 8 January 2012
kazza_oz	5.0 of 5 bubbles	Excellent museum, well worth visiting	I only went on the recommendation of a few friends and was skeptical at first. However on entering the museum........personally, I found it more interesting than the British Museum and could easily have spent a whole day or more here. As it was, I spent about 4 hours including lunch. Admission is free (although one or two exhibitions have a fee).There's architectural models, casts, clothing, furn…	Written 8 January 2012
jill K	5.0 of 5 bubbles	A Great place to visit in a nice part of London		Written 7 January 2012
Usuzumiishi	4.0 of 5 bubbles	Very good indeed!	Can't praise it enough - very good for adults and children alike!	Written 7 January 2012
Linda P	5.0 of 5 bubbles	Probably the best museum for art in London plus a very nice garden	Every time I go to London I visit V&A. The variety and the huge collection of art is amazing. My favourite part of V&A is the clothing section where you can see clothes from different eras. The last time I went to V&A was in August. The heat in London made it impossible to do anything so I went to V&A and the big beautiful garden. I really recomend this museum if you are into any kind of art or i…	Written 7 January 2012
jhuprincess	5.0 of 5 bubbles	so many museums	there are so many museums in london, it is sometimes hard to figure out which one is the best. i loved this one due to their exhibit on medieval history.	Written 7 January 2012
AllenKR	5.0 of 5 bubbles	Much more than you might think	The variety of exhibits is much greater than you might think of the "museum of art and design". They have sculptire, architecture, silver (fabulous), clothing, watches (mind-blowing), poreclain ... in fact just about anything ever made by human beings.I loved the gallery layout, the quality of presentation, the descriptions and explanations given, but most of all the sheer quality of the items ex…	Written 7 January 2012
EmiliaS	5.0 of 5 bubbles	Beautiful buildings, much to see	Wonderful attraction for fashion lovers especially, but also architecture fans as the building itself is huge, ornate and very impressive. Always ,much to see here but keep an eye out for special exhibitions to really make the most of it. Lots to do / see in the surrounding area as well just to soak in the neighbourhood.	Written 6 January 2012
Calla1	5.0 of 5 bubbles	Educational and interesting	Loads to see and do very intersting and amazing what facts you find out	Written 6 January 2012
kpez84	5.0 of 5 bubbles	My favourite museum in London		Written 6 January 2012
Ksenofon	5.0 of 5 bubbles	Wonderful building, lots to see, and it is free!	A large and varied collection with changing exhibitions - and the free admission makes it a great value.	Written 6 January 2012
LordSmudge	5.0 of 5 bubbles	A gem of a museum	An eclectic museum betwixt Knightsbridge and South Kensington housing classical art and artefacts to modern exhibtions and fashion through the ages. Free entry to the museum, charges for the special exhibtions, but they are normally excellent and exceptional displays. Fabulous cafe and beautiful gardens, where in the summer months outdoor concerts are staged. Check out their calendar for lots of …	Written 6 January 2012
cathenderson	5.0 of 5 bubbles	Children's tour	Amazing children's tour of the V&A - following a butterfly fairy to find the Queen Fairy frightened away by the cold wind. So interactive and a great way to explore the many rooms of the V&A. The children's activity centre is absolutely amazing - so much to do - we could of spent our entire holiday in the children's rooms.	Written 6 January 2012
Patricia D	5.0 of 5 bubbles	Something for everyone	You can spend a full day or just a few hours finding something to fascinate you at the V@A. Each time we go to London I find a specific area to visit but I often wander through the Costume Museum as well.	Written 5 January 2012
anita3695	5.0 of 5 bubbles	A really special museum	We went to see a special display called 'Power of making' which was really interesting about people who handcraft special items e.g. a man who made a roast pig with trimmings (very realistic) out of spun and blown sugar.The regular museum has wonderful works of art and artifacts from around the world and could keep you busy for weeks!!!	Written 5 January 2012
JayPortsmouth	5.0 of 5 bubbles	Just gets better and better	I have visited several times, you really need a whole day as it is so vast and there is so much to see that you wouldn`t want to miss anything. Brilliant.	Written 5 January 2012
Cydia	5.0 of 5 bubbles	Romantic	This is one of the most impressive museums of art in London. I love the History of the couple. The lake inside and the building wort it. Lovely place!	Written 5 January 2012
Bob S	5.0 of 5 bubbles	The Best Free Attraction Anywhere	It's huge, and it's full of stuff. Stuff you never thought you would be interested in. There is architecture, there is sculpture, there is ancient art from lots of places, there are old British paintings, furniture, modern design, metal work. My brain hurts just trying to think how much stuff I saw. You can get lost in the place, but it really doesn't matter that much because it's all so good. An…	Written 5 January 2012
MancRosh	5.0 of 5 bubbles	Amazing! Easily the best museum in London		Written 5 January 2012
Tyler A	5.0 of 5 bubbles	Our Favorite	This museum has a little bit of everything . . .Actually its a lot of everything. You could spend days in here and it is generally not as busy as the British Museum or some of the other popular museums.	Written 5 January 2012
MumbaiHss	5.0 of 5 bubbles	Nice place to learn about history in central london	Nice place to learn about history in central london. Its quite close to hyde park	Written 5 January 2012
nunobensen	5.0 of 5 bubbles	Worldclass	Amazing permanent collection is complemented by fantastic exhibitions. If you can get to one of the late night openings that's perfect.	Written 5 January 2012
pbarone	5.0 of 5 bubbles	Excellent	Simply one of the best Museums in London. On par with the British museum in my opinion	Written 5 January 2012
Valentina Probert	5.0 of 5 bubbles	Historial Time Machine!		Written 5 January 2012
Renee S	3.0 of 5 bubbles	Didn't "Feel" the Place	Aesthetically, the architecture of the building is lovely. I could walk around inside and outside for a long period of time just to view this aspect. However, there was something stale about the place. Maybe it is the layout of the exhibits. I am an artist and an avid museum goer (everywhere on the planet) and for some reason, I just wasn't impressed. There is nothing scientific about my review, …	Written 4 January 2012
Worldphotosonline	5.0 of 5 bubbles	My favorite for its cast court and jewelry galleries	The V & A Museum is my favorite for its cast court and jewelry galleries. In the 1800’s museums would make casting of their most famous pieces and trade them to other museums. This would allow people who could not travel (the 99%) a chance to see the great works. These were essentially museum grade forgeries. Later this practice was stopped and the casting destroyed ?except at the V & A where the…	Written 4 January 2012
589645	1.0 of 5 bubbles	Nothing special - misleading	We were disappointed with the V&A museum, having heard so many good reviews. The museums collection seems to have little to do with Victoria and Albert as a large portion of the (limited) exhibits seem to be a random collection of very modern items.There's a huge sign on the front stating 'Free Admission', but at every entrance and at several hallways there's a supervised 'Please donate £3' box (…	Written 4 January 2012
M0LDS	5.0 of 5 bubbles	incredible exhibits - fewer crowds		Written 4 January 2012
Drew F	4.0 of 5 bubbles	Free, Interesting, Educational	London is full of free museums which goes a long way to help travellers who find the Pound a little heavy on their hip pocket.The V&A is another fine example of London's fine museums which allows guests in at no charge and only requests a donation.Definitely worth a visit to educate and entertain. The museum also appears to offer free WiFi to guests, however it did not fucntion very well for me.	Written 4 January 2012
sazmcphee	5.0 of 5 bubbles	My favourite place to while away the hours...		Written 4 January 2012
marvellous_mum	4.0 of 5 bubbles	stunning building and collection - and free	There is so much to see here. We decided to let each family member choose 1 gallery each which worked well, took us about 2 hours which was plenty but we could easily have spent all day here (well i could, not sure about kids!)	Written 3 January 2012
Jurong_lady	5.0 of 5 bubbles	Gorgeous Museum	This is a fantastic museum and one of the most beautiful buildings in London. The ornate interior houses a great mix of objects from Asia, India, Africa and of course Europe. The jewelry section is breathtaking! Well worth a visit especially if you like beautifully crafted objects of art from a wide variety of time periods and cultures. The clothing and costume section re-opens in mid-2012 and sh…	Written 3 January 2012
FrancescaBelgirate	4.0 of 5 bubbles	unfortunately Annie Lennox house was closed on our visit	Great museum, informed and enthusiastic staff-the shop needs a new look and more V&A related gifts	Written 3 January 2012
The_Sheriff	5.0 of 5 bubbles	A lovely visit to a fabulous museum	My 1st time to the V and A. It is a spectacular building and the exhibitions are very well put together. I really enjoyed the 'power of Making' pop up exhibition - which really showed off the talent of UK craftsmen and women.	Written 3 January 2012
phillip1907	5.0 of 5 bubbles	Diverse collection	Wide ranging collections covering art, sculpture and fashion.	Written 3 January 2012
Douglas F	4.0 of 5 bubbles	A quiet afternoon	I appreciated the V & A. It was not overcrowded, patrons well-behaved and polite, and the building alone is well worth the time spent.	Written 3 January 2012
natinmd	5.0 of 5 bubbles	A great deal to see	Great museum covers many continents and eras. It was a bit expensive to see the post modern exhibit which we skipped, but the museum did not disappoint.	Written 2 January 2012
Fordee	3.0 of 5 bubbles	Not for little ones!	Visited with my mum and son. Quite difficult to navigate and not much for children - better to go to the British Museum if you have children.	Written 2 January 2012
Doreen H	4.0 of 5 bubbles	Always worth a visit	Too much to see in one trip. Went on New Years Day and it was very quiet so we were able to enjoy it more. Well displayed and varied exhibits although disappointed that the fashion section was closed.	Written 2 January 2012
Lizzie27_12	3.0 of 5 bubbles	Interesting	Went for the Private Eye exhibition, which was good - what there was of it. There was only one, fairly small room in the display - I had expected, and would have liked, a lot more. Hope the Hockney exhibit later in the year has more to it.	Written 2 January 2012
WSA_IV	5.0 of 5 bubbles	Enjoyed more than The British Museum	Visited this museum on 12/28/11. Found the exhibits to be arranged in good order and easy to navigate the museum. Also, had a wonderful lunch in the Cafe. Check it out if you are looking for items more related to life style across many cultures.	Written 2 January 2012
lisaed_10	4.0 of 5 bubbles	FREE!!!	Really interesting and even better it is free to ther public. Can spend a couple of hours in here happily.	Written 2 January 2012
John S	5.0 of 5 bubbles	Don't miss this	One of the best museums in London! even if it was empty it would stil be amazing just for its interior design wish I had longer to ponder all the things it has could spend days in there	Written 2 January 2012
LeesaSoulodre	5.0 of 5 bubbles	My favourite place in London!	Made for days where you just want to escape and enjoy the world's greatest museum of art and design. For more than 5 years,as a Member I have enjoyed invitations to special exhibitions and presentations celebrating many of the world's greatest designers and artists. Perfect for every occasion!	Written 1 January 2012
Marie S	5.0 of 5 bubbles	V&A Museum	Every visit to London requires a visit to V&A, even if only for a few minutes. Great place for graphic artists to get ideas, too.	Written 1 January 2012
cinciballer	5.0 of 5 bubbles	Follow Rick Steves Guide	We went by tube. Followed Rick steves guide. saw the highlights. took about 1-2 hours for highlights.	Written 1 January 2012
stanmarut	5.0 of 5 bubbles	Always a fascinating place to visit	A wonderful place to visit time and again. The most amazing of exhibits. I would recommend the stained glass and religious artefacts gallery and also the jewellry exhibits.	Written 31 December 2011
Rosamunda_ar	3.0 of 5 bubbles	Nice if you like museums	Nice if you liek museums and history of design and clothing. Very neat, but shouldn´t spend there more than an hour.	Written 30 December 2011
hb1987	5.0 of 5 bubbles	Great museum	Have been on many occasions and thoroughly enjoyed it. Good mix of permanent and varying exhibitions.	Written 30 December 2011
Wei T	5.0 of 5 bubbles	Marvelous!		Written 29 December 2011
susnobie	4.0 of 5 bubbles	Love this museum	This was our second visit to the museum. We could have spent more time there but our legs gave out on us.	Written 29 December 2011
Martine R	3.0 of 5 bubbles	Not a fan	Despite this museums wonderful exterior (it really is a beautiful building) the contents are rather dull. There are very few exhibits that I found to be interesting.	Written 29 December 2011
robbinsroost	5.0 of 5 bubbles	Don't miss the V & A	The Victoria and Albert museum is always a high light of any visit to London. My favorite exhibit is the jewelry exhibit. The computers there are wonderful tools to help you search for any particular item or style you want to see. The food is great in the cafe; they always have good soup and bread, and their desserts are very nice.	Written 29 December 2011
Joanna B	5.0 of 5 bubbles	Better and Better		Written 29 December 2011
8pairs	5.0 of 5 bubbles	Awesome	Wished we had a month to look around this museum. Loved what we saw in a very limited time. I seemed to have trouble in working out how to get out of the building though.Will definitely go back on my next visit to London.	Written 29 December 2011
ZenTraveler8	5.0 of 5 bubbles	One of the great museums of the world	The V&A collection is immense and varied. Unless you have enormous stamina and loads of time, there is no way you will see all there is on one trip. But that's fine. Multiple visits will give you a chance to wander slowly and focus on different things. This is truly one of the great museums of the world.	Written 28 December 2011
ChristopherLevy	5.0 of 5 bubbles	A superb museum.	A fantastic museum. The new medieval galleries are superb. The English history galleries are not to be missed. One of my favorite museums in the world.	Written 28 December 2011
Amber L	4.0 of 5 bubbles	Really good if your interested in older period pieces	This is a well planned thought out museum, it has wondeful works of art but for me it just didnl;t capture my imagination like other museams have. This isn;t one to entertain the kids with either but it does give you an undeniable respect for the painters of yesteryear. I would still recommend the brittish museum first but if you have spare time then give it a go.	Written 28 December 2011
Rose T	5.0 of 5 bubbles	Best museum in London	Go to the cast halls with a sketch pad and draw everything! I love the V&A	Written 28 December 2011
Paul T	5.0 of 5 bubbles	Great museum especially on a Friday evening	The V&A is a god museum at the best of times, but my partner and I visited on a Friday evening. This was superb. As wellas the usual exhibits, there was a classical music concert in one part of the museum and a famous novelist and historian speaking in the lecture theatre. All of this is for free! Its worth beating a path to this museum on a Friday. the atmosphere was excellent. The cocktail bar …	Written 27 December 2011
dhaynosaur	5.0 of 5 bubbles	Very educational	The VnA is worth the visit. It is very educational, there is so much to see that one day isn't enough!!	Written 27 December 2011
Pankova	5.0 of 5 bubbles	Totally Comprehensible	I did not have the time to see it all - but I am sure to come back as the museum is portraying periods so close in time and so distant in sensation - it makes it thrilling to be there.	Written 27 December 2011
Lucas3892	4.0 of 5 bubbles	Huge but varied displays	The V&A is too big to comfortably do in one viewing - you just get worn out by the volume of displays. Pick what interests you and when you feel you have had enough call it quits. The special exhibition on making things was good and small enough to maintain interest. The cafe was too busy and queues galore so we walked up Exhibition Road and had lunch at the Polish Club restuarant which was reaso…	Written 27 December 2011
bsd11	5.0 of 5 bubbles	third time	This was my 3rd time at this museum. It never gets old.	Written 26 December 2011
micra1	3.0 of 5 bubbles	Nice cake	Really liked the cake slices and it's fun to watch the little kids splashing in the water fountain area.	Written 26 December 2011
Zbignieva	3.0 of 5 bubbles	With so many museums in London		Written 26 December 2011
Pate-in-Surrey	5.0 of 5 bubbles	Best Museum	I particularly like the V&A because of it's various exhibits. I stumbled on a "Private Eye" exhibit just last week and it was amazing to see all the work that goes on in a magazine it's size. Fabulous original cartoon prints too.	Written 26 December 2011
3stars1wish	5.0 of 5 bubbles	A fun museum with lots of surprises.	For anyone interested in fashion and the history of dress, this is a must see. Lots of interesting fashions. Surprise, surprise. There were several Rodin sculptures to see. "The Kiss" was supposed to be there - but was on tour at another museum, so I missed it.:(	Written 24 December 2011
Gracie_in_JHB	4.0 of 5 bubbles	Free culture in the city	Free entry is great as London is not cheap. This museum is immense - you'll need a full day to get through all of it, but plan ahead and see what really interests you.	Written 24 December 2011
Intrepidtravellers_8	5.0 of 5 bubbles	Frequent Visitor		Written 24 December 2011
jan s	5.0 of 5 bubbles	wonderful space and objects	wish had more time to spend to enjoy everything that is on display!	Written 23 December 2011
bluenose1961	5.0 of 5 bubbles	Brilliant	The place has a real charm about it and some very diverse exhibitions housed in a truly magnificent building in its own right. Planning to revisit in spring 2012.	Written 23 December 2011
UKBrianS	5.0 of 5 bubbles	Always something new	The signage is poor but this leaves the visitor to find their way into rooms of exhibits that on paper sound boring but are actually very interesting e.g the history of the south kensington museum in the architecture section and the new covered passage way with facsade from medieval buildings	Written 23 December 2011
Patti W	5.0 of 5 bubbles	so much to see	have to plan what exhibits you will go to. Sometimes hard to figure out how it is organized but worth the trip.	Written 22 December 2011
LondonGauker	5.0 of 5 bubbles	Most well known	V&A is by far the most well known museum, and provides quite a wealth of information. This is a must see sight for any first time London tourist. You will see everything from old 'costumes' to paintings and furniture.	Written 22 December 2011
JeanSaintLouisMO	5.0 of 5 bubbles	Put this on your short list	Another museum often missed in favor of the standard tourist site. We've seen the Changing of the Guards but never felt the need to see it twice. Not so with the V&A. On each of three visits to London we usually end up visiting twice. Highly recommend	Written 22 December 2011
SueinBigBear	5.0 of 5 bubbles	Great place	The building and exhibits are wonderful, it is really large thus plan on quite a bit of time.	Written 21 December 2011
helenyazor	4.0 of 5 bubbles	Too much for 1 visit!	This place has the most amazing collections, far too much for 1 visit, we shall return!	Written 21 December 2011
AlexTCarson	5.0 of 5 bubbles	Amazing Fun For All	Free entry to one and all! A great day out with no admission fee at all, this is a true National treasure. Plan to give yourself several hours set aside for this truly great experience. Please check the timings as they are subject to change. Definitely a winner :)	Written 20 December 2011
Cis_Lux	4.0 of 5 bubbles	For the kids on Sunday	Ever wonder what to do on a Sunday with the kids... The VA has sort of seminars for the kids to make art, do computer animated carpets, etc. The kids just loved it... and all for free. And of course the museum itself is angreat place to wonder around!	Written 20 December 2011
hop2it_11	5.0 of 5 bubbles	Too much to cover	Excellent free museum - spent couple of hours but so much to see that we will need another trip to complete our tour.	Written 20 December 2011
ottawa_mjp	3.0 of 5 bubbles	Good place to escape the cold.	Like the other museums in the area, the Victoria and Albert museum is completely free. So if you are looking for something to do or a place to warm up, check it out. As far as museums go, I found the lay out and general theme confusing and cluttered. I wouldn't worry about missing it.	Written 20 December 2011
BindiB	5.0 of 5 bubbles	Love It.		Written 20 December 2011
Angel99	5.0 of 5 bubbles	A real treat!	Visited with my best friend and enjoyed every minute of it!You are taking a fascinating journey through the artfull output of important cultures. A feast for the heart and soul!	Written 19 December 2011
Weeteck	4.0 of 5 bubbles	Lovely museum	I went there to catch the Annie Lennox exhibition.The museum was eay to access and had plenty to see.	Written 19 December 2011
mule54	5.0 of 5 bubbles	The V&A is a stunner	Visitors may bypass the V&A for the British Museum, but overall, I prefer the former. It's a terrific collection housed in an august building. Even the dining rooms are impression, one of them decorated by the Art Nouveau leader William Morris. Normally, I might bypass the jewelry collection, but in this case, it's really interesting, a collection that advances through ages to contemporary. But, …	Written 19 December 2011
rabbitonthemoon	5.0 of 5 bubbles	Lovely.	The variety and beauty of the objects found here are astonishing. The gift shop is an exhibit all on its own!	Written 19 December 2011
Neildavidson	5.0 of 5 bubbles	Enormous and eclectic	An enormous well laid out space with fantastic exhibits ranging from wrought iron to 17th century costumes.Allow a full day.	Written 18 December 2011
	4.0 of 5 bubbles	A Must For The Artisan		Written 18 December 2011
sarahpR957	5.0 of 5 bubbles	Very special museum	you can spend days in this great museum and come back again-one of the best we have visited in the world	Written 18 December 2011
gourmetgirl3	5.0 of 5 bubbles	Excellent first London Stop	This is a great museum for the whole family. Too many wonderful sights to mention. Even has a cafeteria for that afternoon tea.	Written 17 December 2011
Bizzie Liscoe	5.0 of 5 bubbles	Wonderful	Its huge and you need a good few hours to meander and enjoy	Written 16 December 2011
Kate S	5.0 of 5 bubbles	Simply The Greatest Museum in London	I love this place. It is home in many sense of the word. Check out the shop for some very groovy gear.	Written 15 December 2011
Di D	5.0 of 5 bubbles	Free Entrance -	There is no fee for visiting the museum. A very interesting historical collection. Glad I went.	Written 15 December 2011
Kari J	4.0 of 5 bubbles	The V&A is great museum	If you have been to one historical museum, they are all very similar. But if you go to one museum in London, this would be a very good choice. There is a 3 pound recommended donation, but well worth it if you need to get out of the rain or find something to do in London!	Written 14 December 2011
sunnydogger	4.0 of 5 bubbles	Lots of painting, sculptures, ornaments etc etc on display	With so many things to see, it was an added bonus that there were no entrance fees although one could make a small donation.	Written 14 December 2011
Sue W	5.0 of 5 bubbles	Most complete Museum experience ever	Make sure you start your visit at 10h00 when the museum opens as you really need to set aside a whole day to make the most of this attraction. Take your time to go through the exhibits and understand that the schools make use of this for educational tours so there are a lot of children around so just be patient, let them pass through and then continue your trip through the museum. A really worthw…	Written 14 December 2011
salfordsausage	5.0 of 5 bubbles	If you only visit one museum, make it this one.	Vast with so much to see. Best to go for a few hours over a couple of days......there is just so much to view and absorb. Plan your visit and be prepared to be amazed.	Written 13 December 2011
albert g	5.0 of 5 bubbles	Amazing!!	This museum is fabulous, absolutely love it, the artwork, history, atmosphere is just AMAZING!	Written 13 December 2011
prabhjote k	4.0 of 5 bubbles	Inspiring	I went with my friends a couple of months back. Before you even enter the building you see it's stunning architecture. They have a variety of different exhibitions and many styles of art. I also went to a design workshop while i was there and really enjoyed it.	Written 13 December 2011
BayouTripster	5.0 of 5 bubbles	Great collection and you can't beat the price!	Like most of the great museums in London, there's no charge for admission to what is a great treasure. Plan to give yourself several hours here; you'll probably want more than an hour to go through each floor you visit. Note that Sunday closing time is 17:30.	Written 13 December 2011
ronchadwick	5.0 of 5 bubbles	Excellent now that the road finished	Exhibition road is all but finnished so it really improves the desire to enter on speck from these entrances. Every well spaced out; marvelous	Written 13 December 2011
shawnday	5.0 of 5 bubbles	One of my Favourites	The V&A is so diverse, so much fun and so huge. Again visit after visit, you know that you'll never be able to take in it all. Although vast collections and physical spaces, the museum does a superb job of curating the exhibits and also involving the public.	Written 13 December 2011
M G	5.0 of 5 bubbles	My favourite museum in london! A gem that fares up next to the great museums of paris!	I used to live in Paris, and regularly visited the Musee D'Orsay and the Louvre. I can say without hesitation, the V&A is my London equivalent.The place oozes grandeur and the art work is beautiful. I sometimes revisit exhibitions I've seen 2 to 3 times, just because the place makes me feel calm and happy and appreciate art through history.The gift shop is great too, which is perfect for little g…	Written 12 December 2011
Arianemartin	4.0 of 5 bubbles	Wow		Written 12 December 2011
BristleGirl	5.0 of 5 bubbles	Great Private Eye exhibit!	Went specifically to see the Private Eye exhibit and then had a look at the rest of the museum. Had a lovely cup of tea in the cafe and admired the decor and architecture. Can't wait to go back.	Written 12 December 2011
gershwin	5.0 of 5 bubbles	Magnificent!	Where do you start with this? I had visited on a previous trip but less extensively and don't know how I could have missed so much. Even if you are not particularly into art or history, you would be stunned by the building. The tapestries were out of this world- as was so much else. Even the cafe is splendid- good food but in the most stunning surroundings. Not to be missed; it was even free this…	Written 12 December 2011
F1roger	4.0 of 5 bubbles	Take your time, there is so much to see.	One of London's great museums. It is often overlooked as people tend to try the Science Museum first. But this is well worth a visit. Allow at least half a day.	Written 12 December 2011
Blake C	5.0 of 5 bubbles	A full day for FREE!	You can easily spend a full day in this gigantic museum! Best part: it's FREE!!! The staff is so friendly and they offer up facts and tidbits about what you're viewing.	Written 11 December 2011
bluesonwhyte	4.0 of 5 bubbles	The ol curiosity museum	If Queen Victoria had a garage sale of museum quality pieces, it might look like this. Hands on, quirky and always amusing. Not your regular stop.	Written 10 December 2011
jocelynlee	4.0 of 5 bubbles	pleasant surprise	Wow. What a pleasant surpriseThere was something for everyone in this massive museum. A good mix of everything and every culture. I was exhuasted after 3 hours. Had to stop by the cafe, which incidentally, has really good coffee and lots of space. And the free admission....definitely a big plus	Written 10 December 2011
holiday032	5.0 of 5 bubbles	can't believe this museum is free!!!	looked forward to visiting this museum and we were not disappointed only thing was due to our time table we did not really have much time to look around fully. what an amazing place with so much to see you did not know where to look. a beautiful building too. cannot believe this is free entry!!	Written 10 December 2011
EdinburghShoegal	4.0 of 5 bubbles	The House of Annie Lennox	I was looking forward to going to the V&A to see The House of Annie Lennox exhibition. Was a bit disappointed that it was confined to one small room and one wall. However, it was great to rummage through her desk drawers, admire her awards (including her Oscar), take a glimps of some of her costumes, and some amazing photographs.Unless you are a frequent flyer to the V&A you may find it a bit of …	Written 9 December 2011
aph83	3.0 of 5 bubbles	at the end of a busy day, this museum didnt spark my interest	we had spent the day in the natural history museum and the science museum and were quite tired, but the museum is a very traditional one. I can see how for some this would be a great day out, but i didnt really appreciate much of it. I would say not good for children, unless they have a specific event for them. not a bad museum, but a very traditional one.	Written 9 December 2011
verakins	5.0 of 5 bubbles	very interesting	it,s just full of amazing exhibits Everry room holds something of interest.I think the this museum is unique in its content and is easy to move around and take you time in viewingthe exhibits.There is also good info and descriptions of the pieces.It is easy to get there by tube and there are other museums and attractions within easy walking distance	Written 9 December 2011
DanieC_10	4.0 of 5 bubbles	Very diverse, a must-see if you like design	It is so big that I'd suggest you limit your visit to 2 or 3 areas max. Otherwise it might be too overwhelming	Written 9 December 2011
xocbor	5.0 of 5 bubbles	Excellent renovations since my last visit.	Two unmissable special exhibitions, including the Post Modernism.	Written 9 December 2011
Dianne1764	5.0 of 5 bubbles	not enough time!	will need to go back for more....soooo much to see!	Written 8 December 2011
ct-cruisers	4.0 of 5 bubbles	A wide of variety of things to see	I was in London for a late afternoon and early evening, I decided to go into the V&A to check it out.The museum was free, but they suggested a £3 donation.It is a huge building and it it is packed with a wide variety of art and artifacts from all over the globe and back in time.I especially liked the Medieval and Renaissance period rooms.I was impressed when I came across a self portrait of Tinto…	Written 8 December 2011
redhead_roaming	4.0 of 5 bubbles	Do your research	I would recommend researching the museum first to see if there's even anything you would find interesting. The only reason we went is because we were just finishing up with the Natural History Musuem and we didn't want to have to go that far away again. We thought the jewelry was gorgeous but even now, I can't recall anything else I saw there. I've heard mixed reviews so it really depends upon th…	Written 8 December 2011
valady12	5.0 of 5 bubbles	Plan more than 1 visit	There is so much to see at the V&A that I try to make at least two visits every time I'm in London. I concentrate on seeing my favorites and at least one new gallery on each visit.	Written 7 December 2011
Lorea M	5.0 of 5 bubbles	Fantastic museum	It's a great place, although getting there from the subway it's quite a long walk... Fantastic, anyway.	Written 6 December 2011
leeanne_Windsor_1	5.0 of 5 bubbles	extensive collection	Near Harrods and the natural history museum. Could spend a week there because it is so extensive.	Written 6 December 2011
wendypeth	5.0 of 5 bubbles	My favourite London Museum	My favourite museum in the capital by far - something for everyone	Written 6 December 2011
wearfam	5.0 of 5 bubbles	well worth a visit	Leave plenty of time to visit as there is so much to see	Written 6 December 2011
Mary Anne E	5.0 of 5 bubbles	Loved the "Power of Making" show	What a brilliant statement that accompanied this fabulous show about the art of craft and how people who are adept at doing any craft will then go out farther and farther into creative spheres to make amazing objects! AND we had the distinct pleasure of going on a Friday afternoon/early evening when they brought out the cocktails and jazz music - wafting through the depths of the divine heights o…	Written 5 December 2011
Gary F	5.0 of 5 bubbles	Fashion or interior design	A must-see particularly if you like fashion or interior design.	Written 5 December 2011
has2bperfect	5.0 of 5 bubbles	superb - one of the very best museums in London	What a brilliant place to visit. As well as their extensive galleries the V and A also put on some wonderfully staged exhibitions. We went to see the fascinating Postmodernism exhibition, not really sure if we would enjoy it, but we loved every second. We spent an hour and a half at the exhibition and the time flew by. Postmodernism is on till the middle of January and you need to buy tickets in …	Written 4 December 2011
Helena-Mae	2.0 of 5 bubbles	Perhaps the worst museum I've seen in London	I just don't get this museum. I visited on Friday night, later in the day when some of the exibitions close early (the museum is open until 10pm, but not all rooms). Quite frankly it came across as not very well thought out, displays with no clear theme or linkage. There is a lot in this museum, and a huge number of rooms, but it is not as interesting as the British Museum. The theatre exibition …	Written 3 December 2011
awb123	5.0 of 5 bubbles	andrewinlondon2011	have been here previously and was again impressed by wonderful collections	Written 3 December 2011
JensAdventures	5.0 of 5 bubbles	Absoultely a must see!	This is one of my favorite museums because it has a little bit of everything. From the most contemporary pop art exhibits to ancient Chinese and Roman artifacts. I particularly LOVE the jewelry room, the fashion (beautiful dresses from every timeframe) and the furniture. Did I mention the museum is free and right next the the gorgeous (and also free) Natural History Museum? Go! You must -- it is …	Written 2 December 2011
kathryn031	5.0 of 5 bubbles	Fantastic design collections	Spent most of a day here. Had been to the museum before, but had missed a lot. This time I was determined to see more. The architecture display was great as was the display on theater costumes and ephemera. The Power of Making exhibit was fascinating.	Written 1 December 2011
Tery	5.0 of 5 bubbles	A definiter MUST see.	I have been here probably 5 times now, there is always more to see and appreciate	Written 1 December 2011
modgirl36	5.0 of 5 bubbles	Best. Museum. Ever.	Not only was the building absolutely gorgeous, there was so much beautiful art it was almost overwhelming. Wear very comfortable shoes as you will want to stay a long time. Bring your camera and a water and some snacks. You can eat and drink in the John Madejski Garden where tables and chairs are provided, also there is a small cafe out there in the summer months. Inside is the wonderful V&A cafe…	Written 30 November 2011
Jacky G	5.0 of 5 bubbles	Fantastic	The V & A is overawing it takes more than one visit to see it all, there is so much to see it is spellbinding and the building is something else.	Written 30 November 2011
AllisonNNH	5.0 of 5 bubbles	Best Museum in Europe	I adore this museum and never fail to visit when in London. It is a wonderful blend of art and craft, and beautifully tells a cultural history as you go through. I am also quite partial to the spectacular Chihuly piece in the main hall. I could look at it all day!	Written 30 November 2011
Robin1001	5.0 of 5 bubbles	Underrated!	Well worth a visit just for tea in the courtyard or the dining hall. The Middle East section is impressive.	Written 30 November 2011
mmramz	5.0 of 5 bubbles	V and A - the BEST	I visit the V and A every time I am in London. Glorious artifacts from the world of design and decorative arts. Wonderful bookstore and shop- each stocking interesting objects. Love it!	Written 29 November 2011
raceshopgirl	4.0 of 5 bubbles	Museum's are Free in London	Amazing displays inside a building that is interesting on it's own.	Written 29 November 2011
borninoctober	5.0 of 5 bubbles	excellent, thought provoking exhibitions	the V&A museum is one of the most progressive of the 'established' museums/ galleries in London, alongside the tate modern, but less pretentious. Id recommend this to everyone who comes to london and wants to understand/ learn about the different cultural makeup of this great city.	Written 29 November 2011
sestiro	4.0 of 5 bubbles	Fabulous Museum for Art Variety and Historical Artifacts	We visited the Victoria and Albert Museum on a rainy day in July...you can get there using the tube system...though keep in mind its a long walk underground to get to the entrance of the Museum...nice part is that you dont have to go outside to get in...an entrance located in the subway tunnel system. A very nice museum if you enjoy historical artifacts ranging from Middle Ages, Elizabethian and …	Written 29 November 2011
Jacqueline M	5.0 of 5 bubbles	huge collection	It is possible to spend the whole day here and not see everything. Crowded but worth it. No good food options.	Written 29 November 2011
Carole37	5.0 of 5 bubbles	fantastic & free	A treasure trove of exhibits from around the world-it has numerous galleries and is just packed with delights. All the staff I spoke to were extremely helpful. On the minus side, there is an entrance fee for some special exhibitions-I don't agre with this as it impacts most on low income groups- and the library is closed on Sunday, which was a disappointment for me.	Written 29 November 2011
Lella P	5.0 of 5 bubbles	A must to be seen museum	Every time I come to London,at least 4 times a year I have to go to this Museum because there is always something going on and so much to see! The huge collections fron all over the world are so interesting and unique that you can spend hours just browsing in one section.The building itself is very interesting too	Written 29 November 2011
eatydrinky	5.0 of 5 bubbles	Massive		Written 29 November 2011
GLASGOLASS	4.0 of 5 bubbles	Don't expect any bargains!	I make no apology for this review--of course the V and A is a fabulous building with great collections--but why is the museum shop sooo expensive? Harrods is cheaper!	Written 28 November 2011
KrisRod	4.0 of 5 bubbles	Quite wonderful actually	We hadn't planned to visit the V&A, but we were strolling in the neighborhood and popped in just an hour before closing. What a shame we didn't come earlier to enjoy the wonderful collections. While there are the statues and paintings of your typical museum, we especially enjoyed the ceramics galleries.Not just English plates and teacups but ceramics from all the world; useful things, and fancifu…	Written 28 November 2011
luvroma2	5.0 of 5 bubbles	Tremendous museum - free entrance	London has so many wonderful museums which do not have an entrance fee and this is one of them, It is worth going several times so you can do different sections each time, so you do not suffer from "museum overload." Highly recommended!!	Written 28 November 2011
radval	5.0 of 5 bubbles	Such a great place	Every thing from Monet to Annie Lennox. The building and the interior is the art also. We ate in the cafe and I felt as if I was in the Queen's Palace	Written 28 November 2011
countryfanKent	4.0 of 5 bubbles	Casual quiet and relaxing museum	Not a lot to see for children but worth a look for free to kill an hour or so	Written 28 November 2011
TennisFan8	4.0 of 5 bubbles	Good Exhibits, Free Entry	We liked the size of the Victoria and Albert Museum. They have changing exhibits, although we didn't pay to see the PostModern section. The House of Annie Lenox was a very popular exhibit and recently added. The layout of the museum is easy to follow, with signs and paper maps available throughout the museum. We spent about 1.5 hours looking around, but only went through about a third of the muse…	Written 28 November 2011
catherine G	5.0 of 5 bubbles	V&A Wow	This museum is well organised and there is such a lot to see. The jewellery is stunning and there are always interesting exhibitions on. You can easily spend all day in here.	Written 28 November 2011
Tickletoes76	4.0 of 5 bubbles	Don't know how I missed this before...	Having lived in London almost all my life, I'd somehow managed to miss seeing this museum before & was amazed at how big it is & how much there is to see. I especially liked the sculputures (big & small, classical & modern) including the gorilla made of coathangers... The views of the ground floor exhibits from the upper levels were great.As with all London museums, food & drink were expensive bu…	Written 28 November 2011
NAR42	5.0 of 5 bubbles	educational fun	i enjoyed every part of it but my favorite part was the section of fashion and how it changed over time	Written 28 November 2011
Heather R	4.0 of 5 bubbles	Where to start	This museum offers so many items of interest it is impossible to view it all, I would recommend looking online before you visit and pick out the departments which most interest you. Always visit this museum when in London	Written 27 November 2011
JayG688	4.0 of 5 bubbles	If you like Museums	Rodin exhibit hall and mid century pieces. Free. Many museums are free in London. This was close to the National History Museum. We visited both on our last day. I like the layout of museums in England better than here in the states.	Written 27 November 2011
Lizz M	5.0 of 5 bubbles	Could spend more than a day there	Amazing exhibitions, interactive exhibitions...it was great for families, couples, friends and individual.	Written 27 November 2011
DTrad	5.0 of 5 bubbles	Art from around the world	This gallery has an excellent collection of art from all over the world - it is a very broad selection.	Written 27 November 2011
Susan W	4.0 of 5 bubbles	beautiful building and fascinating exhibits	The V and A is a beautiful building with fascinating exhibits. The cafe is sited in a wonderful room but the prices are high.	Written 26 November 2011
Simbaland	5.0 of 5 bubbles	Check out the new photography exhibits	The V&A has some beautiful pieces on display, so take your time ton wander round. It can be quite busy during term time as it's a popular place for school trips, but week days are always quieter than weekends.	Written 26 November 2011
Claire C	5.0 of 5 bubbles	so much to see	wonderful displays on so many different things. allow plenty of time to see it all or come back over a few days . entry is free which makes that possible	Written 25 November 2011
slma12	4.0 of 5 bubbles	Beautiful Jewelry	This place is heaven to all jewelry lovers! It would be great inspiration for jewelry designers too! It is quite an amazing collections this museum has!	Written 25 November 2011
And56	5.0 of 5 bubbles	Worth visiting while in London	This free museum is overwhelming and wonderful. The restaurant is also very good.	Written 25 November 2011
Margaret G	5.0 of 5 bubbles	you need a full day	first time I have visited, great to know it was free addmission, everything was great, I especially liked the Jewellery exibition which will take your breath away, next time I visit I will set aside more time.	Written 25 November 2011
PAFWinnipeg	4.0 of 5 bubbles	Make it a point to go	The cafeteria has excellent food so make it a day at the museum. The sculpture hall is lovely and they offer plenty of free escorted tours where you will learn a lot.	Written 23 November 2011
DSF1	5.0 of 5 bubbles	Learn more about post-modernism -- see this exhibit	I am not a great fan of post-modernism but I appreciate it much more after seeing this exhibit.The V&A is so large it can be very daunting and tiring. I suggest concentrating on one exhibit per visit and returning as much as possible.	Written 23 November 2011
46Graham3	5.0 of 5 bubbles	The best applied arts museum I have seen!	The V&A is by far the best applied arts museum I have ever visited, and I have seen many. The collection is vast and very well presented. The downside is that there is so much to see it can be a bit overwhelming. So much so that I would recommend taking it in over the course of two visits if at all possible.	Written 23 November 2011
Robyn S	5.0 of 5 bubbles	Post Modernism exhibit	We went specifically to see the Post modernism exhibition and were very impressed with the range of artifacts and the use of different media-it was excellent	Written 23 November 2011
discerning60	5.0 of 5 bubbles	worth a visit	Beautiful building. Need much more than one visit to really do this place justice.	Written 23 November 2011
Alberto Antonio H	5.0 of 5 bubbles	My favourite Museum in London	The history in your hands, fantastic museum and very quite at the end of the day.	Written 23 November 2011
heatherCoventry	5.0 of 5 bubbles	Fantastic	The best attraction in London. Beautiful building. Jaw dropping exhibitions. Brilliant cafe/restuarant. Overwhelming.	Written 23 November 2011
EllenChr	5.0 of 5 bubbles	Wonderful place for style	If you like to see style - being jewellery, custumes, furniture, silver, carpets and so on - this is the place to go! The jewellery collection is fascinating - and in the theater department children can dress up. In addition there is always one or two special exhibitions on. We saw a exciting show of post modernism and art.	Written 22 November 2011
mariocatlin	4.0 of 5 bubbles	The Power of Making exhibition	Visited this small temporary exhibition which is free entry (although they request a donation]. Lots of interesting work made by craftspeople in a gorgeous and impressive building.Downgraded in oints though because they would not allow me to store a folded Brompton bike in he cloakroom even though the railway companies consider them as handluggage and it takes up less room than a suitcase on whee…	Written 22 November 2011
Laura M	5.0 of 5 bubbles	Wonderful	A great way to spend a rainy day or even a sunny one. Beautiful architecture. Really amazing. Ramble from one room to another just taking in all of the beauty. Why can't we build like that today.	Written 22 November 2011
serap	5.0 of 5 bubbles	Fantastic museum	Loved the V&A - the free exhibitions were great, with something for everyone. The building itself is beautiful, and the dining rooms are just gorgeous. The shop is also very well equipped, and we spent a long time browsing it. I'll try to come here every time I visit London.	Written 22 November 2011
christiano_10	5.0 of 5 bubbles	a different museum...	This is a definitely different museum... Not like all the other ones. Beautiful sculptures (like David, but just a model...). Clothes, shoes, toys, everyday objects... I guess you should like it even if you are not very keen on art! :]	Written 22 November 2011
Punam S	4.0 of 5 bubbles	Another superb free attraction in London	Art, art and more art...Moreover, the V&A supports and showcases up and coming artists too.There is a n exquisite blown glass central hanging piece in the main foyer - a tribute to another artist and the showcase o the Indian sub-continent art is sublime.	Written 21 November 2011
TravellerJaneUK	5.0 of 5 bubbles	You MUST go there	Breathtaking is the one word I would use to sum it up. It is FREE to go (although a tiny £3 donation is suggested). The variety and quality of items on view is sensational. Do allow plenty of time for your visit though, or perhaps plan to go more than once. There is a huge amount to get round, spanning several floors, so the two hours that I had didn't even scratch the surface but I relished ever…	Written 21 November 2011
jasamp	5.0 of 5 bubbles	A great museum for decorative arts	We had a limited amount of time to spend so we elected to do a one hour guided tour which was most informative. Then we went through their special exhibit titled "The Power of Making" - a very unique exhibit of crafts. We also had a nice lunch in their cafeteria and enjoyed perusing the gift shop. If you want a slightly different museum experience, then the Victoria and Albert Museum should be on…	Written 20 November 2011
MinisterOfCulture	5.0 of 5 bubbles	A treasure trove of the decorative arts and sculpture	The V & A is a massive complex of rooms, with galleries devoted to all forms of the decorative arts and works of art in paper, and European sculpture, and the arts of Asia. Check out the Gilbert Collection - objects made of semi-precious stone mosaics, and objects in precious metals and jewels - the snuff boxes encrusted with diamonds are dazzling.	Written 20 November 2011
MelbourneJanine	5.0 of 5 bubbles	Not to be missed!	We saw the Cult of Beauty exhibition and it was marvellous.	Written 20 November 2011
Michele_Emeritus	3.0 of 5 bubbles	Clocking in for a Job	Gonig to the V&A is literally like going to a job you are really not thrilled with. You kind of have to square your shoulders, promise yourself something fun to do afterwards and think about others who have even more awful jobs. Sure, it's a great place to learn about the history of tables or dresses or hair combs but crikey, it's an arduous process to get through it all. I've been here numerous …	Written 20 November 2011
Greyvanman	4.0 of 5 bubbles	Not just Victorian	Having never been through its doors, and in London for the weekend, we decided to give this grand old building a look. It has some really interesting exhibits about the life and times of Victorian Britain, but an awful lot more . . . .I particlarly enjoyed the Theatre exhibits on Level 3.	Written 20 November 2011
VD	4.0 of 5 bubbles	Really interesting museum	It is really big and you could spend a lomg time in there if you are planning to do everything, my favorite part is the jewellery section but that's probably because i work in that industry.For visitors do not miss the fountain place where you can stop for quick snack but mostly for the architecture that i found very beautiful	Written 20 November 2011
Pau84	5.0 of 5 bubbles	Outstanding Museum	A beautiful collection of art, and it's free. The building is also very beautiful. The Science Museum is next to it, so it would be wise to try to do both the same day	Written 19 November 2011
Lori H	4.0 of 5 bubbles	Very Nice	This free museum is worth a visit. The architecture of the building alone is worth seeing.	Written 19 November 2011
Miriam Y	5.0 of 5 bubbles	An enriching day	You need a day to enjoy this huge museum. Its FREE. The ceramics section on the top floor is amazing. The new Postmodernism exhibition was intriguing - you pay for that.Highly recommended.	Written 19 November 2011
C F	5.0 of 5 bubbles	Excellent presentation and helpful staff	The free hourly tours were an excellent means of learning more about the museums' exhibits & our visit ( & those previously ) were greatly enhanced. The food halls were very busy when we came to choose refreshments and we couldn't find a seat easily. I don't think that much can be done about this as it was just numbers of people at that time.All the staff we talked to were very helpful, especiall…	Written 18 November 2011
GiorgioBlum	5.0 of 5 bubbles	One of the best museums in Europe	It's a big cultural resource for London and for the entire world. The collections are perfectly organised, you can spend hours face to face with masterpieces coming from all over the world. The museum also organises interesting events in the courtyard, generally on Friday night and are all free. It's definitely worth a visit and the entrance is free!!!	Written 18 November 2011
dave.perry	4.0 of 5 bubbles	80s revisited	great post modernism exhib and 50yrs of private eye too	Written 17 November 2011
Jane K	4.0 of 5 bubbles	Don't visit London without a stop here!	This museum has something for EVERYBODY. Special exhibits, as well as timeless favorites. Try to stay close by so you can stop in for an hour at a stretch a few times. Otherwise it's easy to become overwhelmed. Sometimes the simplest items are the most fascinating....whether it be the beautiful artistry of old wrought iron or the most ornate jewelry imaginable. The museum is a little difficult to…	Written 17 November 2011
simoninireland	5.0 of 5 bubbles	A wonderfully eclectic collection	Great museum for diving into for a couple of hours. The most interesting parts for me are always the recent acquisitions, since it's a museum that collects modern objects as well as the usual fare.	Written 17 November 2011
LANGFIELD26	3.0 of 5 bubbles	Absolutely vast	To be honest we didn't really have enough time to see very much of the museum. Our short visit involved numerous walkthroughs of exhibits and attendance at the special Private Eye and Annie Lennox exhibitions ... both very good. You could easily spend a day here and still not have enough time!	Written 17 November 2011
KeenanL	5.0 of 5 bubbles	You could spend days here!	This museum is wonderful, but absolutely huge. You'd ideally want to choose only a few things to see and look at them thoroughly! The fashion exhibits are really good, as are the photography exhibitions!	Written 16 November 2011
Kevin T	5.0 of 5 bubbles	Fabulous exhibits	The variety and surprises as you look around and the special exhibits. I especially enjoyed the Private eye area. You will be amazed by the cafe too. Beautiful. All the collections I saw were impressive and somehow you were not overloaded. And of course you can choose how much you pay	Written 15 November 2011
GrayFiona	5.0 of 5 bubbles	Food for the soul	I didn't like not having enough time to do it justice, not even to see the current exhibition. Particularly liked how the exhibitions were related to each other and individual items related to others nearby.Gift shop lacked something for boys aged 5-10 years under £10.Enjoyed the cafe - even though it was a bit of a bun fight and we had to keep a firm grip on any chairs while anyone went back for…	Written 15 November 2011
Suzane C	5.0 of 5 bubbles	Architecture	The works exposed and architecture are beautiful. At night is wonderful to see the lights of the outdoor garden.	Written 15 November 2011
fawkolgirl	5.0 of 5 bubbles	Outstanding Musuem	One of the better museums in the world. There is something for everyone.	Written 13 November 2011
Rosanne112	5.0 of 5 bubbles	Victoria & Albert Museum: Phenominal Art and Design Museum	If you are into art and design, the V&A is a must see. Entrance is free although some exhibits require a fee. The place is HUGE--spread out over 7 levels and a number of interconnected buildings. The museum's website is awesome (www.vam.ac.uk) and has a downloadable pdf map that will help you plan your visit. The museum is on Cromwell Road; a five-minute walk from South Kensington tube.We arrived…	Written 13 November 2011
Eileen S	4.0 of 5 bubbles	Private Eye Exhibition	Loved the exhibition. Small but perfectly formed! Lots of laughs and interest. Reminders of past pleasures.	Written 13 November 2011
christiiiiine	5.0 of 5 bubbles	Only a quick visit	We only managed a quick visit here but it was amazing and we definitely want to come back when we have more time to spend. There is such a great variety of exhibits. The gift shop is fantastic, too.	Written 12 November 2011
SoonSaudi	5.0 of 5 bubbles	I just love this museum	From the first moment you step into this wonderful building, you know you are in for a treat! If you can steal yourself away from the history.....go and get a scone and jam!.. heaven!!	Written 12 November 2011
Pam B	4.0 of 5 bubbles	Almost too much.	You certainly need a day at least to look around. Was a bit easier for us as we were only interested in certain areas. The old stuff is great but we were very excited about the modern exhibits. Love the coat hanger Gorilla! Hope he is permanent.	Written 12 November 2011
DJPMNS	5.0 of 5 bubbles	Amazing collections	A truly unique array of historic artifacts. The corridor with the Beatrix Potter flower paintings was beautiful, and demonstrated what a wonderful talented lady she was.	Written 11 November 2011
GraceB	5.0 of 5 bubbles	Excellent	I have been to London many times and can't believe this was my first visit. I would highly recommend this museum. I could have spent days there. Easy access from the tube without ever going outside. The museum allows you to take pictures which is fun. We ate scones and coffee and the food was very good and the area restful. Even if you only have an hour - stop in and I guarantee you will want to …	Written 11 November 2011
reallyrosieNashville	4.0 of 5 bubbles	Love this!	This is such an amazing place; very much worth the visit; don't miss the jewelry collection!	Written 11 November 2011
Rockchalk1987	4.0 of 5 bubbles	Huge museum w/ a unique collection	Since it's a design museum it's a lot differnet than all the art muems. Theres so much stuff I would recommend checking out the web site and going in w/ a game plan of what you're interested or it coul be overwhelming.	Written 10 November 2011
jo-jen2000	5.0 of 5 bubbles	Loved it but needed a week to see everything	A great museum. I went on a Friday and stayed for the Friday evening wine and cheese event. I have never had such an enjoyable museum event in my life. The store is amazing with many unique pieces of jewellery and clothing from local artists. The restaurant is excellent though expensive.	Written 10 November 2011
Andrew H H	5.0 of 5 bubbles	Postmodernism	Fantastic Postmodernism exhibition. Thoroughly enjoyed it.	Written 9 November 2011
RICHIEONTOUR_10	4.0 of 5 bubbles	A special place to see	Didn't know what to expect and was excited to not have missed it.....and Albert Memorial on the way there was grand!	Written 9 November 2011
lynn2408	4.0 of 5 bubbles	great place to visit	Didn't find map very easy to follow and was so big you would need two or three visits. Easy to get to just next to South Kensington tube station. Wonderful collection of sculptures	Written 9 November 2011
BairesBob	5.0 of 5 bubbles	How can you miss this historical attraction of jewels, clothes and art?	Situated right near the Brompton Oratory for those who like a moment to meditate to vespers in Latin; and close to the shopping pilgrimages of Harvey Nichols and Harrods - a few hours to spend time seeing how the well to do throughout history have worn fashionable digs; stylish (if at times shockingly garish!) jewelry and art through the ages is really a not to be missed attraction. Their gift sh…	Written 8 November 2011
Neil G	4.0 of 5 bubbles	Short visit	Need to go back to see everything I missed. What an excellent place. Didn't like the cafe prices.	Written 8 November 2011
PaintedNails	5.0 of 5 bubbles	The BEST Museum in London	I love this museum and visit it every time I am in London. The clothing sections are worth the visit alone. Don't miss out on their gift shop either. They do some great replicas of the items found in the museum.	Written 8 November 2011
Catlover242	4.0 of 5 bubbles	Another Gem	This is another must see museum to visit in London. There is so much variety to see here. I visited a while ago for a costume exhibition and it was well worth the visit.	Written 8 November 2011
Mindcraft	4.0 of 5 bubbles	Great place to visit	I visited the V & A with my nine year old daughter and a friend of mine. We were originally going to the Natural History Museum but when we arrived a 10am on Thursday morning there was a one hour queue from the gate and a queue about the same length just to get to the gate. It was the same for the Science Museum so we decided to walk over to the V&A and we were glad we did. It is a fascinating pl…	Written 7 November 2011
SunsetStrip	5.0 of 5 bubbles	Loved the V&A	Great subject matter, many areas of interest to choose from. You could go back again and again.	Written 7 November 2011
glaciermeadows	5.0 of 5 bubbles	Oh those cartoons	Great Museum. You do not have to be into fashion to enjoy this Museum. Great to visit not just for the collection, but also if you enjoy European History. The incredible Raphael cartoons alone make it worth a visit. To bad they chose to put a viewing ramp in the middle. School kids now use the gallery as a gymnasium.	Written 7 November 2011
deep_mental	4.0 of 5 bubbles	Wish I had more time!	I spent an afternoon here and it was very interesting. Some great British sculpture.	Written 7 November 2011
vanilarama	5.0 of 5 bubbles	Possibly my favorite place to go in London...	From the moment you walk in and you see the Chihuly piece hanging from the ceiling, you know you are someplace special. A well-planned and thought out museum, the V&A is great for a short trip or a full day's excursion. Permanent exhibits are free; special exhibits cost extra, but I have never been disappointed when I paid. Be sure to check out the lovely courtyard. I thought about not mentioning…	Written 7 November 2011
adriana872	5.0 of 5 bubbles	Best art & design museum in London	V&A is located between South Kensington and Knightsbridge, both areas worth visiting in themselves (Harrods is just down the road). It is also in a convenient museum 'cluster' i.e. Natural History Museum and the Science Museum (also the best of its kind!). V&A is a truly eclectic art museum, with exhibits from varied historical era and geographical location - Oriental art, Islamic, South Asian, K…	Written 7 November 2011
Rosslareharbour	5.0 of 5 bubbles	'' FANTASTIC''	This is a fantastic experience. You do of course need to like visiting museums.The range, diversity, history and treasures are quite wonderful. You can easily spend all day here and you might need to so that you can enjoy what the V&A has to offer. Minimum of 4 hours to see what V&A has on display.Just go and take a camera. I particularly enjoyed the Private Eye exhibition but that was just the s…	Written 7 November 2011
JohnWhite53	4.0 of 5 bubbles	Entertaining and Educational	Loved the medieval / rennaisance pinitngs and displays.	Written 7 November 2011
SingaporeTexasTravelFoodie	5.0 of 5 bubbles	Free and fabulous	We've been to the V&A so many times and still love returning. So interesting and we LOVE the museum store. Worth many trips back!	Written 6 November 2011
MJP-22	4.0 of 5 bubbles	The museum for everyone	This museum has such a varied collection, anyone will find exhibits that they will enjoy, from costume and ceramics, to British and rennaissance paintings. Mosaics, crafts, post-modern art, greek statuary... of all the London museums, I think this is my favorite.Easy to get to, very nice cafe for snacks or a larger meal (and not overpriced), a very good gift shop, and... best of all... it is free…	Written 6 November 2011
Deborah H	4.0 of 5 bubbles	Eclectic	Lots to see, an assault on the senses always good. Unfortunately the Fashion section was closed for refurbishment, which is the bit I really wanted to see. I believe it re-opens Spring 2012. Even without that my feet were killing me by the time we had seen everything else, walked miles!	Written 6 November 2011
orangefleece	4.0 of 5 bubbles	our Visit	It has a wonderful jewellery collection which shows you through the years how jewellery has evolved.	Written 5 November 2011
mem m	5.0 of 5 bubbles	Best Museum in London	No matter how many times we go to London, we have to work in at least half a day at the Victoria and Albert. The new Medieval wing is just amazing - three whole floors of costumes, tapestries, pottery, sculpture, books, and more tiny bits of brilliance than you can imagine. The jewelry gallery leaves you speechless. Took in the display of snuff boxes this time and was astounded at the level of ar…	Written 5 November 2011
Marvelenah	4.0 of 5 bubbles	Lives up to its reputation :)	Showcases a lot of different forms of arts from sculpture to Raphael's huge paintings to fashion. I've been there twice in 2 years and still find some interesting things. I suggest to visit the shop as well - might find some interesting items there!	Written 5 November 2011
Robert S	5.0 of 5 bubbles	Beautiful building	I loved the vastness of the Museum.Loads of space to move around and enjoy all the exhibits on show.The crowd was huge but there was plenty of room for everyone.I liked the mix .	Written 4 November 2011
VancouverBCSmcl	4.0 of 5 bubbles	Great collection and nice new exhibit	If you like rugs and furniture and china and dress from around the world this is the place. Best museum gift shop.	Written 4 November 2011
divs11	5.0 of 5 bubbles	Most interesting	The museum is free and extensive- but needs a "lifetime" to be able to really appreciate the exhibits fully. The place has art ware and replicas from all ages and the gallery of architectural tit bits from Mesopotamia are the most interesting.	Written 4 November 2011
Larry P	5.0 of 5 bubbles	Great Museum	Great museum so much to see. Has something for anybody to enjoy. Really enjoyed the Annie Lennox gallery, Architecture, Buidlings, glass. Wonderful	Written 3 November 2011
OpheliaAutumn	4.0 of 5 bubbles	A very beautiful and interesting museum	Some rooms were closed, but it still is a very complete and interesting museum!	Written 3 November 2011
daloughlin	5.0 of 5 bubbles	Vast Collection	One of the best collections anywhere. And free! The restaurant/cafe in the Morris rooms is a unique environment or you can sit outside in the courtyard if the weather's warm.	Written 3 November 2011
Tashab07	3.0 of 5 bubbles	No Fashion and Textiles!	I was bitterly disappointed to find that they were updating the Fashion dept and it would not be open until next year!	Written 3 November 2011
LondonGirlFriday	4.0 of 5 bubbles	Impressive building with inspiring collections	I love this building with its courtyard where you can have lunch in the summer. The restaurant inside with its decorative ceiling serves a great selection of quality food and not a bad price considering where you are. I don't think the collections would interest young children but you could always take them to the Natural History Museum afterwards.	Written 2 November 2011
sunnywow	5.0 of 5 bubbles	Amount and quality of exhibits is "mind boggling"	The amount and quality of items is mind boggling, think you could each day for a year and still not see everything.	Written 1 November 2011
Greg P	4.0 of 5 bubbles	Old clothes were amazing	Only saw a little bit but will go back to see more next time	Written 1 November 2011
Kai R	5.0 of 5 bubbles	My favourite museum in London.	very lovable museum - full of theme rooms which create special atmosphere and makes it easier to understand how all these objects were used in real life back then. Definitely the place where even small children will find something interesting.	Written 31 October 2011
shamus67	2.0 of 5 bubbles	At least it's almost free	The museum houses some great collections but just lacks a modern hands on feel .... I won't bother returning.	Written 30 October 2011
Andrew H	5.0 of 5 bubbles	What a world class museum!	This is a fantastic museum with so much to see and enjoy. It's truly world class in the sheer volume and quality of its exhibits. However it's impossible to see it all in one day so plan your trip there in advance and do not try to do too much! Read about what's there and decide on what parts to see and what to leave for another day. And don't forget to look at what special exhibitions they have …	Written 30 October 2011
JeanAtHome	5.0 of 5 bubbles	Turner and Constable	The V&A is large and has a varied collection of art and artifacts. Our time there was limited and we spent most of it with the paintings, and in particular the rooms devoted to Turner and Constable.The collection of Constable field sketches is spectacular and not to be missed. If you weren't a fan of Constable before you saw this exhibit, you will be after you've seen it.	Written 29 October 2011
cazdeano	5.0 of 5 bubbles	Great place to spend the day	Visited here to see what was inside, very interesting museum, even though it was half term, it managed to cope with the volume of visitors and made a very interesting place.	Written 29 October 2011
Anne R	4.0 of 5 bubbles	Be prepared	We went to this thinking that is was going to be a small museum highlighting the life of Queen Victoria and Prince Albert, however this is a display of the vast display of artifacts that they collected from all over the world. Just be prepared that this is not a small display even though it is free admission and it will take 3 hours to see the entire museum. Great collection, highly recommended!	Written 28 October 2011
Deckard22	4.0 of 5 bubbles	Great	Confusing layout though, even with maps. Loadsmto see, could be in there for many hours.	Written 28 October 2011
jeansãopaulo	5.0 of 5 bubbles	world in a day	For those who enjoy decorative styles it is a wonderul experience.The restaurant gets very full around 1 o'clock,go before or after	Written 28 October 2011
TJain	4.0 of 5 bubbles	Worth a trip	If you are into art, history, architecture and museums in general, you would love V&A museum and prolly can spend entire day exploring. The bldg is magnifient and so are the tours and other activities in the museum.	Written 28 October 2011
MarianneH24	4.0 of 5 bubbles	Visit the tea rooms!	The museum was the least crowded in the school holidays. Wonderful just for the building alone but great exhibitions too. Go to the tea rooms for some absolutely wonderful Victorian decor. Loved it.	Written 28 October 2011
Heather G	2.0 of 5 bubbles	Disappointment	I have been told many times what a wonderful museum this was. The day I visited there was something wrong with the elevator(s?) and I just couldn't find my way to the areas in which I was interested. Very frustrating. Those staff I asked were less than helpful. Don't intend to revisit.	Written 27 October 2011
kypa	5.0 of 5 bubbles	excellent	excellent presentation, the best museum for children of all ages.	Written 27 October 2011
Vicky W	3.0 of 5 bubbles	Costs inside	When we visited there was a lot of restoration work going on. It's spacious/airy, easy access for all.However, even though there was no addmission fee, Found some items a bit costly.	Written 27 October 2011
Debodan	5.0 of 5 bubbles	DO NOT MISS this!	You can see all the paintings in the world...but can't say you've seen REAL art until you visit the V and A...such impressive collections of sculpture, silver, furniture and more...Fascinating	Written 25 October 2011
Lisa222_11	5.0 of 5 bubbles	Best collection of porcelain in the world	Dare to go to the top floor - there is a unique collection of old porcelain from all over Europe. Of course the English ones are more represented than the other ones, but I could admire the pieces of art from Sevres and old pieces of faience. I will come back with a camera.	Written 25 October 2011
kathynicolson	5.0 of 5 bubbles	a must for all fashion, art and design devotees	this place is amazing, but sooo huge, we revisited twice and still there are rooms to be seen, the fashion exhibition was closed, due to reopen 2012, but there was so much else I soon got over my disappointment. Great, but expensive as all over London, cafe in incredible rooms worth just having a cuppa so you can sit and enjoy the surroundings! Everything from wrought iron to jewelry to sculpture…	Written 25 October 2011
RITAFM	5.0 of 5 bubbles	Necessary to go	This small museum has a beautiful collection of jewelry that must not fail to be seen. Besides jewelry, the museum has a good collection of sculptures and a room "relaxing" to appreciate classical painting. If they like meringues, do not forget to try the Giant Merengues the cafeteria of the museum!	Written 24 October 2011
dre51	5.0 of 5 bubbles	I could have spent a week here!	The guide at the desk immediately noticed I was wearing a William Morris designed scarf and gave me detailed directions on where to find the Wm. Morris furnishings as well as the tea room. I was blown away by all the exhibits and couldn't believe it had free admission. We only covered a small portion of the V&A and would recommend it to anyone who loves design, art and furniture.	Written 24 October 2011
Marietta S	5.0 of 5 bubbles	One of 4 best attractions in London	!!t is the piece de resistance, wonderful experience!	Written 24 October 2011
MacKilt	5.0 of 5 bubbles	What a treat	The name makes this museum sound a bit musty and old fashioned. It's anything but. Entrance was free ; there was art and design from all over the world , a super jewellary display , a great exhibition on the Power of Making , and a nice place to have tea and buscuits.	Written 24 October 2011
Englishdiner2010	3.0 of 5 bubbles	Dumbed down to far	It's forty years since I last had the opportunity but I was ammazed that it was so bad. Do you really need a large carpeted area for children in museum? Why state the obvious in so many areas. Why can't the descriptions be in a larger type and at a better height for average height people? I may be knocking on a bit but why should I have to bend in half to squint a poor lebelling?	Written 24 October 2011
Trish G	5.0 of 5 bubbles	One of our favourite places to revisit!	My husband and I return here - again and again! Another of London's treasures. A treasure of treasures indeed. We tend to go our separate ways and meet up in the William Morris rooms for coffee or lunch.....and although the food is good and the coffee excellent, it is the beauty and the ambience of these rooms that occupies one's senses whilst sitting there. The galleries of sculpture casts (at p…	Written 24 October 2011
marymurph	5.0 of 5 bubbles	Applied art	The museum had many beautiful objects. I especially enjoyed the section on the Great Exhibition. Just try sitting in a crinoline skirt.	Written 23 October 2011
LindaLds	5.0 of 5 bubbles	One of London's top places	Love everything about the V and A - this time visited the Postmodern exhibition, Private Eye covers exhibition, Annie Lennox's house and as always, the cafe, one of my favourites for the exquisite room, as well as great food.	Written 23 October 2011
Suzanne C	5.0 of 5 bubbles	Fabulous Indulgence in the best in art, design, history	Plan your trip with Lunch at the Victoria & Albert. The food was incredible ! And very reasonably priced.	Written 22 October 2011
travelbird80	5.0 of 5 bubbles	No admission price	We decided to focus on the free museums.....all of those admissions can get pricey! We did give the suggested donation, and so enjoyed the docent led tour!	Written 22 October 2011
clm1113	5.0 of 5 bubbles	Loved this Museum!	I only had a short amount of time to spend here but I loved every minute of it. For me the most impressive permanent exhibit there was the Cast Courts, even though half of it was closed at the time of my visit. The plaster replicas are amazing! There was a temporary exhibition called the Power of Making which was incredible and I'd highly recommend. The objects on display were so neat-mostly ever…	Written 22 October 2011
Lexy18	5.0 of 5 bubbles	The Most Elegant of all	The cafe was so beautiful with three seperate adjoining rooms each with there own type of chandlier, also stained glass windows and the food was delicious and very affordable. There was nothing I didn't like about it.	Written 22 October 2011
debbie k	5.0 of 5 bubbles	best museum	the gilbert collection of small boxes and micro-mosaics is eye popping as is the bollinger jewelry collection	Written 22 October 2011
MinMcLeod	4.0 of 5 bubbles	Annie Lennox at the V&A	I specifically went to the V & A to see the exhibition of Annie Lennox. There are only 6 of her outfits on show so I thought that was a little disappointing. There are some other interesting pieces - handwritten lyrics, plantinum discs and various music awards but that's about it for this "special" exhibition. However, if not for that, I would not have seen the other pieces within the Theatre and…	Written 22 October 2011
ej111	4.0 of 5 bubbles	excellent permanent and even better special exhibits	Must visit in London. Have visited a few times and every time have enjoyed the visit.	Written 21 October 2011
Holly V	5.0 of 5 bubbles	My dream museum	Full of lovely, unexpected stuff, arranged by date rather than category, so you get a feel for how people actually lived with it. The restaurant is great too.	Written 20 October 2011
Wendy H	4.0 of 5 bubbles	Need more than a few hours. Best split over 2 days. Free to get in.	Best split over 2 days. Free to get in so no hassle with entry fees.Far too much to take in on one trip. Lovely grounds around the museum so could take a picnic as well. Cafe was exceptionally busy.I would ask about school trips as well. They got priority on some experiences so we missed them in the end.	Written 20 October 2011
cindylane123	5.0 of 5 bubbles	Great Museum	So much to see, wish we would have had a whole day to see more of what this museum had to offer!	Written 19 October 2011
wingate	4.0 of 5 bubbles	Private eye 50th anniversary exhibition at the V & A	This exhibition has just opened at the V&A.It is a bit difficult to find as it is not shown on the direction information boards.I had to ask 3 times before i found it at the Studio gallery at 18 and 19.There is a desk with a chair once owned by Robert maxwell.there are lots of cartoons on the wall and on the end wall there are examples of the famous first page of the magazine.there are some displ…	Written 19 October 2011
CooterCat	5.0 of 5 bubbles	Beautiful entrance only hints at the treasures inside	Great gift shop. There are many interesting galleries here, if you just wander through you'll find something amazing, even in the ironwork area, just keep peeking around the next corner.	Written 18 October 2011
Wanda C	5.0 of 5 bubbles	Splendid museum!	As you enter, look up at the magnificent glass sculpture, modern and astonishing in the rotunda of the great, old-fashioned lobby....be sure to get maps and head out for a real taste of England and the world. For lunch, eat in the beautiful William Morris green room, and enjoy piano music, and very good food. We shared an enormous steak and mushroom pie, with veggies. If you have read A.S. Byatt'…	Written 15 October 2011
gettingoutofkansas	5.0 of 5 bubbles	a trip around Europe in one building	This museum has a lot of castings of some of the most beautiful sculptures and architectural details from around the world. It has a casting of the apprentice pillar from Roslyn Chapel as well as many others. It has historical relics and modern art. This truly is a comprehensive museum. After a week in London, the last thing I wanted to see is another museum, but its free, huge, and very well don…	Written 14 October 2011
Maureenta	4.0 of 5 bubbles	Great place to spend an afternoon!	This is a great place to spend an afternoon. Lots of beautiful things to see. You don't feel as if you are in a museum half the time.Do try to have lunch there. The restaurant is amazing. The food appears home cooked and although may at first seem expensive for just one item (a beef and ale pie at £9) it was one of the best I've ever eaten and totally fillling.Ofcourse the best thing about the V …	Written 13 October 2011
ATLBob	5.0 of 5 bubbles	Brilliant, Beautiful Displays	We really enjoyed the V&A Museum--the various displays and exhibits were very well presented and the museum contained a wide variety of art and design works to satisfy everyone. The facility is huge and is another one of those places where you'll need hours and hours to see everything, or simply look at a guidebook and pick the things you are most interested in right now and plan on a return visi…	Written 12 October 2011
oggrocks	5.0 of 5 bubbles	Always a Treat	The museum is always a treat to visit and the cakes are always delicious!The museum is too is to see in one visit, so pace yourself and enjoy!	Written 12 October 2011
ElusiveLi	5.0 of 5 bubbles	Catch their late nights every last Friday of the month! You won't regret it =P	Was extremely lucky to have decided to visit the V & A museum last Friday, 30/9. It was something completely unexpected and such a wonderful surprise! Definitely had not heard about their "Friday Late" every last Friday of the month (except Dec) before this.It's my first time ever seeing cocktails served near the main entrance and in the garden, not to mention a dj mixing songs in the vestibule, …	Written 2 October 2011
story_lover	4.0 of 5 bubbles	A lovely place to escape the noise of London	No entrance fee, except for some special exhibitions. For a donation of £1, you can leave your heavy luggage at the cloakroom and stroll the lovely galleries and exhibits. Annie Lennox is being featured in the Theatre section. I always visit the old favorites (I go almost every visit to London), and see new things. There is an inner courtyard with a lawn for relaxing, food bars for a light lunch,…	Written 29 September 2011
mzzyap	5.0 of 5 bubbles	Beautiful and worth a visit.	There's really a lot to see if you take the time to meander. By the entrance on your right, you can leave your jackets and bags while going around. Keep walking through the museum shop to enjoy the courtyard in the back. Great for picture-taking.	Written 23 September 2011
Tony R	5.0 of 5 bubbles	If there's one museum in London you visit, make sure it's here!	We've been to London on several occasions but had never visited this museum and what a shame because it is absolutely fantastic. There is just so much to see and it is huge. There is something for everybody and even those areas that may not appeal to you are still very interesting.The building itself is staggering, not only the sheer scale of the place, but the beauty of the architecture. Some of…	Written 20 September 2011
History_Enthusiast	4.0 of 5 bubbles	Impressive scope of items!	This is one of the most interesting musuems we visited while in London. It is close to the Natural History and Science Museums, and it is ideally located close to the South Kensington tube station. We especially loved the Raphael cartoons, gems/jewelry, the Middle Ages' religious iconography, silver objects, the scupltures and my, favorite, the cast court with casts of some of the most famous mon…	Written 15 September 2011
Robyn1978	4.0 of 5 bubbles	Just wowing and educational.	Enjoyed my time with my daughter at the museum. The artifacts, decor, antiques, from different era's and cultures, just amazing. Old Chalices, and crosses. Outfits from long ago. All was just amazingly breathtaking. You can spend a day in there. Very educational. However, do not bring any kind of bag with you, they take it away from you to hold on to while your there and the lady in the library i…	Written 15 September 2011
seaduck777	5.0 of 5 bubbles	A Don't Miss!	There are so many different things to see in the museum, but don't miss the jewels. The jewels are amazing. The painting art area have some very unusual Thomas Gainsborough glass paintings.Plan to spend at least 3 hours at the museum. I could have spent all day there, but I ran out of time.The food in the cafe is awesome and tastes so good, a tad bit expensive.	Written 14 September 2011
David L	5.0 of 5 bubbles	Good place to spend a rainy day in London	We took the underground to V&A museum. You stay underground until you enter the museum. Be prepared to spend the day. this place is huge. It is a great place to learn about the history of London and see mainly sculptures from London, Greece, Italy. there are many galleries and 4 floors to visit. The best thing is that most museums in London are free.	Written 14 September 2011
jcanberra	3.0 of 5 bubbles	Liked better than the British Museum	I thought pound for pound it was better than the british museum but after awhile, it all is just a bunch of artifacts that one can only absorb so much of. The midevil section I thought was the most interesting.	Written 13 September 2011
JoyCyprus	5.0 of 5 bubbles	A truly wonderful & enjoyable experience	I took my daughter and my 10 year old Grandaughter and we were all overwhelmed with the experience of this really beautiful museum, we all really loved the Jewellery in particular although we enjoyed absolutely everything. Also the Food in the Cafe was exceptional with so many food stations and everything was really top quality, you really can spend a good 4 - 5 hours here.	Written 13 September 2011
Dalette	5.0 of 5 bubbles	You will not be sorry you took time to go in this museum	Not a museum fancier but this was a great experience just wish had more time to go back. Every turn in every exhibit area is something to say WOW about from the grand room of carvings from churches and castles, to paintings, to stained glass, to the statuary and on to the silver and gold.	Written 12 September 2011
RainbowHappyFeet	5.0 of 5 bubbles	The Victoria & Albert Museum Has Everything and More"	The Victoria & Albert Museum is located on Cromwell Road, South Kensington, London, England. The hours are 10 a.m. to 5:45 daily and 10 a.m. to 10 p.m. on Friday. There is a cloakroom where you can deposit rucksacks and large bags before visiting over four million pieces of furniture, ceramics, sculpture, paintings, posters, jewelry, and metalwork from all over the world. The incredible selection…	Written 12 September 2011
perely	5.0 of 5 bubbles	Beautiful museum	It is beautiful museum with a big collection of art, located closely to Harrods.Museum is free. Highly recommend to go.	Written 12 September 2011
FussyMidAgedWithKids	5.0 of 5 bubbles	A day was not long enough...	I will be back, I did 2 of the free guided tours and a lunch time lecture - free too! What a fab day great enthusiastic guides and speaker. I need to go back now and look around on my own as there was so much more to see. Some of the exhibits are massive - would not have expected them to be conserved in this way - impressed.	Written 11 September 2011
party_penguin	5.0 of 5 bubbles	I wish I could live in the V&A	I love the V&A. I spent weeks there when I was an art student in London and still visit regularly now. The museum is packed with beautiful things and the collections are well presented and facinating. The museum is huge and contains the best collection of decorative arts I've ever seen. Despite going back again and again there I always discover rooms I haven't seen before. The new ceramics galler…	Written 9 September 2011
hippy d	5.0 of 5 bubbles	The most wonderful museum in London	Just go, thats all i can say, it's a wonderful place covering all forms of art.	Written 5 September 2011
mickydee	5.0 of 5 bubbles	Good day helpful staff	Not my particular cup of tea but my wifes. I did find it interesting and could have spent a lot more time there	Written 2 September 2011
JSC27	5.0 of 5 bubbles	Fun and informative art museum.	The Victoria and Albert art museum is one of the more interesting art museums I've encountered, and being free (donation suggested), it's definitely one of the best values in London.Unlike most art museums, the V&A's collection represents a variety of mediums and materials, and it's predominantly organized by material, technique, and style. This opens up more opportunities to show how materials a…	Written 1 September 2011
mamguide	5.0 of 5 bubbles	great museum	Enjoyed our first visit. Lots to see, definately will return for a further visit next time in the capital	Written 31 August 2011
missyltc	5.0 of 5 bubbles	Excellent (and free) - varied collection and very managable	easy to get to by Tube and can do a lot or just an hour or two. Special exhibit on theatre was great. Something for everyone with varied interests	Written 29 August 2011
TravelerCalabasas	5.0 of 5 bubbles	Have lunch here	The cafeteria is set in three beautiful rooms that are a pleasure to relax in. A great break from visiting the wonderful exhibits.	Written 22 August 2011
Buxton_EnglandTess	5.0 of 5 bubbles	Fabulous -we loved it!	visited with 2 teenage children -arrived at opening time and had the place to ourselves for the first half an hour -a real highlight to our London trip.Cafe was fantastic	Written 16 August 2011
ReluctantFlyerLondon	4.0 of 5 bubbles	Vast collections in impressive Kensington building	The V&A Museum is in the "museum district" of London, near South Kensington tube station. It is just across the road from the Natural History and Science museums.The V&A focuses on decorative arts and design in various disciplines. I visited the museum with my girlfriend, who is quite interested in design. Unfortunately, I don't have the interest to match. That being said, there are still plenty …	Written 16 August 2011
Freqtflyr	5.0 of 5 bubbles	Spectacular Place	Incredible museum. I went back three times during my 5 days in London, and could have used more time. The building itself is worth visiting, but the exhibits are ourstanding. Don't miss it if you have any interest in design, interiors, architecture, history, and construction techniques.	Written 15 August 2011
VintageLover1	5.0 of 5 bubbles	A true must-see!!	I honestly believe that not enjoying this museum would take a concentrated effort! It is absoulutely amazing - both the building itself and the exhibits. And it's free!The building is huge, bright, spacious, elegant, spotless and excellently thought out. There is a lovely little garden/park with a pool feature - perfect for relaxing with a coffee or a pic-nic on a sunny day. The restaurant is sim…	Written 13 August 2011
CailineRua	3.0 of 5 bubbles	They could do a lot more with it	The V&A is a pleasant visit but not one of the best museums/galleries in London City. There are certainly many wonderful things to see but very little information on them. I was disappointed to find they had no audio guide. This is really a spill over museum to the other museums of London but worth a look. If you want a map they will "strongly suggest" a "donation" of £1...and won't be entertaine…	Written 13 August 2011
Bluebell	5.0 of 5 bubbles	Always amazing and fascinating	Just go inside and see and soak up this amazing place. Admire the fabulous chandelier in the lobby. Take one of the free introductory tours for a taste of whats on offer.bring a picnic and eat outside in the courtyard, go to the shop, cafe or restaurant or just walk through from one door to the other, bring a book and just sit there or try to see everything in a big gulp, you wont be disappointed.	Written 9 August 2011
julitita	5.0 of 5 bubbles	Great Friday night activity	Museum is beautiful. It's open and relatively quiet on Friday nights and they have an excellent restaurant and beautiful dining rooms. The contents of the museum have changed in the past few years and now it is strictly an art collection. A great way to spend an evening in London.	Written 9 August 2011
agentlori	5.0 of 5 bubbles	too much for one day	the amount of interesting art is so overwhelming in this museum that it was too much for one day. I wish I had known this. The best plan may be to pay for what the major attraction is and then choose certain exhibits. But we enjoyed the gift shop, although it's terribly costly! and of course the area that the museum is in is fabulous!	Written 6 August 2011
KShapiro	4.0 of 5 bubbles	Beautiful museum...and it's free!!	The museum is easy to get to, bursting with interesting stuff, gorgeous...and it won't cost you a penny!You could easily spend a whole day here or just pick a couple rooms/exhibits to focus on. There's a lovely garden courtyard where you can grab a coffee or picnic. I was last there seven years ago and it seems as though they've revamped it quite a bit -- don't miss it!	Written 3 August 2011
Tyler B	5.0 of 5 bubbles	Amazing Collection	The first thing to note about the Victoria and Albert museum is that it is free of charge. I often come across concerns online about the 'expense' of London and always feel the need to point out the number of attractions that will keep you busy all day without costing you a penny. The museum itself is located in a choice area of Kensington with easy access to the shopping district of Knightsbridg…	Written 1 August 2011
Oakwold	5.0 of 5 bubbles	Great museum - plan to spend the afternoon	This museum offers so much & has a nice cafeteria with decent food at reasonable prices! Not stuffy here just lots to see.	Written 30 July 2011
trurab	5.0 of 5 bubbles	Fantastic experience not to miss!	Visited V and A Museum in London near the end of our vacation. Was a little weary of museums after visiting many around Europe over 2 week period, however what a surprise the Victoria and Albert was! Just a fantastic experience not to be missed. Amazing variety of treasures from across the ages. One of the absolute highlights of our holiday. Admission free too !Museum shop has wonderful array of …	Written 29 July 2011
Mrs.Diaz	5.0 of 5 bubbles	Wonderful	My best friend's wedding was held at this gorgeous museum. The gardens are amazing, and the collection of art inside is impressive, lots of sculptures. This is a stunning venue for a wedding, but I would definitely recommend a visit to this museum to anyone.	Written 20 July 2011
OzBrian	5.0 of 5 bubbles	Dragged in by my wife, had to be dragged out.	Well, I have to admit the thought of visiting the Victoria and Albert museuem didn't thrill me at all. We only allowed 5 hours for the visit but we loved it so much that next time we are in London we are going to put 2 days aside to do the museum properly. There were 145 galleries in over 12 acres of floor space and the range of exhibits was incredible. There is so much to see and do here nobody …	Written 18 July 2011
Travellover6128	5.0 of 5 bubbles	So much to see and with so few people around	Having never been to the V&A, I was expecting crowds of people, similar to the other famous museums in the area. However I was completely wrong ! We spent an afternoon in the V&A and it was so peaceful and so relaxing. On many occasions we had whole rooms and exhibitions to ourselves. It was a real treat.Entrance is free, however to leave coats and bags (which I highly recommend doing) is £1. I w…	Written 12 July 2011
FalcoG	5.0 of 5 bubbles	My second favourite Museum in London!	This museum is great. Very incredible art. The sculptures, the little boxes, so many different things to see.The building is magnificent.Had a very nice lunch at the restaurant.The shop museum is one the best museum shops that I had been.	Written 1 July 2011
Angelrah79	5.0 of 5 bubbles	Maybe the best museum in London	My husband and I enjoyed our recent trip to the V & A - I didn't realise until we arrived that it was dedicated to design, which might have put me off a bit, but instead I was totally blown away by the vast array of creativity from all over the world and throughout the ages. Plan to have lunch (or morning or afternoon tea) in the tea rooms, they are really beautiful. You might want to grab a tabl…	Written 14 June 2011
Ozzypip	5.0 of 5 bubbles	So much to see	The building alone is worth looking at... amazing detail in the design and features. There is a multitude of displays and features. There is number of special exhibitions on as well. Unfortunately the main exhibits that I wanted to see - textiles- was undergoing an upgrade and not able to be visited which was disappointing. The display I most enjoyed was the section on the theatre with displays o…	Written 8 June 2011
BennyMalaga	5.0 of 5 bubbles	One of the Best Museums	My wife and I thoroughly enjoyed seeing this museum. Our favorite exhibits were the gold boxes, many used for storing snuff. The gem display was also astounding. I could spend a whole month seeing this museum every day and not get bored.	Written 26 May 2011
phebert	5.0 of 5 bubbles	Needs days to see everything	Another amazing London museum with only one problem - to see everything would, quite literally, take days! On this trip we visited the Cult of Beauty special exhibition about the Aesthetic Movement for which a fee is charged - entry to the rest of the museum is free, donations welcomed.Check out the cafe with rooms decorated by noted designers Gamble, Poynter and, the most well-known - William Mo…	Written 24 May 2011
KellyD1986	4.0 of 5 bubbles	Wish we had more time in the mueseum!	Truly eyeopening, and an amazing collection of art! Unfortunately we had to cut our time there, but it was worth it, and would love to see the rest of the museum one day.	Written 15 May 2011
CJTravelerTexas	5.0 of 5 bubbles	One of the Great Museums of the World	The Victoria & Albert is truly one of the great museums of the world, and with the exception of special exhibits, entrance is free. This fantastic museum contains a rich collection specializing in art and design from all over the world that spans several centuries. It has an impressive library for research. Members of the staff are friendly and helpful. A cafe is available as is a museum shop. Wh…	Written 25 April 2011
Sagicorn	5.0 of 5 bubbles	Could have spent days in the V&A		Written 16 April 2011
Dand978	4.0 of 5 bubbles	Take the overview tour	We took the overview tour and were not disappointed. We actually would have liked to check out more but the day was just way too long to stand up any longer. Seeing the old rugs, shoes, and other doodads of history is pretty neat. Also the giant glass piece hanging in the center is pretty cool. Glad we made it here.	Written 16 April 2011
pencer	4.0 of 5 bubbles	fascinating and free, what more could you ask for?	We'd been next door in the incredibly busy Natural History Museum, so it was nice to get in here and be away from the crowds. The building looks fantastic inside and out. We only had an hour so didn't have time to look around that much of it. We sort of whizzed through some of the permanent and temporary exhibitions. We saw enough to know that we'd like to come back on a day when we have more tim…	Written 10 April 2011
svegor	5.0 of 5 bubbles	A wonderful exhibition of art and design	The V&A is one of the world’s biggest and most comprehensive collections of applied arts. Whichever kind of art and design you might be fond of, you are sure to find something of interest there.The museum is only a few minutes?walk from South Kensington underground station. It is open daily (there are no days off), and the amazing thing about it is that it is free (with the exception of special e…	Written 9 January 2011
Mum_from_Kent	5.0 of 5 bubbles	Gets better each time I go		Written 24 November 2010
bec85	5.0 of 5 bubbles	A wonderful place to wander around		Written 2 November 2010
mljocball	4.0 of 5 bubbles	Definitely not about Victoria & Albert		Written 27 October 2010
IvanaSydney2010	5.0 of 5 bubbles	The London museum I remember the most		Written 25 October 2010
KatWollongong	5.0 of 5 bubbles	Simply the best		Written 11 October 2010
hec286	5.0 of 5 bubbles	Varied and well displayed, free		Written 23 September 2010
Berolina-aa	5.0 of 5 bubbles	A Must-see if you want to see life go by		Written 21 August 2010
hally31	3.0 of 5 bubbles	Good but could be better		Written 5 August 2010
kaney112	5.0 of 5 bubbles	Amazing... and Free!		Written 27 July 2010
Trentham_Ozlady	5.0 of 5 bubbles	Absolute must to visit in London		Written 23 July 2010
ChampagneDoberman	5.0 of 5 bubbles	My favourite London museum		Written 15 July 2010
Amber1943	2.0 of 5 bubbles	Grace Kelly Exhibition		Written 14 July 2010
JoanneBrittanyCork	5.0 of 5 bubbles	Diversity and revelations		Written 30 June 2010
Beatrice-TA	4.0 of 5 bubbles	You cant take it all in.		Written 19 June 2010
dotters	5.0 of 5 bubbles	What can one say? Great!		Written 10 May 2010
Gico81	5.0 of 5 bubbles	Best free museum in London		Written 25 February 2010
Maconthemove	4.0 of 5 bubbles	Culture and Art with a great cafe		Written 19 January 2010
sting special exhibits and easy to get to"	Written 9 September 2012
Ladytechie	5.0 of 5 bubbles	VNA is a great place to visit!	Great place to visit with interesting exhibits, especially the Ball gown exhibit. It was nice that some of it was free unless you visited the Ball Gown Exhibit or the Heatherwick Studio Exhibit. There was great food and helpful staff there also.	Written 9 September 2012
adventuraNy	4.0 of 5 bubbles	Jewelry Room is Outstanding	The museum is fantastic with a wonderful mix of artifacts and items. The jewelry room is outstanding. Each piece is displayed perfectly in somewhat a floating manner against black velvet to allow for optimum viewing of the pieces. The cases are immaculately clean as well.	Written 9 September 2012
Frank M	4.0 of 5 bubbles	A day goes by on a fly in the V&E museum	Fantastic, large scale exhibitions of all kinds of art...wish we had more time...I liked the variety of artefacts presented, the outdoor garden, the free entrance, the (for pay) exhibition on British Design. A place of inspiration.	Written 8 September 2012
Hotelaholic63	4.0 of 5 bubbles	Free but!	Free entry and easy to spend a day here, but individualevent entry plus donation ends up at £10 per head.	Written 8 September 2012
Bruce L	4.0 of 5 bubbles	Terrific way to spend an afternoon	After loading up with purchases at nearby Harrods, we visited the Victoria and Albert Museum (free admission!) and enjoyed hours of perusing the well displayed exhibits. Everything is well presented and explained with information plaques.	Written 8 September 2012
LK30London	5.0 of 5 bubbles	Lovely museum for grown ups	The Ball Gown exhibition was disappointing but the rest of the V& A is great. I wouldn't bring my kids (6 & 4) yet for anything other than a splash in the fountain. Food in the restaurant was very good.	Written 8 September 2012
Vivienne	5.0 of 5 bubbles	History!	One reflects on the purpose this museum was created.....true, unconditional devotion and love. Such is the inspiration when one visits this unique museum. A sheer joy which exudes charm and love	Written 7 September 2012
rich h	4.0 of 5 bubbles	A Quick visit	A very nice museum with some outstanding art work and exhibits. They have an exhibit of fancy ball gowns that is amazing enough to bring a 10 pound upcharge to see it. We passed on that opportunity as we had not allotted enough time to justify paying that much for what would have been a short visit. I suppose I should confess that the fancy ball gowns didn't have a lot of appeal to me and my wife…	Written 7 September 2012
TheBuryTraveller	5.0 of 5 bubbles	Great museum, even our kids liked it!	A wide variety of displays, some were hands on which kept our kids involved. Loved the "SPUN" exhibit chairs.	Written 6 September 2012
Laurie S	5.0 of 5 bubbles	a fantastic restaurant and garden... with museum attached!	We arrived at lunchtime, so went directly from the Underground to the cafe, which is reached by crossing thru a beautiful courtyard garden with a shallow pool perfect for little ones or sore feet, and fun roll-around chairs. Lunch, and then tea a couple of hours later, was wonderful--among the very best meals we enjoyed in London. Fish pie, baguette with goat cheese and chutney, tea scones--all w…	Written 6 September 2012
peebs777	5.0 of 5 bubbles	Amazing	This really is a remarkable place. I didn't have much time, so I went to the fashion and decorative arts exhibits, and was thoroughly pleased. My only regret is that I didn't have more time to spend here. Like many of the London museums, there's no charge. The quality of the building and exhibits, and the friendliness of the staff were such that I willingly left a contribution on the way out.	Written 5 September 2012
gdmyers	4.0 of 5 bubbles	Two and half floor of Roman and Medieval goodies.	By no means the largest museum featuring these periods, but very nice none the less. Their approach is a little different in that they focus on "applied arts" and display accordingly. No matter, if you like Roman and Medieval items you will like this museum.	Written 5 September 2012
bercayu	5.0 of 5 bubbles	See the sculptures	The interior is magnificent, hard to explain. The part with sculptures, garments and tools is out of this world. However you don't need to see the part with kitchen equipments:) The rest is definitely worth every minute.	Written 5 September 2012
cilldara2	4.0 of 5 bubbles	Lots to see but too warm	Many very interesting exhibits all free but a £10 charge to see the ball gown exhibit. Whole place was very warm even though it wasn't a very hot day outside	Written 5 September 2012
Enrique C	5.0 of 5 bubbles	the top decorative arts museum anywhere	Fabulous permanent collection of decorative arts from all over the world. Furniture, fabrics, objects, clothes from medieval to contemporary. Usually the are excellent temporary exhibits. Then, cross sthe street and visit the equally fabulous Science Museum.	Written 4 September 2012
theprofDublin	5.0 of 5 bubbles	Outstanding Museum	The range and variety of exhibits is impressive. Our brief visit only allowed us to see a fraction of the fascinating material on display and we hope to return.	Written 4 September 2012
Lejlatheteacher	5.0 of 5 bubbles	Memorable experience!!	If you have a few hours to spare please go and visit V&A. It's a surprising and amazing place. There is so much to see so you should choose what to see. My favourite part is filled with costumes and clothes.	Written 4 September 2012
Frank A	5.0 of 5 bubbles	My favourite London Museum	This was my first visit to the V & A and I think it is my favourite Museum in London. As with most of the other great Museums it is free to get in. The displays are fantastic and there is a huge range of artifacts to see. To be honest we did not allow enough time to see even half of what we wanted to see, so allow plenty of time to visit.	Written 4 September 2012
Cherrie N	4.0 of 5 bubbles	Always worth a visit - there is much to see	We took a guided tour of the British rooms, which are quite well done (and seemed to have been done recently). The sculpture garden is also fabulous.	Written 4 September 2012
hubble	5.0 of 5 bubbles	Stunning!	I went to see the ballgown exhibition and it was just amazing! I love the museum and the outdoor space by the cafe. Such a great selection on clothing going back hundreds of years as well as the ballgown section.	Written 4 September 2012
Seena89	5.0 of 5 bubbles	Best museum in London!		Written 3 September 2012
mgomez2468	5.0 of 5 bubbles	Not enough time	We did not allow enough time but what we did see was excellent. IT is a free museum so try to get a bit of time to admire the displays!	Written 3 September 2012
GandRFountain	5.0 of 5 bubbles	Excellent museum!	Don't miss the outdoor courtyard with cafe and reflecting pool, if you're lucky enough to have fine weather. Something to note: even though the museum admission is free, there are exhibits within (certain special areas) that you need to pay for to see. (An example: the dress exhibit has a free, public part and a part that you need to pay for - was 6 pounds.)	Written 3 September 2012
terence b	5.0 of 5 bubbles	You could spend a day here looking at nothing but the museum	They don't build museums like this any more. The V&A exhibits all kinds of historical treasures from across the globe, yet you could go there and simply be bowled over by the museum itself - staggeringly beautiful, built by master craftsmen on a vast scale. If you have relatives or friends staying, whisk them off to this wonderful museum.	Written 3 September 2012
Cazzkins	5.0 of 5 bubbles	Inspirational!	I visited the V&A Museum on 25/6/12 with my history-loving daughter and took advantage of the free Medieval & Renaissance guided tour which was quite enthralling. There are so many gems in the museum that it would take a lifetime to see them all, never mind trying to take the time to fully appreciate them all and I am ashamed to admit that I have never visited this wondrous museum before in my li…	Written 3 September 2012
sarahmaloney1	5.0 of 5 bubbles	Go to all 3 museums!	I had a wonderful day visiting the V&A, the natural history and science museums. All are only a couple of minutes from each other and provide excellent fun for all!	Written 3 September 2012
David A	5.0 of 5 bubbles	Fascinating	Exhibits well laid out, no queing to get in or to go around. Siutable really for late teens upwards, if you have small kids you are probably better off going in the natural history museum next door.The cafe is also very good, offering a wide range of food at reasonable prices.	Written 3 September 2012
Neville L	5.0 of 5 bubbles	general viwing		Written 2 September 2012
David L	5.0 of 5 bubbles	One of the World's Great Museums	There is always something "new" on at the V&A, sometimes with a charge, often without, and the basic museum is fantastically free. See fashions, furniture, and place settings going back 200 years, great art, sculpture, with easy access to South Kensington Station	Written 2 September 2012
AngharadB	5.0 of 5 bubbles	Good day out	This is a fantastically interesting museum with innovative and enthralling exhibitions. I really enjoy coming here and just wandering around for ages. Nice cafe too.	Written 2 September 2012
melissa460	5.0 of 5 bubbles	One of the best museums in London!!	I have been to the Victoria and Albert Museum several times over the years and there is always something new to see! You can easily spend a whole day here as there are lots of different collections to see ranging from sculptures to fashion. My favourite collection to see is the fashion gallery, which has just been newly renovated. The 'Ballgowns: British Glamour since 1950' exhibition was showing…	Written 2 September 2012
Lush73	5.0 of 5 bubbles	Lolita	Free Friday night!An evening of Lolita fashion, the unique street style that combines Japan’s obsessions with cuteness, punk and Gothic macabre.	Written 2 September 2012
ChellieBean007	5.0 of 5 bubbles	So much to see.... Needed three days to get through it all	I went specifically for the Ballgown exhibit. It was pretty good, but pricey (£10 extra - the museum itself is free). However, I am so glad I went because the whole museum was amazing, especially the amount of medieval artifacts they have. The cafe blew me away, and if you get a chance to sit in the dining room with the giant chandelier, it's worth 30 minutes of your time.	Written 2 September 2012
GaelicTraveller40	5.0 of 5 bubbles	Very interesting	Had never visited before and as a Brit, it was a great bit of nosalgic history to take our visitors rounding off their London trip.	Written 2 September 2012
Hils15	5.0 of 5 bubbles	Wow!	We visited the V&A during the Olympic Games, having been told about the Heatherwick Studio exhibition: "Designing the Extraordinary", in particular. Heatherwick not only created the amazing Cauldron for the Games, but he and his colleagues are incredibly innovative, and the exhibition is absolutely fascinating. It drew people of all ages, from quite young children to much older people. It is on u…	Written 1 September 2012
karen f	5.0 of 5 bubbles	Excellent		Written 1 September 2012
ninostudy	5.0 of 5 bubbles	V & A is world class	Great museum. Don't forget the V&A museum of childhood in Bethnal Green. Well worth the trip. Not just a museum of toys. Superb doll houses and hands-on activities.	Written 31 August 2012
Brendan Roy	4.0 of 5 bubbles	Not as good as the British Museum	We did not like it as much as the British Museum, perhaps because they had more paintings/artwork that were not as well known, rather than sculptures. They did have a nice large outdoor courtyard area with "wading" pool, patio restaurants/snack/drinks bar to relax and take a break from sightseeing.	Written 31 August 2012
Jaqhutch	5.0 of 5 bubbles	Excellent Visit	Beautiful building stacked to the brim with interesting stuff. Give yourself a few hours and you will not be disappointed.	Written 31 August 2012
Ady S	3.0 of 5 bubbles	so so	love museums and spend over an hour here but found it all a bit same old same old lots of religious art and more religious art, had a lovely lunch outside in the middle and enjoyed some superb sculptures but wont be in a hurry back.	Written 31 August 2012
MadMeerkat	5.0 of 5 bubbles	A Super Visit	Always meant to go to the V & A, but life always seemed to get in the way. I wish I had gone years ago, a fascinating place within an absolutely stunning building. The displys have lots of room around them allowing a 360 view of large exhibits.The cafeteria is excellent, reasonably priced and the quality of the food is good. The British Ballgown exhibit was superb and we are looking forward to se…	Written 31 August 2012
NewConstellation	5.0 of 5 bubbles	Flying visit	We had just 90 minutes to look though this vaste Museum before catching our train. There are a variety of hands on classes which you can book in several of the arts including dressmaking. There is a large collection of fashion through the ages(mainly high). Sculpture, art and literature from all parts of the globe. Multi media guides are available in several languages.	Written 30 August 2012
moroadwarrior	5.0 of 5 bubbles	You should visit	This was our second trip to London, and we were primarily in town to see Olympic events. This museum fit into a free afternoon on our schedule. A nice variety of things to see at the museum, and very enjoyable neighborhood to walk up to Hyde Park, with lots of shopping on the way.	Written 30 August 2012
LondonFamily88	5.0 of 5 bubbles	Excellent, for adults and children alike	Wonderful building and free. Lovely central garden and restaurant. Great programmes available for children. However, these do get booked up quickly.	Written 30 August 2012
PeterF159	4.0 of 5 bubbles	Great collection, no AC!	Fantastic collections, including jewelry and fashion for my girls, but no AC made it stuffy and hot. The architectural pieces are phenomenal.	Written 30 August 2012
OhMyDays	4.0 of 5 bubbles	Magical		Written 30 August 2012
Hannah P	5.0 of 5 bubbles	A nice place to visit on a rainy day	I had my friend up to stay and I really wanted to take her to some sights but unfortunately it was raining so I took her to the V&A ... Mostly to see the dresses as that's all I really knew about it. However being such a small section we decided to see the rest of the gallery. The asian artefacts we a particular favourite of mine but I'd go just to see the magnificent entrance, which is worth vis…	Written 30 August 2012
pimmingswool	3.0 of 5 bubbles	There's a lot to see	I did enjoy this museum and did see some very interesting and beautiful pieces. However, there is certainly a lot to see and it can be rather overwhelming. I'd recommend doing some planning in advance to see the highlights, otherwise, you might miss some important pieces among so many other items (I noted that most people kept walking past statue of Siva without noticing it). The ballgown exhibit…	Written 29 August 2012
globetrotters003	5.0 of 5 bubbles	Great place, plenty to see	Great day out here with 6 floors of things to see and its FREE to get in.Take the time to see the top floors as most people stayed on the ground floor and it was quieter up on the 4th, 5th and 6th floor	Written 29 August 2012
ginger23_12	5.0 of 5 bubbles	Lovely	Can spend days in there, especially love the victorian plasters room which is like a giant junk shop. Super cafes too.	Written 29 August 2012
Mike D	5.0 of 5 bubbles	A high class London museum	A top quality London museum plenty to see for everyone. There are some fantastic exhibits from all around the world.	Written 29 August 2012
Leo13Family	5.0 of 5 bubbles	Brilliant - As ever.	Great ballgown display - Family of five, and all the kids were entertained outside with the waterpool and the ballgown display ws brill.	Written 29 August 2012
gtnsjn	5.0 of 5 bubbles	The most Intresting museum in London	I love all the museums in London but this is the best. it has such a diverse collection you will find something intresting.	Written 28 August 2012
Sheila S	5.0 of 5 bubbles	Excellent for special exhibitions + permananent displays	A treasure trove of works of art from different cultures nad periods. The Medieval section is fantastic. We often go to special exhibitions then have a snack in the cafe and have a moochround some of the permaent displays.	Written 28 August 2012
Gayle M	5.0 of 5 bubbles	Awesome!	Went in thinking this would be all royal paintings etc (Victoria and Albert) but its an art and design museum.. something for everyone and so many exhibits! Give it a few hours to view. Visit the shop - beautiful and varied offerings for sale. Don't forget the cafe and have a bite in the courtyard while kiddies paddle in the water. #1 in London in my opinion..	Written 28 August 2012
DottyDanielle	5.0 of 5 bubbles	Victoria & Albert - LOVED it!	I absolutely fell in love with this museum, and it is yet another FREE London attraction, which adds to its appeal! It is such a fantastic collection of both traditional and modern art, spanning a variety of disciplines. It is a great place for people new to the art world (everyone can find something that they will enjoy because of the great variety), as well as people who may be more knowledgabl…	Written 28 August 2012
VLR	5.0 of 5 bubbles	Not sure you can possibly see it all - but see some of it!	We went for several hours and could not begin to see it all. Our 17 and 20 year olds were also interested in it. Beautiful grounds and so much to see!	Written 27 August 2012
anneclr	5.0 of 5 bubbles	Amazing collection	The museum is huge and overwhelming, I would suggest seeing the collections that most interest you first before you get too tired. My kids enjoyed the spinning top chairs in the lobby the most, but I was taken by the extent of the Medieval collection.	Written 27 August 2012
Noelette H	5.0 of 5 bubbles	Massive and massively informative	This museum is huge! Spent nearly 2 and a half hours here and I figure I saw maybe 10% of it. Well worth a look, easy to get to on the Underground and has a nice cafe so you can take a break and decide what bits you really want to see.	Written 27 August 2012
conorbuggy	5.0 of 5 bubbles	Amazing exhibition	Went specifically to go through their jewellry exhibit and it was amazing. Also had lovely afternoon tea in the restaurant there.	Written 27 August 2012
FairwaysTraveller	5.0 of 5 bubbles	Didn't think I'd be interested but I was surprised!	My wife had always wanted to visit the V&A but it didn't appeal to me until she took me there - could have spent a month in there!	Written 27 August 2012
FourDegrees	5.0 of 5 bubbles	Fantastic!	One the best loved and most impressive of the London museums.From the moment you walk in and see that amazing murano glass chandelier you should be spellbound.Apart from the obvious attractions of the museum you must visit the fabulous Victorian tiled cafe - its stunning to look at.Great shop too!!!	Written 27 August 2012
gchatziar	4.0 of 5 bubbles	Fashionists will love it!	A whole section of this museum is dedicated to fashion! After a visit to science museum our kids felt a little bored in VA.	Written 27 August 2012
KOLSON818	4.0 of 5 bubbles	The V & A		Written 26 August 2012
Stefanie S	5.0 of 5 bubbles	Amazing	In my opinion, the best museum in London - at least for my interests. Amazing displays, like entire rooms and huge columns and architectural elements. You could get lost for hours wandering around, and be happy about it.	Written 26 August 2012
Flávia M	5.0 of 5 bubbles	What a place, could live there	I took a day off from my husband and went to see the fashion permanente exhibition they have. Great material. Also there was a temporary exhibtion of ballgowns that included pieces from some great british woman, like Lady Diana. I also took a look on the turkish section and liked a lot. The statues hall is amazing. The museum has lots of workshops, mettings and other special events. I had lunch o…	Written 26 August 2012
Anthropologie	5.0 of 5 bubbles	Not your average museum----unique and engaging collections	From the instant we stepped in to the V&A we were struck by the tall ceilings, airy feel, and natural light---the beauty of the bldg of itself including the lovely courtyard. There is something for everyone----sculpture, fashion, jewelry, pieces from all over the world, all eras, all religions, and charming, helpful staff. Don't miss it! You will wish you had unlimited time to spend there.	Written 25 August 2012
Tati_Luz	5.0 of 5 bubbles	My favorite museum in London	V & A is my favorite museum in London. The collection of statues, ceramics and clothes are great. And another amazing museum for free.	Written 25 August 2012
Zambezikid	5.0 of 5 bubbles	Very interesting collections	Was very pleasantly surprised by this museum.Several very interesting collections and displayed in a highly innovative fashion. The collections have been set out like art exhibits, it feels like walking around an art gallery, not a museum.Lots of sculptures and culture collections from Europe and Asia. A superb collection of collosal plaster works.	Written 25 August 2012
faithcharity	5.0 of 5 bubbles	My favourite place in London	I love the V&A. The exhibitions the special exhibitions but most of all the cafe. Tiles and glass abound every surface is covered in something amazing. Take your time over lunch. Look at the ceiling and take home the memories. The food is good too.	Written 25 August 2012
Josiah J	5.0 of 5 bubbles	worth going	this museum is worth visiting because it can teach you so much about the era of Britain's golden eyars, when Victoria ruled and the Empire stretched across a quarter of the known world...	Written 24 August 2012
gilmoreAbuDhabi	5.0 of 5 bubbles	Great kids section	We went last Christmas and they had such great activities for the children, I could not get them to leave! Story reading, arts pack for making little bags and puppets etc...and the theatre section had costumes to try on. For adults, it is a beautiful museum to visit too of course!	Written 24 August 2012
jewellsWestYorkshire	5.0 of 5 bubbles	WOW		Written 24 August 2012
FredPittwood	4.0 of 5 bubbles	Fascinating artefact in a grandiose setting		Written 24 August 2012
Maureen R	4.0 of 5 bubbles	Nice but .....	First visit. Lovely gift shop. Too many exhibits which are extra money which you are required to travel back to the main entrance to obtain a ticket which is too much bother. Nice restrooms tho.	Written 24 August 2012
MommaScams	4.0 of 5 bubbles	Calm and peaceful	Somewhat overlooked due to its proximity to the much-more interactive Science and Natural History Museums, the Victoria and Albert Museum provided me with a welcome respite from the hustle and bustle of the London tourist crowd. The displays are beautiful and simple, and although I had only planned on visiting the museum for an hour or so, I found myself finding reasons to stay and continue brows…	Written 23 August 2012
iwishiwasonholiday	5.0 of 5 bubbles	Love it!	A great museum with some fantastic exhibitions. In my opinion, the best in London alongside the British Museum and National Gallery. Close to Hyde Park, so making the journey to Kensington is a great idea.P.S. Spinning chairs outside are brilliant!	Written 23 August 2012
drsunshineNewYork	5.0 of 5 bubbles	THE most wonderful museum!	Every visit to the V and A is exciting, from the amazing medieval sections to the middle eastern art to the Asian exhibits- Don't miss it and leave lots of time. You can access it through a tunnel at the Kensington Station on the Piccadilly Line, which goes directly to Heathrow.	Written 23 August 2012
S J F	5.0 of 5 bubbles	It's wonderful!	went especially for the Fashion section which I loved , and also looked at the jewellery; lots of pretty things and sparkle, what's not to like!	Written 23 August 2012
sandieog	5.0 of 5 bubbles	Always wonderful	This museum never gets old. Have visited it several times, and there is so much to see. Lots of new exhibits come and go too.	Written 23 August 2012
Charlie H	5.0 of 5 bubbles	Wonderful museum	A must see space for locals and tourists alike. Their range of collections and exhibiitons are mesmerising and there is always something new to discover.	Written 23 August 2012
Aliena732	5.0 of 5 bubbles	Incredible variety of exhibits	You can only choose a small part of this huge collection for one visit and have to go there many times to see it all.	Written 23 August 2012
Ioana_Te	4.0 of 5 bubbles	great museum, lots to discover	a very interesting museum in a fabulous building; watch out for the temporary exhibitions and don't miss the fantastic Theatre and Performance collections	Written 23 August 2012
Andrew M	3.0 of 5 bubbles	Many rooms so boring		Written 22 August 2012
wwtraveler_10	5.0 of 5 bubbles	Wonderful collection	Fashion, design, jewelry in a beautiful building...we loved it. Try the crazy chairs in the courtyard!	Written 22 August 2012
Zaphods_Wombat	4.0 of 5 bubbles	Great collections of design related stuff	Excellent exhibits covering fashion and design history - perfect to back up my son's school A Level studies.	Written 22 August 2012
Kate320	5.0 of 5 bubbles	So many things to see	So many beautiful things to see here. Well displayed and interesting. It deserves a full morning at minimum -- couple of hours is just enough to feel like you've begun. Cafe is excellent, and the wading pool/garden in the middle makes the whole thing feel approachable and fun. At the top of our must do again list.	Written 21 August 2012
Duncan W	5.0 of 5 bubbles	Great exhibition of Ball Gowns	Amazing Gowns from all ages not just my wiffe appreicated their beauty. The design and cutting of the designers and Seamstresses is unparalelled	Written 21 August 2012
Trinichick76	4.0 of 5 bubbles	Good times	The museum was quite nice as per usual. Two of the main exhibits were closed but there was still enough to see without going into the exhibitions where you have to pay. It was my sister's first time and she enjoyed it thoroughly. I am still waiting for an African exhibition.	Written 21 August 2012
Philip F	5.0 of 5 bubbles	Excellent Museum	I had a thoroughly enjoyable afternoon strolling around the V&A. Great Art and Artifacts on display and although busy it did not feel crowded. If you are visiting London I would highly reccomend a visit to this venue.	Written 20 August 2012
pubble	5.0 of 5 bubbles	Much better than I expected apart from crowds!	We went in here to avoid the queues of the Natural History Museum and were pleasantly surprised about the variety of the exhibits. Food was expensive and the cafes overcrowded and this was in February. One woman bought a hot dinner but wandered around so much she eventually went back and asked for a refund as it was now cold. But the architecture of the cafe room was lovely and people probably sh…	Written 20 August 2012
Reja G	5.0 of 5 bubbles	Vibrant Museum - would love to go back	I came here about fifteen years ago and then it seemed a bit staid and stuffy but what a change!!! The place is buzzing, the atmosphere is very upbeat and vibrant. The staff are friendly and helpful. The place looks great with a beautiful oasis courtyard in the middle. I went with only an hour to spare but i could have stayed all day so i wish I had gone earlier. Everyone seemed to be enjoying th…	Written 20 August 2012
Maria	4.0 of 5 bubbles	Peaceful surroundings	Real artists! I know his may create debate but I can appreciate this type of art.. It's peaceful to walk around and and the restaurant in itself is elegant - not cheap but not bad either.	Written 20 August 2012
Amanda R	5.0 of 5 bubbles	Great variety!	I love the V&A. It has so much to offer and is always much quieter than the rivals (National History and Science Museum). The food is expensive but very nice, or in good weather you can always bring your own and eat it in the courtyard. Would recommend several visits to take in different parts and different times, it is always good if you only have an hour or so then you can pop in and out.	Written 20 August 2012
Sue W	5.0 of 5 bubbles	A must...always.	Hit here every vacation and they always have something new to see. Loved Heatherwick and Dress exhibits (extra cost) and the cafe is really good. Excellent shopping in the store. I go early when it's still quiet as it fills up and even more so if it's raining out. Lovely outdoor pool and sitting area so you can rest outside.	Written 20 August 2012
zombiluvva	5.0 of 5 bubbles	Went to see the ballgown exhibition - worth a visit	I had an enjoyable hour browsing through fashion pieces from the 1700s to present day. However I felt the free element of the exhibition was better chargable event. It cost £10 to see ballgowns from the 1950s and, although interesting, wasn't worth the extra charge. Do go and see the free exhibit. In fact there is a look of the museum to see without charge. Definitely worth a visit.	Written 20 August 2012
mrs58	3.0 of 5 bubbles	Too hot	Unfortunately the weather was very humid we thought we would go to have a look around because it would be cooler! No.	Written 20 August 2012
Andy T	2.0 of 5 bubbles	Oh dear	Very disappointed by this trip to the V&A. I remember being bored slly as a child - it hadn't changed a bit. This is a museum done the old fashioned way. Endless wooden boxes and limited insight for differently aged audiences.My children became desperately bored after an hour or so - we had to run across the road to the science museum to rescue the day!	Written 20 August 2012
LAGirl772	5.0 of 5 bubbles	Wonderful museum!	What a wonderful museum! We only saw half of what we wanted to see. The arts and crafts movement rooms are just beautiful, and we loved the theatre section, with costumes and stage models. Also found the casting rooms fascinating, with the giant replicas that were made for people who couldn't travel the world to see the great sights. The current ball gown exhibit is lovely, but we actually enjoye…	Written 20 August 2012
Travelingbee1403	5.0 of 5 bubbles	Became my favorite Museum	For those of you who love decorative arts, this museum is a must I originaly planned to spend a few hours at the Victoria and Albert and ended up staying the whole day. Just fantastic.	Written 19 August 2012
smileyeye	5.0 of 5 bubbles	worth it!!	We almost didn't go becasue I had read some bad reviews that said the museum was not up to par. I could have spent all day here but concentrated this visit mostly on the special exhibits. The Ballgowns and Heatherwick studio were both wonderful. I was surprised that the Heatherwick exhibit was my favorite. My husband tolerated the gowns, and there were only a fewe men in that area understandably.…	Written 19 August 2012
GYWX	4.0 of 5 bubbles	Hardwicke workshop excellent	We also ate in the V&A restaurant. Hot food was OK, mass catering, nothing special, but wholesome. One chicken (went back for replacement of small portion), fish pie, 2 veg, wine, total £30 for two.	Written 19 August 2012
Liz98765	3.0 of 5 bubbles	OK - Thumbs Up for Fashion and Jewellry Collection	Mainly stopped in to check out the English fashion collection through the ages as well as the jewelry display. Really interesting to see how much women's clothing has changed and how little men's clothing has. Jewelry collection is interesting in that you see the progression from simple metal jewelry of Rome to the ornate, guadiness of rich titled England.Rest of the museum is a repeat of what ot…	Written 19 August 2012
OCV51	4.0 of 5 bubbles	Ballgown exhibition	Recently visited V&A musem to view the ballgown exhibiition. Fabulous, well worth the £10 admission.	Written 19 August 2012
Tim H	5.0 of 5 bubbles	Its FREE and its crammed with great things!	Lots of space, lots to see and good cafe. You would be mad to miss this on a trip to London and every visit there are different things to see.	Written 18 August 2012
Ingridj53	5.0 of 5 bubbles	The kids loved it!	I took 5 small children there recently and they had a lovely time. I think they were in awe of the massive staircases and walkways, and loved the fact that things were accessible to them. The highlights for them were the jewellery collections and the theatre section, including the fake rhino that they could fit inside ... if they had been allowed!	Written 18 August 2012
threeshoes	4.0 of 5 bubbles	Excellent variety	A dignified but exciting place, the V & A is always a worthwhile place to visit. I have visited various exhibitions over the years and have never been disappointed.	Written 17 August 2012
SCRB	4.0 of 5 bubbles	Fantastic venue	So much to see - one needs more than a day! so varied - fashion, jewelery, oriental artifacts and the Cast Court is amazing!	Written 17 August 2012
blod373	5.0 of 5 bubbles	A stunning place to visit	Even without looking at the exhibits, the architecture alone is worth a visit. To think this is free (other than special exhibitions e.g Ballgowns was on at £10 per person) in London is impressive. Quirky, clever ways of displaying fashion made the clothes come to life. The coffee shop shows other eateries how to offer fast food to lots of people - classy, quality products and excellent coffee an…	Written 17 August 2012
roobozzart	5.0 of 5 bubbles	Still the best museum in London	The British Museum is of course the biggest and most famous museum in the UK, perhaps the world. But for my money, the V&A is more fun and less intimidating, both in size and display. There are fantastic exhibits at all times of year--you can't lose. Great for kids too and the little cafeteria makes a wonderful Caesar salad.	Written 16 August 2012
Iris I	5.0 of 5 bubbles	Art and culture of the olden days and nowdays everyday life		Written 16 August 2012
miracle2011	5.0 of 5 bubbles	A Taste of the Arts	It was a wonderful walk through history. A few hours or minutes spent will refresh your mind after a long day.	Written 16 August 2012
Dudleyjessup	5.0 of 5 bubbles	Oh what a place!!!!!	There's nothing better than spending time in this vast celebration of arts and crafts!!! Quite breathtaking - long may it reign!!!!!	Written 15 August 2012
Anna F	5.0 of 5 bubbles	culture	a very big museum with a lot of mix of culture.I love this place because you'll never get bored.we enjoyed as well the exposition for the jubelee	Written 15 August 2012
Linsalot	5.0 of 5 bubbles	Fantastic Visit	This museum has such a great variety of items that there is something to interest everyone. The interactive elements in the gallery's were great fun for the adults and children alike. The temporary exhibits were absolutely stunning!!	Written 15 August 2012
slammer9	4.0 of 5 bubbles	LOST A DAY HERE	I lost a whole day here although only meant to soend a couple of hours. Well worth a visit but plan on taking your time.	Written 14 August 2012
Rana_Gencay	5.0 of 5 bubbles	Great Museum, not boring!	I really enjoyed this museum. Having gone to many museums, I was skeptical that this would be yet another boring one. It was quite the opposite. The exhibits of the textiles where you can manually pull out the different cloths and clothing from thousands of years ago were one of my favourites. I also enjoyed looking at all the jewellery. I liked the touch screen in the jewellery room where you co…	Written 14 August 2012
BeeBop	5.0 of 5 bubbles	Stunning	The museum is architecturally amazing both inside and out. The pieces of art are awe-inspiring and there is a central courtyard with a Victorian paddling pool area.A must is lunch in the restaurant which spreads itself across four or five plush rooms with chandeliers, fireplaces and tiling.A must for the young or old! Do not miss.	Written 14 August 2012
JaslDazl	5.0 of 5 bubbles	Giant collection of everything	The place is, again, one of those giant museums of London. Free to enter except for the three paid exhibitions. If Ernst&Young is sponsoring an exhibition, can't they put in just a little more to make it free instead of £12 each?!?! :-PI'd recommend reviewing the map and the going through the areas you think you are interested in first else you might get tired quick as the place is huge.	Written 13 August 2012
NancyinIN	4.0 of 5 bubbles	All that is design	Albert was a collector and we are so glad! This collection has everything from furniture to shoes, linens to locks and everything decorative in-between. A great way to spend a day, and the cafeteria is pretty good also.	Written 13 August 2012
MudsMuds	4.0 of 5 bubbles	A must watch in London		Written 12 August 2012
Marji M	5.0 of 5 bubbles	It was just closeby	It was close to Adria Boutique hotel that we stayed at and we could visit museums just by walk there, no hassel of trafic or so	Written 11 August 2012
DavidHBlair	3.0 of 5 bubbles	A Museum without a real purpose	We visit the V&A a lot but usually just for special exhibitions. Although it allegedly about design it is a bit of a hotch potch!	Written 11 August 2012
Kevin C	5.0 of 5 bubbles	If you come to London you have to visit	The V & A, and it's cousin across the street (The Natural History Museum), should be 'must do's' for anyone with a curious bone in their body....between the two museums there is such a variety of wonders that if you can't devote at least one full (and it will be full) day amongst the offerings then....you're probably already dead!	Written 11 August 2012
eclectic-cool	5.0 of 5 bubbles	fabulous museum	I love this museum-it is a must see every time I visit. The exhibition of British design was excellent although the Ball gowns war a bit disappointing	Written 11 August 2012
PatandDiSpokane	5.0 of 5 bubbles	OUR FAVORITE MUSEUM!	The British Museum is a great place, but if you like English... this is the museum. Relax and enjoy every exhibit... it will take you back to a time of beauty and the amazing love Victoria had for Albert.	Written 10 August 2012
Wirraburra	5.0 of 5 bubbles	An inspiring day out plus great food		Written 10 August 2012
Lemonmerangue	5.0 of 5 bubbles	A little of everything!	A great day out for the whole family....Too much to see in one day. Thoroughly enjoyed it! We will need to return to take in everything there. The collection is an ecclectic selection of everything throughout the Victorian era from all over the world. Really wonderful and certainly worth a visit if interested in fine things from the past.	Written 10 August 2012
ssd1960	4.0 of 5 bubbles	Very do-able in an afternoon.	Lovely old facility. A little heavy on the gift shop experience. Saw th ballgown exhibit, which featured some lovely things but also alot of mediocre couture. Made our way up to the top floor which was dingy and depressing. The exhibits looked more like a high school level production than what I expected for this storied museum. The furniture exhibits had some impressive pieces, but they were unf…	Written 10 August 2012
HappyHolekampers	5.0 of 5 bubbles	So much to see		Written 9 August 2012
Dianne O	5.0 of 5 bubbles	victoria and albert	A fascinating place looking into the lives of Victoria And Albert and London at that time. It is well cared for and extremely informative.	Written 9 August 2012
jims86	5.0 of 5 bubbles	Wonderful place	Visited 3 of the latest exhibitions including Ball Gowns & British Design 1948-2012. Just a fabulous place to visit being enjoyed by everyone.	Written 9 August 2012
Shahid Z	5.0 of 5 bubbles	All the grandeur of the British Empire and beyond	One of the greatest collections of design and craft from around the world. It is a truly remarkable place with the most astounding mix of art, architecture, design, and craft that will satsfy every taste and preference.	Written 9 August 2012
EduardoTeg1964	5.0 of 5 bubbles	Unforgentable	One of the best places we visit in London!! Don't loose this Museum. It's fantastic and full of finest art. It is located near of other good attractions: Natural Science Museum and other places we have no time to go, unfortunately.I truly recommend!	Written 8 August 2012
Married40	4.0 of 5 bubbles	Fun Museum	We really enjoyed the paintings and vintage court dresses. This museum is free which is even better.	Written 8 August 2012
FoxVoyage	5.0 of 5 bubbles	My favorite museum on the planet	This last visit, I spent hours in the following exhibits: The Theatre with costumes, set designs and hands on sound mixers, a life size Rhinoceros from the Ionesco play, the fancy Ballgown exhibit and the free historical dress exhibit nearby, and the British History rooms with clothing and artifacts traveling down through the ages. Ate three meals in the Morriis decorated dining rooms with sunlig…	Written 8 August 2012
travelmomEarth	5.0 of 5 bubbles	It's worth a day!	The building is so lovely. Each time I visit, I have to just stop and look. As for the inside? Where do I begin? Every large city has some kind of museum and I am always heartbroken when tourists bypass them in lieu of something else. Museums are usually built at a city's pinnacle and this one is a monument to the namesake. The special exhibits are always a treat and worth the extra $, (loved the…	Written 7 August 2012
CarolinaCrew	5.0 of 5 bubbles	Delightful museum	A wonderful gem. Interesting finds such as the miniature paintings in the South Asia gallery, the blue tiles in the Islamic Art gallery, and the samplers and embroidery pattern books in the Textile section. A must stop -- the V&A cafe. Have an afternoon tea or coffee in one of the period rooms.	Written 6 August 2012
Chrissy1615	5.0 of 5 bubbles	V&A	I love this Museum, it is free to get in for a lot of the exhibits and you could spend the whole day here. Absolutely fantastic.	Written 6 August 2012
ramnet	4.0 of 5 bubbles	Victoria and Albert Museum	Interesting but we only had a limited amount of time . What we saw was first class.For a museum called Victoria and Albert we were a little surprised by how little of the museum actually reflected their lives.	Written 5 August 2012
Durer	5.0 of 5 bubbles	Take your time	Restrict your visit to two or three rooms. Try the newly restored medieval and renaissance rooms. Take a guided tour. Sit down and look.	Written 5 August 2012
lglbgl	5.0 of 5 bubbles	Wonderful gem!	This is a fantastic museum and on my list of places to visit when I return to London. There are so many interesting collections here. I love the east Indian sculptures, the iron works, the glass pieces, and the ceramic mosaics!!! Lots of fun things for children to do in secret areas sprinkled throughout the museum. My 7 year old had fun dressing as a knight, making colored rubbings on paper, doin…	Written 5 August 2012
fuffer	4.0 of 5 bubbles	History!		Written 4 August 2012
misspractical	4.0 of 5 bubbles	great place and experience	very educational. has soo much to see.its free but some special exhibitions have an admission cost.you can spend hours even 2 days here if you love art.benugos cafe is a bit bland and so is the ice cream.	Written 4 August 2012
SCtripchick	5.0 of 5 bubbles	Amazing Museum	We spent one of our many rainy days in London here. First off its free, so if you don't like it you lost nothing checking it out. There are a couple of exhibits you have to pay for but many more good ones totally free. Its called a museum of art and design but I would add culture to that title. We saw snuff boxes of Fredrick the Great, Samuri armor, fashion through time, silver, brass, ceramics, …	Written 3 August 2012
RJClancy	5.0 of 5 bubbles	The V&A: Elegant museum full of surprises	The V&A is always a must for any trip to London. I have been there a half-dozen times and each time feels new and different.Wonderful design and fashion displays and excellent shop. Don't miss excellent Asian and medieval collections.	Written 3 August 2012
Murat Y	5.0 of 5 bubbles	History Lives	The museum really huge and impressive for me. There is a special cause I loved the museum,the cause is first picture which is first painting of Ottoman Empire is in there. The painting is includes one side of Fatih Sultan Mehmed's face. The special artwork painted by famous Italian painter Bellini. As a Turkish,Victoria and Albert museum is the one of my favorite museums. Also,I definitely sugges…	Written 2 August 2012
Christine N	5.0 of 5 bubbles	If You Love Dresses ...	You must pop down to the V&A and see their Ballgowns: British Glamour since 1950 Exhibition. Fantastic display of dresses from all the famous designers to the present day. No-one did glam like the ladies in the 50's! Some of the dresses also have photographs of the actress wearing the dress, and Princess Diana's beaded Elvis dress is also on show. This exhibition ends on Sunday 6 January 2013. Th…	Written 2 August 2012
alpetor	5.0 of 5 bubbles	If you've got time for only one museum . . .	. . . make it this one. Exhibits are beautifully curated, with plenty of room to enjoy whatever you're interested in. Excellent gift shop.	Written 1 August 2012
Cometh_the_fat_man	3.0 of 5 bubbles	dull for me	liked the pete townsend broken guitar, and the costumestoo many statuesbut if thats your kind of thing then there are lots to see	Written 1 August 2012
gotthelondonbug	5.0 of 5 bubbles	Greatest Museum in the World	THe only way to understand the scope and depth of this museum is to visit it - unbelievable - research before you go so you are not overwhelmed with all there is to see.	Written 1 August 2012
merlinda_trias	5.0 of 5 bubbles	A lot of things to see and observe.	One part of an area you have to pay so I don't like it as we are family of 5 that will cost me just to visit that area. Other areas are really fascinating.	Written 31 July 2012
UrbanDane	5.0 of 5 bubbles	Always great	Saw the exhibit with the dresses from the fifties to now, it was good as always. Some of the dresses are godawful but that's "fashion" for you...	Written 30 July 2012
ChristopherAuckland	5.0 of 5 bubbles	A fascinating experience	The V&A is a true London institution and combines the wonderful and awe inspiring Victorian architecture with the very latest in innovation and is most certainly well worth a visit. The fascade alone tells a thousand stories and one can also admire the cavern like exhibition spaces. Access from the tube station is easy and the cafe is a Victorian marvel!	Written 30 July 2012
ritchiejc	4.0 of 5 bubbles	Interesting but hidden costs!	Although most of this museum is free and holds an enormous amount of items, the cost to enter all the other exhibitions was staggering and therefore put us from seeing all but one of them. However if there is a specific exhibition you wish to see then at £10 you might think that was a bargain!Lovely garden area in which to rest, tranquil and a sun trap.	Written 30 July 2012
jag123uk2016	4.0 of 5 bubbles	Interesting	Sometimes people forget this as it's beside the Science and Natural History Museums but I really like the huge V&A building and what it has inside. I'ts less crowded than the 2 before mentioned museums and has tons of world history throughout.	Written 30 July 2012
DCM1959	5.0 of 5 bubbles	Wow.....loved it-	What can I say- extensive, mind blowing , amazing- from Roman Ruins to the most awesome jewellry collection I think I will ever see this place- don't miss this- it has the lot. Even the foyer is extrordinary. The cafe is delightful and, if the business of the Museum gets to you, there is even a small lake to relax by!	Written 29 July 2012
carols9995	5.0 of 5 bubbles	Very upmarket	Beautiful souvenirs in the gift shop. Enjoyed the Egyptian items. Free and central. Easy to find and lots to see.	Written 29 July 2012
amelia_anderson	5.0 of 5 bubbles	Amazing!	Loved it so much! When we went there we saw all the exhibitions, entry to exhibitions is free, nearly all of them! When we went there, there was a Ball-gown exhibition on, it was amazing! Seeing how things have developed. I'd highly recommend you go here.	Written 29 July 2012
SardaPhoenix	1.0 of 5 bubbles	Courtyard screen unplugged half way through the Opening Ceremony?	Over 100 people gathered out in the courtyard where a screen was positioned to show the London 2012 Opening Ceremony.We could not believe our eyes when we saw the speakers being unplugged at 10pm, meaning halfway through the ceremony.Aren't you ashamed of doing things like that? You either show it or you don't.It was shocking. The Olympics come to London, once-in-a-lifetime-experience, and the V&…	Written 28 July 2012
sciagrafist	5.0 of 5 bubbles	V & A on a Sunday afternoon...	Stumbled on to this after getting off at a wrong bus stop, completely re-done since last visit 25 years ago, still one of the best museums in London, and still free!	Written 28 July 2012
judyQD	5.0 of 5 bubbles	a musuem worth visiting	I really enjoy visiting this museum because I can learn much of the life of common people in UK. This is the amaing part of my visiting.	Written 28 July 2012
Richard_Vicki	5.0 of 5 bubbles	Mesmorising - what a collection	We were like kids in a sweet shop.....every area was so interesting that we wished we had more time....The exhibits are spectacular & the history is spellbinding.....	Written 27 July 2012
belleharbor	5.0 of 5 bubbles	Victoria Albert Museum and the Courtyard	I had tried to go to the VA 33 years ago on a Wednesday and discovered it was closed. So, each time I visited my English friends in the Hampshire countryside, I would suggest we go into London but it just didn't happen. Finally, we went this year and it was a complete and utter delight. The fashion exhibit is not only beautifully done, it is extremely informative. Each exhibit was wonderfully pre…	Written 27 July 2012
AliQadeer	5.0 of 5 bubbles	Terrific museum, my favourite in London	Been here several times when I was a student, really beautiful exhibitions and beautiful presentation. Real gem in London	Written 27 July 2012
Jacqueline F	4.0 of 5 bubbles	Loved it	Thought I was almost museumed out but then hit upon this wonder. Actually quiet a relaxing museum and spent awhile in here. Loved the gift shop and bought fairly well priced goods from here to bring back to NZ. Worth an afternoon maybe leave the kids at home if young.	Written 27 July 2012
Makariri	5.0 of 5 bubbles	Need all day	So many things to see you really need most of the day to get around this place but don't worry there are plenty of seats dotted about to sit down and relax on. Only wished we had joined up with a guided tour.	Written 26 July 2012
alaplacz	3.0 of 5 bubbles	Good but not a must-see	It's a really good museum for the ones who like history and exhibitions. It's free of charge and the building itself it's really amusing but I'd spend my time in other museums than this one :)	Written 26 July 2012
Betty G	5.0 of 5 bubbles	You could spend days	This was by far the best museum I have ever been too. I wish we had given it more time, as it was we were only to spend a few hours due to having an appointment elsewhere. We ended up cancelling the appointment and spending the whole afternoon having lunch at the cafeteria. It was the best food for the money and the ambience was wonderful. To sit with antiques all around under a chandelier drinki…	Written 26 July 2012
Elegant_Al	5.0 of 5 bubbles	An arty afternoon good enough for engineers	Despite being a regular and longstanding visitor to London this was my first trip to the V&A. I'm more of a Science Museum sort of guy so wasn't sure what to expect but really enjoyed it. A sort of art-gallery-with-attitude or Burrell-collection-of-the-south the V&A is a delightful diversion for an afternoon even for engineers.	Written 26 July 2012
UbudTravel	5.0 of 5 bubbles	A museum must be visited in London	Even though this museum is not as famous as British Museum or Natural History Museum, I find it really fascinated. I have visited this museum three times, and still find new things to see each time. For ladies, the Jewllery collection is a must! There are so many collections there, you will definately enjoy it.	Written 26 July 2012
merryld	5.0 of 5 bubbles	Never fails to capture my attention	I've been to 2 exhibits here this summer. I really love that they incorporate fashion as often as possible here. This museum is among my favorite. The regular collection is okay but it's the special exhibits here that make this museum, well, special. The ball gowns exhibit was great as were all the others I've ever seen here. I go back year after year.	Written 25 July 2012
Ladyleamy	5.0 of 5 bubbles	One stand alone reason to visit London!!	This is one of the most amazing museums I have visited. The wide selection of art type was so refreshing. The fashion and jewelry articles were things I have never seen else were. This is something that you need a day to see if you are a museum go-er. I unfortunately only spent 3-4 hours there but I would go back to London just for this. The quality, quantity, and selection of statues was breath …	Written 25 July 2012
debbiegooday	5.0 of 5 bubbles	The best Museum in London	If you like the arts and are interested in the history this museum is for you. Wonderful displays in a truly amazing Victorian building with all the modern technology of displaying the artefacts including varied current exhibitions. Great facilities and a good place to eat as well...you could spend the whole day there !!!	Written 25 July 2012
collegecounselor	5.0 of 5 bubbles	Best Museum in London!	We have spent DAYS at the V&A during 3 trips to London - never get tired of it! Incredible collections, beautiful location in South Kensington, should be on everyone's short list of places to visit in London. Especially good for people interested in design and material culture.	Written 25 July 2012
Missy_Aussie	4.0 of 5 bubbles	Lots to see, take your time	V&A is one of the free museums in London. Exhibitions are ticketed and cost soemwhere between 5-15 pounds.If you'd like to browse around the museum take your time and enjoy the history. Taking in some of the pieces you look at them and how long they have been around and think WOW that has been in existence for 1500 years.Not really a place for little kids. Nothing for them to do.	Written 25 July 2012
woofwoofpusspuss	5.0 of 5 bubbles	superb - proud to be British	So much to see and very well presented. Good displays and explanations. More seats required for tired legs	Written 24 July 2012
David M	5.0 of 5 bubbles	British by Design	Always worth a visit when in London but recently visited for the British Design Exhibition. Very interesting and something for most ages who have lived post war up to very recent times. Young children may not find it so appealing however, I particularly enjoyed the pop art, the cars and who doesn't love Concorde! I also enjoyed the Architecture section of the exhibition and the section on re-buil…	Written 24 July 2012
JMac28046	5.0 of 5 bubbles	Victoria and Albert Museum best value in London	The V and A is always my first stop when we go to London. You could spend weeks going through the galleries and wings of the museum and just taking in the architecture of the building is a treat. There is always something new to discover. This year there are three special exhibits drawing on the life and times of the reign of Queen Elizabeth. All have a ticket price and can be purchased individua…	Written 23 July 2012
Laura E	5.0 of 5 bubbles	A Great Day Out in London.	This is a museum I have visited countless times over the years, in fact I have visited two exhibitions in the last few months, Ballgowns and British Design. Both were beautifully put together and I would be more than happy to recommend them.While pricey, the cafeterias over decent food also and there is a beautiful outdoor seating area.	Written 23 July 2012
criz11	5.0 of 5 bubbles	One of my favorites in London	Great varied collection. Like to see the clothing through the ages. Has some good visiting exhibitions too.	Written 23 July 2012
Londres_Ici_et_La	5.0 of 5 bubbles	A gem in London	If you fancy feeling out of time, the V&A is for you. It is a huge museum, where you will be amazed by the collections. The Theatre gallery is a hit with children who can try costumes, the indoor cafe is wonderful: the room is so richly decorated that you will feel you are in a palace. Outside, the fountain is a playground for children. The glass, metal galleries are really interesting. You canno…	Written 23 July 2012
mosthecat	5.0 of 5 bubbles	something for everyone	I could walk around here all day long. There's art, tapestries, sculptures, temporary exhibits, theatre exhibits, murals, photography... There's also a really large courtyard with a shallow pool in the center. If you have kids, this is the place to be. Some parents even bring swimsuits or a change of clothes. the kids splash around, and the parents can relax on the grass with a wine or beer. Ther…	Written 23 July 2012
NorthArrow	5.0 of 5 bubbles	We spent most of a day here and could have spent a week.	We liked the hour-long (free) tours--took one overview one and one that was centered on the British collection. There are interactive computer rooms we wish we could have spent time in.	Written 23 July 2012
pip42h	5.0 of 5 bubbles	An absolute treat.	Just look at a couple of rooms to get the best experience. Oh, and also try out the cafe. One of the most beautiful in London.	Written 23 July 2012
islandbikini	5.0 of 5 bubbles	Gorgeous!	I went there just to accompany my friend but found it to be one of the most gorgeous spots in London. Impressive collection of jewelry. You can spend many hours there. And it's also free :)	Written 23 July 2012
MyraO	5.0 of 5 bubbles	Fabulous Exhibit	This may not be the first place you visit but add it to your list. Interesting, creative exhibits. Terrific courtyard that's perfect for stopping for coffee/snacks (children wading through the fountain/pond). Great gift shop with wonderful, not tacky items.	Written 22 July 2012
mondaygirl	5.0 of 5 bubbles	Could spend days here	I love this place. They always have great special exhibits, but the regular museum is a treat too. A must for anyone interested in design and history. Cafe is pricey though, save your money for the excellent gift shop! General museum admission is free(by donation), special exhibits are ticketed.	Written 22 July 2012
soryps33	5.0 of 5 bubbles	Fantastic	Excellent exhibition of Heatherwick Studio! And of course the shop and the book shop of the museum worths a visit.	Written 22 July 2012
Adrienne E	4.0 of 5 bubbles	Kiwi opinion	We attended the Fashion exhibition at this Museum which was excellent - fascinating gowns, well displayed.	Written 21 July 2012
mariaalmeida186338	5.0 of 5 bubbles	Excellent		Written 21 July 2012
Whitehavengirl43	4.0 of 5 bubbles	Huge collections of memorabilia	Collections of household items, clothing, antiques etcetera, etcetera! Worth a look as it is free but a donation is asked for.	Written 21 July 2012
MissGeorge	5.0 of 5 bubbles	V&A gives history lessons in a nice way	The "Victoria and Albert" is a great place to get history lessons in a nice way - not a dusty, but "lusty" experience!	Written 21 July 2012
Aussieabroad054	5.0 of 5 bubbles	Wonderful As always	There is such a range of exhibits that no one could be bored.Take a break in the outdoor courtyard ( weather permitting, it is London after all) and Don't miss the cafe.	Written 21 July 2012
Foodka	5.0 of 5 bubbles	Even from the outside it is exceptional,	breathtaking, in fact. And apart from the COLLECTIONS, which are stunning, the SHOP is a great place to pick up presents for the whole range of people you might need to buy for, at every price point. LUNCH at the wonderful dining rooms...for the architecture alone, but the food passes too.	Written 21 July 2012
TEAAlefty	3.0 of 5 bubbles	Generally overrated but look	For the Casts's Court. These two rooms will overwhelm you with casts jammed in together of famous tombs, columns, entrance ways, and statues. The overall effect is quite breath-taking.	Written 21 July 2012
Marie C	4.0 of 5 bubbles	excellent	nice museum, near the rest of the science and natural history museums. good to take children to all of them, but need a break in the middle.	Written 20 July 2012
Jean M	5.0 of 5 bubbles	Great design museum	It is impossible to not rate something as great as this which is free as anything less than 5, fantastique.	Written 20 July 2012
lane t	5.0 of 5 bubbles	My favorite museum in London	A bit of everything - art, sculpture, artifacts all abound here - and fewer school groups make for a less crowded experience. Building inside and out is a wonder. Just marvel and take it all in here.	Written 20 July 2012
ladymuck35	5.0 of 5 bubbles	A brilliant, beautiful space	I try to visit here every time I am in London, its a lovely building and its packed with plenty of interesting things to look at and learn about. I just love the size of the place and its has one of the most beautiful cafes I have ever seen. Its one I would recommend for all.	Written 20 July 2012
Charison	5.0 of 5 bubbles	Fabulous Fashion Exhibit	Went to the V&A to see the Ballgown Exhibit at a cost of £10 per head and also saw the exibit of fashion through the ages which is free. The costumes in both exhibits were fascinating! Well worth a visit to see the fashions if you don't fancy paying to see the Ballgowns. And lunch in the V&A, as always, is mouthwatering and value for money. A great day out in the current weather!	Written 19 July 2012
Pauline C	4.0 of 5 bubbles	Introductory tour	I had been to the V&A years ago and felt overwhelmed. This time I took the free introductory tour of the "highlights" which lasted about an hour. The guide was informative without overloading us with too many facts and figures. I acutally enjoyed the visit. There are other free tours available that focus on different aspects of the museum's vast collection.	Written 19 July 2012
Kate B	5.0 of 5 bubbles	Vic and Albert Museum a must visit	I am not a great art lover but was overwhelmed with the huge Raphaels cartoons, furniture and history of art in the UK. Will bring the children back here as there were lots of interactive activities.	Written 19 July 2012
udaypilani	4.0 of 5 bubbles	Grand building, nice colonial collection	The museum is a must visit as are hundreds of places in London. The British have managed to put together artifacts from all over the globe in their many museums.	Written 19 July 2012
ginamfuller	4.0 of 5 bubbles	Great Collection	Large, beautiful building and wonderful collection. Worth visiting as it has more variety than the National Gallery and others.	Written 18 July 2012
stephen k	3.0 of 5 bubbles	Not bad , but not my thing	For art lovers it is a great place to go to but im more of a retro lover . It didnt do it for me but it is worth a visit.	Written 18 July 2012
bollwage	5.0 of 5 bubbles	Great alternative to the bigger museums	Stopped here on our way to the Museum of Natural History. Glad we did. Some very unique collections. Really enjoyed the jewellery, glass, metaworks and drawing collections. Don't pass this up for the larger museums.	Written 18 July 2012
clintgriffindotcom	4.0 of 5 bubbles	British Design of the past 50 years	Wonderful, make sure you see it. Everything from information signage to the Sex Pistols.	Written 18 July 2012
artistalla	5.0 of 5 bubbles	Great Textile/Fashion History museum	I am a textile designer and I ove this museum.Must see the jewelry and ancient fashion collection of the Museum	Written 18 July 2012
Kim E	5.0 of 5 bubbles	Something for everyone	This museum is wonderful. It is huge and can be overwhelming. We split up to pick and choose from the things that were most interesting to us. A very pleasant morning indeed. Loved the Chihuly lighting piece in the main lobby!	Written 18 July 2012
CHCNV	4.0 of 5 bubbles	Near Harrod's...go especially for the clothing exhibit	If you like looking at clothing and practical arts, you will love this museum. They have beautifully displayed clothing (for men and women) dating back to the 17th Century. (Ladies, check out the petticoats and whalebone.) Particularly nice shop. It is near Harrods, so it's worth visiting while you're in the area.	Written 18 July 2012
dcs7	4.0 of 5 bubbles	interesting	I didn't really know what to expect with this museum but had read the reviews and since it was so close to the Natural History and Science museum we decided to visit this as well. It is free so it is well worth taking a look. We spent about an hour visiting with our kids ages 15 and 10 and by then they were ready to go. The collections from different countries were fun to see. I know my kids pref…	Written 18 July 2012
GoingGoingGone123	5.0 of 5 bubbles	Worth the trip	You have to see the jewelry collection - so many pretty gems from several hundred years ago. Beautiful.	Written 17 July 2012
Kimberly P	4.0 of 5 bubbles	Wish I had time for more	I loved the exhibits of ancient clothing and of religious works recovered from old churches.	Written 17 July 2012
Nelspark	5.0 of 5 bubbles	A must see!	My favourite museum. The collections are vast and almost overwhelming. During my visit, I attended the British Museum and the Imperial War Museum, but the V & A was my favourite. So much social and cultural history that you won't find anywhere else. Make sure you stop at the Morris, Gamble and Poynter rooms of the V & A cafe - even if you are not hungry, they are stunning!	Written 17 July 2012
Liat0001	5.0 of 5 bubbles	Saw the Heatherwick exhibition	Amazing building, beautiful exhbits, great display - and very reasonably priced. They asked for a 3 pound donation per visitor, which I was happy to give. Also have a nice cafeteria and a lovely internal garden to sit in. Lots of see, nice spots to sit and rest between views. Highly recommend!	Written 17 July 2012
ronsonc	1.0 of 5 bubbles	Not worth your time	unless there is a specific exhibit you want to see, i don't see a reason for visiting. The other museums offer much more and the layouts make more sense.It seems to be a collection of random items that are laid out poorly	Written 17 July 2012
vintage40s	4.0 of 5 bubbles	Fascinating and Fun	There are lovely permanent displays and exciting temporary ones. We saw a beautiful temporary exhibit of Grace Kelly gowns there once - check to see "what's on."	Written 17 July 2012
LizinPutney	5.0 of 5 bubbles	My favourite museum in London	This place is the most relaxing museum in London. The exhibits are fascinating and the place is serene. Ssshhh don't tell the tourists :)	Written 17 July 2012
evyRomsey	5.0 of 5 bubbles	Absolutely Fascinating	Vast, hugely interesting and educational. Lots of well-placed seating so that you can just sit and contemplate - went on a rainy Saturday, not too busy. Loved learning about the history of other countries through the artefacts on show, and when you need refreshment there is a lovely outdoor seating area with a pond. Will be back.	Written 17 July 2012
Sarah H	5.0 of 5 bubbles	Victoria and Albert Museum	Great musuem - lots to see and do, the temporary exhibitions are usually well worth a visit too. Close to a couple of other museums (including the science museum) if you want to make a day of it.	Written 17 July 2012
Veggiemel	4.0 of 5 bubbles	Vast and always something to see	I visit at least once a year - normally to see a specific exhibition and then to find another room yet to be explored. Whether it is the costumes, the furniture, the architecture - I am never bored of finding something else to look at - and I always find an unusual gift to put aside for birthdays and Christmases	Written 16 July 2012
numberten1	5.0 of 5 bubbles	British Design 1948-2010 exhibition	Interesting exhibits and descriptions. Less crowded than other exhibitions - we visited on a Saturday morning and it was mainly students there.	Written 16 July 2012
AllWeather922	5.0 of 5 bubbles	A wander at the V & A	Always a fixture on a trip to London. This place has so much to see and do. Even just to sit in the courtyard cafe over a coffee and read a paper. The clothing exhibition was very interesting; fascinating to see how times and fashions have changed.	Written 15 July 2012
Jamy G	5.0 of 5 bubbles	Can't believe this collection	This huge museum has a diverse, amazing collection. Long panels, columns, statues, an entire robe spun from spider's webs. You wont regret your time here.	Written 15 July 2012
AhmedFadel	4.0 of 5 bubbles	Huge musuem		Written 15 July 2012
RoyL65	5.0 of 5 bubbles	My most favorite	Sunday morning coffee and music, then hours wandering around but allways ending at the Japanese collection.Splendid and another national treasure,just a shame it is in London.	Written 15 July 2012
shmoo17	5.0 of 5 bubbles	Quieter museum with plenty of highlights	Compared to the main museums stops, I found the V&A to be a bit quieter (could have also been the time I visited). This museum features a lot of 'every day' objects from different periods in history, which I found the most interesting. I recommend a stop on the top floor (it was very quiet up there) to see the history of ceramic painting (extensive collection!). The jewlery and fashion sections a…	Written 15 July 2012
dgnagle4	3.0 of 5 bubbles	Very ambitious, but there's better art/artifact museums	In my 9th trip to Wimbledon I finally got around to visiting the V&A, lured by its place on to-do lists, its price (free, except for 3 exhibits at 6, 10 & 12 -- !! -- BPs...i passed) and its proximity to my hotel in South Kensington. If you plan on taking a 2-hour walk some day, do it here and be reasonably educated and entertained. At first I was puzzled...is listed as a place to study design bu…	Written 15 July 2012
Erikvds123	5.0 of 5 bubbles	Brilliant	As always, the V&A offered a lovely temporary exhibition (British design since 1948) and the permanent collection is fabulous. Even just walking around the magnificent building is very pleasant. Shame that the store is so manic though....	Written 14 July 2012
larryderm	5.0 of 5 bubbles	One of the World's Greatest Museums	This museum contains some of the most fabulous collections in the world. There are presentations that encompass much of civilization, many being modernized from the traditional Victorian type exhibit. Their special exhibitions are often superb.	Written 14 July 2012
Jackie O	5.0 of 5 bubbles	Awesome! Didn't leave myself enough time to enjoy it fully.	There was so much here that I was annoyed with myself that I did not leave myself enough time to enjoy more of the museums. On my list of places to return to on my next visit.	Written 14 July 2012
1Angelbear	4.0 of 5 bubbles	Too much to see for one visit		Written 14 July 2012
BettyLinn	5.0 of 5 bubbles	Something for Everyone	No matter what your interests are (or are not), you will find something to fascinate you at the V&A. Terrific permanent and temporary exhibitions and hourly free tours with an expert guide. Well worth a visit.	Written 14 July 2012
Simon F	5.0 of 5 bubbles	Almost too much history	This place could keep you occupied for a week. As a free attraction it is a must, especially on those rainy days. I have visited many times and still not seen it all. I particlularly love the costume displays.	Written 13 July 2012
Lorrin P	5.0 of 5 bubbles	LOVED THIS-- that said from a person who normally hates museums	Normally I'm not a huge museum person. I don't have an affinity for artwork and most museums have become dull to me. The Victoria and Albert is not boring at all. This museum is a design museum. They currently have a display on fashion over the centuries. The museum is huge so you need to plan on spending a few hours there. There is also a nice garden in the middle of it to sit and enjoy the afte…	Written 13 July 2012
Fenella B	5.0 of 5 bubbles	V and A	Great stuff there. Well worth a visit. Look at the fashion part.	Written 13 July 2012
RickoSA	5.0 of 5 bubbles	So InterestingSomething	My wife talked me into going and I thought it would be so boring but it was just the opposite! It wasn't about cups and plates and stuff but about the whole of the British lifestyle over the years. It was so interesting! Furniture, clothing there was so much to see! I highly recommend a visit and guess what! Another free venue in the middle of London how good is that!!	Written 13 July 2012
MadMax70	5.0 of 5 bubbles	V&A is a fascinating place	With my love of jewellery, I find V&A's jewellery gallery an amazing place to spend the afternoon. I visit it regularly and my love for it gets renewed each time.	Written 13 July 2012
Clive J	5.0 of 5 bubbles	Missed out on England's top 100 attractions	The best museum in London.The exit through the Gift shop is a bit gross but the range of exhibits is stunning.Whatever your interests it's at the V&A	Written 13 July 2012
Travelling_Trio111	5.0 of 5 bubbles	Amazing		Written 13 July 2012
PhoenixAustralia	5.0 of 5 bubbles	A beautiful Museum	Love the free guided tours and tea in the gardens.	Written 12 July 2012
CoolMom15	5.0 of 5 bubbles	Best Museum for kids in UK!	Something for everyone here! From large Asian section (clothes, weapons, art), to amazing jewelry to clothes through time to HUGE roman columns and building fronts....there just isn't enough room on this to list how many parts of the museum our 10 and 18 year old were dragging us to go see. They also have a large courtyard and the funny chairs that swivel (and make you giggle). I had to drag the …	Written 12 July 2012
Norm G	4.0 of 5 bubbles	Great displays	We made our second visit because of the Asian and Middle Eastern decorative arts. We have never seen it all. More for another time.	Written 12 July 2012
Brewer4	5.0 of 5 bubbles	Great way to spend an afternoon for FREE!	If you enjoy seeing collections old and new in an open, yet historic setting, at NO cost, make time to visit the V and A museum in London.While we were there, a special exhibit of fashion through the decades was available to tour for a charge . There is a snack bar in a lovely courtyard in the center and sitting area you want to relax or take a break from the viewing. Enjoyable for older family m…	Written 12 July 2012
D N	5.0 of 5 bubbles	Must-see special exhibits	British Design 1948 - 2012 samples the panoramic evolution of British art, architecture, popular music, fashion, home design, transportation, and technology that grew from the ashes of WW II.Heatherwick Studio: Designing the Extraordinary illustrates worldwide projects developed with the multidisciplinary collaboration of engineers, architects, and urban planners. A solid glimpse of entrepreneuri…	Written 12 July 2012
Nathalie M	5.0 of 5 bubbles	A must seen for decoration and clothing afficionados	On the day I visited the V&A, it was a gorgeous, sunny day and I sitll could not tear myself away from the beautifull pieces that can be found in this museum. I highly recommend it.	Written 12 July 2012
Kiwi Traveller	5.0 of 5 bubbles	Another must 'go see' when in London	Fantastic historic building and amazing exhibitions. I love the jewellery gallery but all of it is really fascinating. Put aside at least 3 hours to get around the museum as it is vast. Wonderful! another great place I take visitors. Easy to get to by tube or bus and other great things to see in the same area.	Written 12 July 2012
cmickelsen	3.0 of 5 bubbles	Another museum	My wife is a huge Victoria and Albert fan, but I think she was disappointed with this museum. We saw it, but I would have been fine if we missed it.	Written 12 July 2012
Vivienne2011	4.0 of 5 bubbles	Nice ballgown exhibition	Went mainly to see the ballgown exhibition. Lovely dresses. However, entry fee £10....a bit pricey!!	Written 11 July 2012
Lolly2909	3.0 of 5 bubbles	Okay for some but not all	Unfortunatly we didn't find this museum ever so interesting.It holds all of King Albert's collection, a lot (and a lot, and a lot) of sculptures. It's very interesting for all the painters or people very interested in art.The entrance was free but there were certain parts that you had to pay to see (and queue for a long time to get the tickets...)	Written 11 July 2012
Thom W	5.0 of 5 bubbles	Huge	Enormous museum containing exhibits from numerous international flavors in art, furniture, decorations, etc. Well worth a visit.	Written 11 July 2012
rubinsf	3.0 of 5 bubbles	A little overwhelming!	The museum is huge but an interesting collection of decorative items. The ballgown exhibit was wonderful!	Written 11 July 2012
Kerrytms	5.0 of 5 bubbles	So much to see	We went here after the natural history museum, and it was really good, so many fantastic things to see.	Written 11 July 2012
Hazel O	5.0 of 5 bubbles	Stunning museum	London in my opinion has the best museums, don't miss the V&A this place should not be missed and may take a couple of trips to cover it all,	Written 11 July 2012
mariefranceMK	5.0 of 5 bubbles	Lovely and huge-	design, fashion at different periods, lovely, lovely, YOU NEED TO GO AND SEE IT, and it is free!!!	Written 10 July 2012
romagScottishBorders	5.0 of 5 bubbles	British Design Exhibition	We visited the V&A specifically to see the above exhibition. It was an exhibition of British design over the last 60 years and included such icons as the E-type Jaguar, an original Mini and a large model of Concorde. There were may other interesting exhibits some of which brought back memories!The V&A is huge and you could easily spend a whole day here.	Written 10 July 2012
AlexandraCastro	4.0 of 5 bubbles	Great	It have a huge collection, one of the best museums in design, love the fashion collection!	Written 10 July 2012
reb2811	5.0 of 5 bubbles	Excellent museum, free with so much to see...	We spent a couple hours at V & A and only touched the surface. We did a bit of homework and knew what we wanted to see and were not disappointed. The jewellery and gem stone exhibit covering hundreds of years of craftsmanship and design is a treasure in more ways than one! The furniture and home fittings covering some 500 years had pieces that were truly special. If you go to London, along with t…	Written 10 July 2012
jp1963	5.0 of 5 bubbles	Ballgown Exhibition	V & A never disappoints the dresses were beautiful	Written 10 July 2012
SWaugh330	5.0 of 5 bubbles	They do a great cream tea	Yes, the museum was very interesting but I was really impressed with the restaurant/coffee shop. Luvverly cream tea.	Written 10 July 2012
Nell214	5.0 of 5 bubbles	One of my favourite London haunts	a must for anyone interested in antiques or the history of design; it never disappoints. Keep an eye on its exhibitions, as they're usually terrific - this year I saw its ball gown display (although it was a bit disappointing, cos some of the gowns were a bit second rate).	Written 10 July 2012
jagjetfly	5.0 of 5 bubbles	A must see	This place is gorgeous and has so much to see. An absolute must is to have lunch in the dining area, very good food at a reasonable price and the old dining rooms are just beautiful.You can can even paddle your feet in the pool outside.Do make a donation to keep it going	Written 10 July 2012
DRK87	4.0 of 5 bubbles	Interesting exhibit	We visited with our Londonpass, but still had to pay extra for the dress exhibit. The teenaged girls with us really enjoyed it.	Written 9 July 2012
NCalif	5.0 of 5 bubbles	How They Really Lived	The V&A is free, with covered access via the Underground. It lets you see items of everyday life (among other things) of people from years back--amazing. The building itself is not to be missed; majestic, lovely, fitting of Victoria and Albert.	Written 9 July 2012
Carol B	5.0 of 5 bubbles	I Could Spend Days There....	Statuary, stained glass, sculpture, architecture, history ... just a sampling of what we saw at the V&A. We spent several hours on a rainy day exploring the exhibits and enjoyed almost every minute. We visited the week after the Queen's DIamond Jubilee, so crowds were horrendous, as could be expected. The restaurant was elbow-smacking busy, but had lots of choices for hungry visitors. One of the …	Written 9 July 2012
VillaBatalha	5.0 of 5 bubbles	Great place to visit	We are able to know some of the most amazing pieces used by the royaltie...	Written 9 July 2012
bradluke	5.0 of 5 bubbles	vic and albert	nothing to dislike its brilliant its one of the many thing to see in london which i would say is one of the best city in the world and i am will traveled	Written 9 July 2012
jmactravelbug	5.0 of 5 bubbles	I love this place	One of the best museums anywhere. I love their historical clothing exibit and the current special exibit of brittish ball gowns from the 50s to now was very interesting. They also have one the BEST museum shops of anywhere I've been. I can't get out without buying something each time I visit. This is a small gem of a museum, with a little of everything but the quality is outstanding.	Written 9 July 2012
Mallwalk	5.0 of 5 bubbles	Design Shows a Must- both industrial design & costumes	The Heatherwick Studio and Ballgown shows are very entertaining and educational.	Written 9 July 2012
guorlan	5.0 of 5 bubbles	Very good arts & crafts museum	Among the best of its kind worldwide, with impressive artifacts ranging from Norse doors to Victorian furniture and Liberty jewelry. One of the great museums of london, and therefore of the world, plus it's free if you do not go for the temporary exhibitions	Written 9 July 2012
Kay L	5.0 of 5 bubbles	So much to see.	The collection is vast and varied. Give yourself plenty of time.	Written 9 July 2012
EAB	5.0 of 5 bubbles	My Favorite!	I can never get enough of V&A. And they keep making improvements, new displays etc. I was there Saturday to see "Ballgowns: British Glamour" and it is very well displayed, loved the presentation could just use some more lighting perhaps!	Written 9 July 2012
ANP123	5.0 of 5 bubbles	great distraction	Again London dazzles with it's free museums and the V&A offers a good look at Britain's Imperial past. Another favorite	Written 9 July 2012
Josie F	4.0 of 5 bubbles	Plenty to see and learn	Love the V and A especially its special exhibition but it is not clear to visitors that these have to be paid for. Have seen so many people do a lengthy walk towards a special exhibition only to be told to walk back to the shop to queue for tickets. The time this happened to me, the walk and the queue wasted a full hour! Saw it happen to many others since. Signage re. obtaining tickets is inadequ…	Written 9 July 2012
VVV77	5.0 of 5 bubbles	Brilliant!	An amazing museum. Whatever your interest, you will find it here-mummies, Mexican mosaics, amazing jewellery, Ming dynasty vases-you name it. The place is HUGE,so one day is not enough-I went 3 times and still feel like there are lots of things I didn't get to see. Make time for this museum-you will not regret it! And best of all-it's free! Donations are welcome though.	Written 9 July 2012
Beth W	5.0 of 5 bubbles	Not your average museum!	There are so many cool things to see here in terms of decorative arts. We saw an exhibit on the history of fashion, then saw some of Raphael's beautiful paintings of the Acts of the Apostles. We didn't stay a super long time here, but still managed to see a variety of exhibits.	Written 8 July 2012
CJ P	5.0 of 5 bubbles	Worth it	Great exhibitions and a beautiful building?.liked the ballgown exhibit	Written 8 July 2012
FreqnttFlya	4.0 of 5 bubbles	History at the household level	Wonderful collection of items through the ages illustrating the daily living of the aristocracy and upper classes. Clothing, household items and furniture predominate. Is also a wonderful journey regarding the history of design - after a while it is clear that fashions are constantly inspired by re-interpretation of the past :-)	Written 8 July 2012
jmbIrvine_Ca_	5.0 of 5 bubbles	A must see	The British Museum may be the best in London, but the V & A is a close second. The variety of exhibits are unique. If youre tired of repetition, this is the place to go. It never ceases to amaze.	Written 8 July 2012
jackie0294	5.0 of 5 bubbles	Went for an hour	Went for an hour, stayed for a day. A wonderful experience especially the cast room	Written 8 July 2012
jeanniedDover_Kent	4.0 of 5 bubbles	A must see museum	We visited this exhibition to see the ballgown exhibition - although you pay extra it was defintely worth it. The gowns on display were fabulous and included Princess Diana's Elvis one and one worn by the late Queen Mother. It was a fabulous exhibition, very well laid out, and it included one or two surprises such as a latex (yes latex) gown! Unfortunately you couldn't take pictures in the exhibi…	Written 7 July 2012
Andy_Gilbert1969	4.0 of 5 bubbles	Another great day out	First visit to the V&A and thouroughly enjoyed it. Didn't realise how big the place actually was! Word of caution, take a packed lunch as the prices in the eateries there are a bit extortionate (£11 for a salad!)	Written 7 July 2012
maggalena	5.0 of 5 bubbles	If you love museums, don't miss the V&A	Exquisite collection in a beautiful environment. Take time to pay attention to details and just lose yourself among the treasures. You won't want to leave.	Written 7 July 2012
clarecheetham	4.0 of 5 bubbles	Extraordinary and surprising museum	This was not on my list of places to go to, but I found myself here one day by mistake! I assumed it would be full of boring Victoriana stuff, but in fact it is a huge venue crammed with interesting, fascinating and quirky exhibits. Different sections will suit different interests, clearly. I loved the theatrical costumes area, the jewellery exhibition and the hall full of enormous iron gates, to…	Written 7 July 2012
Celik P	5.0 of 5 bubbles	Great museum, free admission	Fantastic collection, very well organized. It's free. Beautiful period building conveniently located. Highly recommended.	Written 6 July 2012
margondine	5.0 of 5 bubbles	A gem	I hadn't been here in years, so decided to go and see the Ballgowns exhibit. Lovely frocks, including Princess Diana's 'Elvis' dress. But you are not allowed to take pictures in that exhibition (which is an 'extra' exhibition, ie you pay for it).Had to trek through ironworks and assorted small sculptures to get to the wonderful jewellery collection, which has some truly gobsmacking items. Going o…	Written 6 July 2012
pamela510	4.0 of 5 bubbles	a must see museum	This is a very light building with lots to see on four /five floors.You can take the lift to the top and work your way down through the different attractions.Much is free but some of the visiting venues do cost but at least you are told in advance and you can decide if they are of interest.There is a map but we found it hard to follow.Just walk round at your lesure .	Written 6 July 2012
King02	4.0 of 5 bubbles	Beautiful building with lots to see!	Entry is free and you can pick and choose what to do. Entry to the current ballgown exhibition was £10, but the dresses were stunning. It's worth going to the cafe at the dome just to admire the interior of the building - just lovely. The shop has beautiful products. We also viewed the theatre section and the history of fashion. Lots of school parties drawing the statues! Close to the Natural His…	Written 6 July 2012
Norman P	5.0 of 5 bubbles	V&A - a must see!	From ancient to modern (relatively) many art and artefact objects to be seen - extremely well displayed and never too crowded. Buy a snack for the pleasure of sitting in the tiled cafe/restaurant.	Written 6 July 2012
ratsorbet	5.0 of 5 bubbles	Fascinating!	Don't miss out on this museum. It's got an extraordinary collection of artefacts and is extremely well laid out, well presented and thoroughly enjoyable. The restaurant is also very good and serves decent coffee. It's free but any exhibition there that requires payment will be well worth seeing. Heatherwick Studio's exhibit was fantastic.	Written 5 July 2012
WALTONS12345	5.0 of 5 bubbles	Fascinating	The V & A is most definately worth a visit. I could have spent the whole day in there! The jewellry room was amazing! Fantastic cafe/restaurant.	Written 5 July 2012
Wiselondongirl	4.0 of 5 bubbles	fabulous but overwhelming	A treasure house. Fabulous, medieval, Gothic, Renaissance, Baroque, Arts and Crafts, Contemporary, statuary, Jewellery, textiles. Plan your visit, I'd say, or it can be disorienting and exhausting. Didn't enjoy the dining experience, although the cafe room is worth looking at the William Morris designed Dining room, which itself is a work of art.	Written 5 July 2012
dkguitar	4.0 of 5 bubbles	Great	Jewelry and Glass collection very beautiful, from antiquities to contemporary.	Written 5 July 2012
Janet R	5.0 of 5 bubbles	No one does Museums as well as London	The great thing about visiting London in the rain - which it does a lot - is the number of glorious museums you can visit for free. The current exhibitions at the V and A change constantly so it is worth visiting more than once.	Written 5 July 2012
myxz	5.0 of 5 bubbles	wonderful museum	enjoyed the special British Design Exhibit when I visited in April/May	Written 4 July 2012
Traveller849	5.0 of 5 bubbles	Cannot recommend highly enough!	It has always been a dream of mine to visit the V&A and thankfully all of expectations were met! Wonderfully displayed exhibits were set against a stunning backdrop of the museum building itself. You could easily spend an entire day in the museum perusing the varied displays based on decorative arts and design. The museum cafe is stunning and well worth the visit. Loved it!	Written 4 July 2012
Lydia749	4.0 of 5 bubbles	A remarkable diverse collection.	What always strikes me about the V&A is the diversity of it's collection. Every room you walk into is completely different and it's a very interesting day out.	Written 4 July 2012
Marceloglobetrotter	4.0 of 5 bubbles	British Collection is the best part of it	Chippendale, Sheraton, Wedgewood, Aesthetic Movement, Arts & Crafts, Liberty you name it. It is all there. Don't miss the Costume Gallery- gorgeous!	Written 4 July 2012
ZackPanda	5.0 of 5 bubbles	Better than British Museum	It includes beautiful collections from over the world, and almost all of them in good condition, unlike British Museum which has basically broken pieces "robbed" from everywhere	Written 3 July 2012
lynne k	5.0 of 5 bubbles	wonderful	Full of fascinating things to see we only spent and afternoon there, you really needed a couple of days.	Written 3 July 2012
sara m	3.0 of 5 bubbles	victoria and albert museum	a good museum that is being spoilt by being a bit on the cluttered side and tired looking	Written 3 July 2012
asik79	5.0 of 5 bubbles	Late night Friday!	It was a great night out! We browsed the exhibition with a drink in our hand and lovely dj music being played. A very unique night out, a great idea and it should be done as a norm not an exception!	Written 3 July 2012
SoLittleTimeLeft	5.0 of 5 bubbles	Great Museum!	Well worth a visit - so much to see! When you get brain overload after an hour or two it's good to be able to switch to a totally different exhibition. I spent three hours there and still didn't see everything.	Written 3 July 2012
tiddles12Godalming	5.0 of 5 bubbles	excellent museum	Lots to see and lovely architecture. Recommend the Japanese section for the samurai clothing.	Written 3 July 2012
1K	3.0 of 5 bubbles	Mixed...	We went over to see the Ballgown collection as it was hyped as a tribute to fashion with gowns from celebrities and famous designers. Entrance to the museum is free but the exhibition was 10 pounds each - and no catalogue to see if it's worth the ticket price before you buy..the cashier said there were lots of gowns "including Beyonce" so we paid and went in.Nothing very special - lots of gowns b…	Written 3 July 2012
Frances O	5.0 of 5 bubbles	An Amazing Museum of Artwork	The V&A is a wonderful place to go to see all sorts of works of art. I could have spent years looking at all the rarities they had. I would recommend this museum to anyone going to London. The V&A should be your first stop!	Written 2 July 2012
Katherine J	5.0 of 5 bubbles	The best design museum	This is my favourite museum, excellent for looking at beautiful objects and design icons. Special exhibitions are scholarly, detailed and give an overview of particular movements or artists. The museum doesn't go in for hands-on, family- friendly exhibitions. The shop is the best place to buy gifts or jewellery, with prices from a few pounds to hundreds. The cafe is a must, for the tiled walls an…	Written 2 July 2012
William L	5.0 of 5 bubbles	Fabulous collections!	We collect English china and it was there to see in ample representation!	Written 2 July 2012
James McLaughlin	5.0 of 5 bubbles	Love this museum!	Have been here more times than I care to remember. Lovely gothic building too. And so near the very cool kings road.	Written 2 July 2012
hydeparkgirl2	5.0 of 5 bubbles	The Museum to See	The V & A museum was my favorite! Amazing historical art. Please visit as the museum is FREE!!! Cheers!	Written 2 July 2012
Jane M	5.0 of 5 bubbles	Well worth a visit	Superb absolutely fascinating would well recommend it	Written 1 July 2012
SasW	5.0 of 5 bubbles	Just Fabulous	My favourite museaum, always something interesting going on, free for lots of the mini exhibitions and the paying ones are amazing. Ballgowns is on at the moment and I can't imagine any little (or big) girls not being in frock heaven. Membership enables entry for free, access to the members room and 10% off food/gifts. The restaurant is lovely and if its a nice day tea on the central lawn and dan…	Written 1 July 2012
pemquid	5.0 of 5 bubbles	Lon-awaited visit, well worth it	We'd been to London before, and this was one place we had not managed to get to. I only wish we'd allotted several days to adequately see all we wanted. We managed to see the Medieval, Renaissance, and earlier British exhibitions. We saw some nice sculpture en route, and had an unplanned trip through a fashion section to get to another wing. I loved the fashion wing we saw, and my husband was eve…	Written 1 July 2012
Karen B	5.0 of 5 bubbles	The best museum	This is a treasure trove, an architectural gem and an outstanding educational resource. Some say the temporary exhibitions are costly but the rest of the museum is free and you can spend all day there. The shop has a very wide range of products, always changing. The cafe has a wide choice - don't miss the these rooms, they are an exhibit in themselves! Children will find as much to marvel here as…	Written 1 July 2012
MikeinKL	5.0 of 5 bubbles	Superb value - it's free!	Not only is the V&A one of London's premier museums, it is also free, yes, you know, somewhere where you don't have to dip deep into your pockets. OK, if you want to see one of their periodic exhibitions, you do have to buy a ticket, but there is so very much to see in all their wonderful permanent exhibits, that you do not need to pay for anything.	Written 1 July 2012
Kirsten H	4.0 of 5 bubbles	Always a great museum - but tickets fr exhibitions can be too costly	It's a superb placeYou can loose yourself for hours indulging in the delights of the exquisite and diverse exhibits on display. The gift shop is worth half an hour alone - so many unusual items.Fair refreshment facilities. Easy to travel to on foot - Usually quite busy - later evening openings are goodBut - the main exhibitions I think are just too expensive now - which is a real shame. Easy to s…	Written 30 June 2012
thisusernamewastaken	5.0 of 5 bubbles	Unsurprisingly Majestic	This is a building that was built at the height of the British Empire ?and it looks every inch the part. It has a remarkable array of exhibits (most of which I didn't have the time to see), but the V&A is worth visiting purely for the building itself. And for the spinning seats you can find as you go in and in the garden.	Written 30 June 2012
AmyLiz80	5.0 of 5 bubbles	Amazing Collection	I love the fact that this museum is free and you can come back and look at things at your leisure. You don't feel that you have to get it all in at one go. We actually went on two separate days. The collections are vast and there is something for everyone. I can't even begin to tell you everything we saw there.	Written 29 June 2012
JoyceYF	5.0 of 5 bubbles	Ballgown exhibition	Gorgeous and weird dresses. A treat for girls !!! Go early. I got in at 10AM just ahead of school groups. Book on internet.	Written 29 June 2012
eoesau	3.0 of 5 bubbles	Museum was OK	Elizabeth II Jubilee portrait exhibit was excellent- liked the british museum better.	Written 28 June 2012
D64	5.0 of 5 bubbles	Perfection exemplified	Easy to find from the tube station, we went to see a specific exhibition. We ate lunch (late) in the restaurant, which was lovely - a pianist turned up and played some Bach that was just perfect. The food was exemplary - even though we were a late lunch. The exhibition (British Design) was wonderful, well constructed and just about the right length. The V&A would of course bear many repeat visits…	Written 28 June 2012
janiceplunkett	5.0 of 5 bubbles	Impressive	Never been to this museum before & we were very impressed, spent the entire day looking at exhibits. Central garden / courtyard was excellent for a break and a drink. Staff working hard to keep tables cleared.	Written 28 June 2012
PR1966	5.0 of 5 bubbles	Leave enough time for this museum.	Fantastic exhibits and well thought-out floor plan; map easy to use; guides very friendly, and is donation only. Well worth it.	Written 28 June 2012
gfplux	5.0 of 5 bubbles	A must visit	Over the years I have visited the V&A many, many times. Each visit I find something new to marvel at.	Written 28 June 2012
mobilenurse	5.0 of 5 bubbles	Great experience.	Once again you need years to see and appriciate all that is available to see. guess what its free. where else in the world is this possible?	Written 28 June 2012
eigna08	4.0 of 5 bubbles	Great exhibitions		Written 28 June 2012
Rozza	4.0 of 5 bubbles	Lots to explore	The Victoria and Albert Museum is located on the west of Exhibition Road in Museum Lane. There is so much to explore in this museum and it felt pretty much impossible to even glance at everything as the place is huge! The great thing about this museum is that entry is completely free so you can always visit again and discover new things. The museum has all sorts of collections of paintings, archi…	Written 28 June 2012
CherylandBrett	5.0 of 5 bubbles	GREAT GREAT GREAT!	A favorite museum of ours, filled with art, furniture, china...really beautiful art. A must see museum!	Written 27 June 2012
carol b	4.0 of 5 bubbles	very good		Written 27 June 2012
CamelCase	4.0 of 5 bubbles	Wondrous things, confusing layout, lovely tea	The V&A is not my favorite museum in London. It's not the contents - you could wander for days seeing all the collections they have to offer. The problem is you could wander for days. I was told to come with a plan for what I wanted to see, and this was good advice, which I did not take!The cafe has huge ornate rooms for taking meals and tea - that was the highlight of the visit to the museum for…	Written 26 June 2012
PeteD_London	5.0 of 5 bubbles	Always a delight	You are unlikely to get bored however many times you visit this wonderful museum, one of London's best.	Written 26 June 2012
TravlelingFlash	5.0 of 5 bubbles	The Benugo Cafe is terrific for lunch or tea.	Well yes, the V&A is the best attic in the world, but now they have their very own Benugo Cafe (like the one at the British Museum). Great for lunch or tea, in those wonderful Victorian dining rooms -- complete with a pianist. The food was very varied, tasty and had something for all palates (including kids). And following on the health kick that London is on, very nice salads as well. But skip t…	Written 26 June 2012
robertspet8	4.0 of 5 bubbles	A surprise	I thought this museum would be boring but I was wrong. There is so much interest that anyone could easily lose 4 hours before realising how much time has passed.	Written 26 June 2012
Peleg L	5.0 of 5 bubbles	An Interesting place for a rainy day	Good collections and exhibition - An Interesting place for a rainy day	Written 26 June 2012
Binkyatavern	4.0 of 5 bubbles	Loved the costumes!	The best thing about the V&A has to be the costumes. Whacky doesnt even begin to describe it. However, dont miss out on the central courtyard, the sculpture gallery and the every changing focus exhibition.	Written 26 June 2012
uberd	5.0 of 5 bubbles	My favourite	This is my favourite museum in all the cities I have been. I have been three times, which is a lot for an Aussie being so far away. Always enjoy my time there.	Written 26 June 2012
JLHIII	5.0 of 5 bubbles	A truly great and electric museum.	The collections here are amazing: its a mix from Asia to the medieval to the Renaissance to the arts and crafts and industrial revolution. From art to design. Worth a day and two other great museums nearby. All are FREE, but do donate!	Written 25 June 2012
anna w	2.0 of 5 bubbles	british design 1948-2012	we visited this temporary exhibition at the Victoria and Albert Museum and must register our disappointment, the design or lack of, was glaringly apparent, there was no coherent message in the layout of the exhibition which was in three different rooms. It was expensive at £12.50 per person and we felt it represented very poor value. It is fair to say that the shop was better laid out, the actual…	Written 25 June 2012
MJinMN	5.0 of 5 bubbles	Amazing works!	The sculptures and medieval items were incredible.	Written 25 June 2012
KentHoliday_bloke	5.0 of 5 bubbles	yes oh yes	was in here for ages , there was loads of stuff to see , will probably go back another day to see the bits i probably missed	Written 25 June 2012
mergaite99	4.0 of 5 bubbles	Interesting	To some extent it was a great museum, however it didn't leave a great impression on me. There are lots of dishes, clothes, scuptures, etc. On Fridays it works till 22:00, which is cool if you are not aware what to do in the evening, however not all the expositions work so late, mainly only the ones, on the ground floor. In the inner yard there are cool chairs to try sitting and rolling - it was t…	Written 25 June 2012
marymac13	5.0 of 5 bubbles	Ballgowns exhibition	Beautiful. Just wish they would make the exhibitions a little more interesting.	Written 24 June 2012
charlotteleclerc	5.0 of 5 bubbles	rainy day afternoon	A wealth of fabulous displays... and a great pace to spend a rainy summer afternoon - and it is FREE	Written 24 June 2012
Matt W	5.0 of 5 bubbles	An extraordinary collection	A wonderful museum of sculpture, decorative art, furniture, ceramics, and costume.The renaissance galleries contain extraordinary works and the sculpture galleries contain an enormous range of sublime art from the renaissance to the modern era.There are additinally galleries containing the arts of India, South East Asia, China, Japan and the Islamic world.You could literally spend a week explorin…	Written 24 June 2012
Davidstandard	5.0 of 5 bubbles	Always a Pleasure	A truly great museum. World class exhibits in a smaller and much more manageable setting. My absolute favorite in London--I go each time I visit.	Written 23 June 2012
RuralramblerLondon	5.0 of 5 bubbles	Most marvellous museum in London, if not globally.	For anyone remotely intersted in the decorative arts and art history, it is unmissable.	Written 23 June 2012
Clinton M	5.0 of 5 bubbles	Wonderful museum and art collection	My wife and I visited on a Sunday afernoon. Great museum with a fantastic art collection. Like many of the great museums in London it has free admission, but they do have a donation box. If you go on a busy day, plan ahead for lunch, the lines were terrible on Sunday. They also have a wonderful gift shop, but not a lot to find on a budget.	Written 23 June 2012
Barbara H	5.0 of 5 bubbles	Wonderful and beautiful museum	The V&A museum is one of the nicest museums..the bookshop is ver very good. Now they have opened another book sop near the south Kensington underground station...here you can have a snack, a glass or two of wine and buy a book about art...the perfect afternoon.The museum is very serious I the nicest way...I have been perhaps 30times and still find something new and. Exciting on display..world cla…	Written 23 June 2012
TheWanderbee	3.0 of 5 bubbles	Huge but boring	The museum is like a maze. Just simply got tired of walking. Enjoyed the fashion section though which gave some good insights into the British fashion over the decades. There are exhibitions being held from time to time which have entry tickets. There are no charges for the museum otherwise.	Written 23 June 2012
lizBellingham_WA	5.0 of 5 bubbles	Wonderful Things in Museum. TAke a free tour	I loved seeing the glassware, the many things used by different cultures over the ages for interior design.	Written 23 June 2012
Lina_Therese	5.0 of 5 bubbles	Really great!	Great museum, loved the costumes and fashion area. Gift shop is amazing!	Written 22 June 2012
Hawkeye52241	5.0 of 5 bubbles	Comprehensive museum of design and craft	Exhibitions are always interesting, including the current ones on post-war British Design, and on the Heatherwicke studio. Theatre and Fashion collections are always worth some time. And the courtyard full of castings of famous ancient sculpture is unique and interesting.	Written 22 June 2012
Carol G	5.0 of 5 bubbles	An amazing museum	Well worth a visit and make sure you have a couple of hours to have a great look round. Great for families as well and FREE	Written 22 June 2012
CoventryAngela	5.0 of 5 bubbles	Amazing place	So much to see and so interesting. Well set out and easy to follow.	Written 22 June 2012
ianaharris	5.0 of 5 bubbles	World-class decorative arts museum	One of the world's greatest museums of the decorative arts. When I first visited the Metropolitan NY thirty years ago, I thought you could stick it in one corner of the V&A and not notice it, though it is much enlarged since then. Fantastic jewellery collection - one of my special interests. Moving with the times and acquiring today's design artefacts which will be wondered at in 100 years time, …	Written 22 June 2012
Lloyd91771	4.0 of 5 bubbles	Paintings	Much better security than British Museum, less crowds, great paintings.	Written 21 June 2012
KevinBromagen	5.0 of 5 bubbles	Wonderful Museum	This may be the best museum in London depending on your likes/dislikes. There is a wonderful cafe towards the back that opens up into a courtyard and the food is very decent. There are many wonderful artifacts to look at and they have it spread out very well, you could spend most of a day completely going through it all. Most of it is free, there are some exhibits they charge for but if it is rai…	Written 21 June 2012
DaisyHappy	5.0 of 5 bubbles	A haven for all things artisan	If you are an artisan or enjoy artisan innovation, the V & A is extraordinary. Everything from jewellery making, metal working and glass working to portraiture, sculpture and fashion design the collection here is astounding and so diverse, I would be surprised if someone did not find something of vague interest here. The museum is laid out in such a way that if you are interested in particular cu…	Written 21 June 2012
Sparklarkly	4.0 of 5 bubbles	How can you not love this place?	As an out-of-towner, it is a must-see. Permanent Exhibitions are fascinating and traveling/visiting exhibits are expectedy terrific.V&A merchandise has now become ubiquitous with good, interesting gifting objects.	Written 21 June 2012
osalinda	5.0 of 5 bubbles	very enjoyable	I always enjoy going to the V&A - the exhibitions lean towards a fashion angle. The building was refurbished last year on the outside, and is now stunning. The courtyard is also very pretty and lovely to sit in when it is sunshining.The cafe is also a masterpiece - the ceiling is just amazing.	Written 21 June 2012
Canamital	5.0 of 5 bubbles	Too few hours	One of the great museums. Curatorial staff has done an inspiring job on all of the exhibits, you can spend several days and still not get it all in!	Written 20 June 2012
jh1995_12	5.0 of 5 bubbles	Very beautiful and extremely interesting.	A lovely place to visit with amazing architecture and lovely displays. We saw some lovely exhibitions such as the Shadow Catchers which was simply brilliant. I was not, however, overly impressed with the cafe we visited within the museum. It was too crowded, hard to navigate and did not offer the best selection. The museum itself was a must see, i particularly enjoyed a chandelier in place as you…	Written 20 June 2012
Robin J	5.0 of 5 bubbles	Go. See. Go again.		Written 20 June 2012
terrible73	5.0 of 5 bubbles	V & A - exhibition	Just recently went along to the V & A ballgown exhibition. Very lovely dresses - it was worth the extra time and money. Must say that the queue for the tickets to see the dresses was longer then the time I was in there. But well worth going along.	Written 20 June 2012
Patsy8	4.0 of 5 bubbles	Hidden jewel in London	Most people will walk past the entrance to this museum which is on the subway walk from South Kensington tube to the more popular Natural History and Science Museums further on.Head down and racing to see dinosaurs you should do yourself a favour and turn right.The history of design from miniature sculptures of Tiberius from 40 AD to Yamamoto's cutting edge fashion it's here and it's woth a visit…	Written 19 June 2012
OllieSS	1.0 of 5 bubbles	Very disappointing	Attended this museum with high expectations however after looking at the statues and 1 photo gallery we left. I have no issue with paying to go in but don't say it's free when you expect payment for admission.	Written 19 June 2012
JTravelBuddy	5.0 of 5 bubbles	Oustanding	You could spend a week trying to cover all the ground in here, or just pick an odd corner of the museum and focus on that as we did. We looked at the mosaics area and that had all these snuffboxes from aristrocrats of the 17th and 18th centuries with micro-mosaics on the outside. Easy to get to from the tube stop too. Well worth a visit, but bite off a chunk and focus on that rather than trying t…	Written 19 June 2012
DesertChicGy	5.0 of 5 bubbles	What a fabulous International mix	This is a very interesting museum which combines so many different subjects, styles and cultures that you need to spend quite a while exploring it.This museum has a free admission but you'll have to pay for some temporary exhibitions. It all depends on what you're looking for and the time you have in your hands. When in London, don't miss it!	Written 19 June 2012
Londontravelor	3.0 of 5 bubbles	London Travelor	Maybe it was the jetlag, but we did not find this museum to be very interesting. The museum has a variety of different things to see. The tapestries were impressive.	Written 19 June 2012
JAKD133	4.0 of 5 bubbles	The V & A	An excellent museum. The particular exhibition we saw there was worth a special trip to London	Written 19 June 2012
Mario6525	5.0 of 5 bubbles	London must see	After the British and Imperial War Museums, you will be blown away with what you will find in the Victoria and Albert Museum. I didn't think I would ever get my wife and two daughters out of the museum.	Written 18 June 2012
TheHorseLady	5.0 of 5 bubbles	Lots of history here	My daughter is in school nearby, and she visits the V and A at least once a week. There is so much to see here.	Written 18 June 2012
Keepongoing	5.0 of 5 bubbles	As always a treat to visit this museum	British design exhibition well curated. Remember to allow time to browse in the shop which is like a gallery itself	Written 18 June 2012
Bonny W	4.0 of 5 bubbles	You can't beat the price	With free admission and such great collections, it's hard not to like the V&A. We would have loved to see the special exhibition on ballgowns but it was just opening to members only PLUS would have required paying admission..	Written 18 June 2012
JuliaFresno	5.0 of 5 bubbles	It's free and fabulous.	Be careful about expecting to see dolls. The children's stuff is at a different Victoria and Albert than the one on Cromwell Ave.	Written 18 June 2012
Carolyn R	4.0 of 5 bubbles	lovely		Written 18 June 2012
pinkyfeet	5.0 of 5 bubbles	one of the world's great museums.	Been here countless times, once one a member. Very popular with locals not just tourists. The year's of renovations have totally transformed the V&A. Now have great food in the central courtyard.	Written 18 June 2012
Rhoward2	5.0 of 5 bubbles	Wonderful museum	I thoroughly enjoyed my visit here. Don't miss the plaster models of the classics, and go upstairs to get a view looking down on the various rooms.	Written 18 June 2012
stacey049	5.0 of 5 bubbles	Don't miss the room with the history of fashion	i love this museum (just down the road from Harrods), because it's full of such interesting things. I come here to see their special exhibitions (which they do charge for) and to look at the clothes that date back several centuries to the present day, there's a great Egyptian hall that children will love, but limit your time to 4 hours max, entrance is free so come back and see more another day.	Written 18 June 2012
sqvrti	5.0 of 5 bubbles	World class museum	If you're interested in beautiful artefacts, fashion and design, this is a must see. The bulding itself is very interesting.	Written 18 June 2012
SUEPOPPET	5.0 of 5 bubbles	Style and elegance from the 50's	We visited her to see the 50's glamour and ballgown exhibition. It was wonderful to see the fantastic fashions and the most beautiful gowns and accessories imaginable. Well, well worth a visit.	Written 18 June 2012
horsleygang	5.0 of 5 bubbles	Great Visit	Really enjoyed our visit. We went to see the Ballgown Exhibition, it was brilliant. Loads of other things to see, just wish we had more time!Had a lovely lunch there too at a very good price. The gift shop is great, lots of quirky stuff and good quality items	Written 17 June 2012
jlt5	5.0 of 5 bubbles	I recomment Friday nights!	I was passing by on a Friday evening and the museum was full of light and music with plenty of people seating for a drink.It was a new experience for me and greatly appreciated.	Written 17 June 2012
babsbutler	5.0 of 5 bubbles	British exhibition	Most enjoyable for trip down memory lane. So pleased it was open on Easter Sunday - well done V & A a great exhibition and food hall so busy but lovely venue and good value	Written 17 June 2012
CarolJL1	5.0 of 5 bubbles	So nice we visited twice!	Stayed nearby on a week-long stay in London and so enjoyed the V&A that we visited twice! The V&A is free admission, although a donation is much needed and appreciated. Well worth 5 or 6 pounds each as their is so much to see in this eclectic collection of arts & crafts. Great use of the gallery space showing a tremendous collection of arts & crafts through the ages, a truly spectacular special e…	Written 17 June 2012
beachtravelguy	4.0 of 5 bubbles	A Nice Museum	The V&A was a beautiful quick stop. There was much to see. Free admission was a huge plus.	Written 17 June 2012
LN C	5.0 of 5 bubbles	The Nation's attic	A bit like the Smithsonian, this is the British museum of Design, and it is completely superb. From clothing to ceramics, furniture to architecture, there is something for everyone. In addition the restaurant is a fantastic treat. Go and have tea, and eat in the splendidly and elaborately tiled and decorated rooms. It is FREE.	Written 17 June 2012
FortyEngland	4.0 of 5 bubbles	Amazing Place		Written 16 June 2012
Liz	5.0 of 5 bubbles	Excellent Museum	The V&A seems to have been ‘cleaned up?a bit since my last visit, wherein I would have called it ‘dusty? It is now a terrific place to devote a half or full day of your time in London. My favorites were the jewelry room and the collection of snuff boxes ?fabulous!	Written 16 June 2012
jobeard	5.0 of 5 bubbles	Very eclectic and enjoyable	Something for everyone and the courtyard or dinning room is excellent -- don't miss this one	Written 16 June 2012
DaphneYork	5.0 of 5 bubbles	good value	loved the ballgown exhibition, plus the history of fashion which was fascinating	Written 16 June 2012
Monique C	4.0 of 5 bubbles	Good interactve exhibit	We thought that this was a museum about Victoria and Albert. It is not. However, the exhibits we visited were interesting and interactive. We did enjoy it. The regular exhibits are free.	Written 15 June 2012
Cosmopolitan	5.0 of 5 bubbles	Fashion through the ages... A tourist must see		Written 15 June 2012
Stephen P	5.0 of 5 bubbles	jewell in the crown	both myself and my wife could have spent an entire week in this place it is truly spectacular. we particularly loved the gold and precious jewelry	Written 15 June 2012
Gwen N	5.0 of 5 bubbles	Eclectic Collection	Soemthing for everyone in the V & A. Synonymous with British culture. A real institution. Just the place for a rainy day.	Written 15 June 2012
Z2thFairy	5.0 of 5 bubbles	Wonderful exhibits!	Great examples of all things British and beyond. Thoroughly enjoyed the ball gown exhibit (extra charge) and the history of fashion.	Written 15 June 2012
annieg23	5.0 of 5 bubbles	fashion and design	British Design from 1948...... very broad range of exhibits. Very good value for money. Air-conditioning made it a joy.	Written 15 June 2012
PhilMc1987	3.0 of 5 bubbles	Wish I had more time	Sadly only had a quick glance round the museum as had to get my train.I would need to go back as what I seen of the place it looked incredible. The moment you walk in the door you see these fantastic marble statues and paintings etc.Very easy to get to as the underground exit connects to the entrances pretty much.	Written 15 June 2012
W_S_Yi	5.0 of 5 bubbles	A Musuem for All Ages.	We joined the one-hour free guided tour bec there was so much to see. The Gentleman was informative and witty and clear. The whole musuem is filled with old and modern and you can see the positioning of each section was done intuitively and almost lovingly. When one walks about each floor, there is no impression of cold and aloof positioning of displays. Grass patch near the food stands was lovel…	Written 15 June 2012
philip b	5.0 of 5 bubbles	The V & A is a monument to man's ingenuity and artistry, to miss it is a sin.	The V & A should be rated the number one attraction in London; to parody the Carlsberg advertisement “probably the best museum in the world!?I never tire of wandering the endless galleries and corridors of this temple to man’s ingenuity and artistry. It is so large and capacious, that it can appear almost empty, even when thousands of tourists are viewing the magnificent collections. There is alw…	Written 15 June 2012
Andrew B	5.0 of 5 bubbles	A sculpture extravaganza	The V&A is a place where you can easily spend a number of hours exploring the vast collection. However, depending on your taste you could spend a little or a lot of time here!Amazing that this place has a donation only policy and well worth visiting even briefly. Definitely one of the must see places in London. There are also a number of temporary and ever changing exhibits to add a bit of variet…	Written 15 June 2012
Beverley A	5.0 of 5 bubbles	A sense of history	Loved all the past fashions, so pretty and some very ornate,	Written 15 June 2012
katjb12	5.0 of 5 bubbles	Ball gowns Exhibition a must!	I love, love, love this place! So I may be biased but the ball gowns exhibition was fantastic. Some stunning pieces on show and worth it must to see the outstanding Amanda Wakelely dress worn by Princess Dianan	Written 14 June 2012
Nick and Nadia	5.0 of 5 bubbles	The most beautiful of museums	This was our second visit to the V&A. Make sure you enjoy a light lunch in the beautiful courtyard area. This time there was a special "British Inventions in the last 60 years" show on, and even thnough it was £12 each (museum is free), it was really great. Just beaing in the V&A building is a delight.	Written 14 June 2012
patsgroup	5.0 of 5 bubbles	V&A is not to be missed	I could spend all day just looking through the gift shop, but the museum was even more fascinating. There is so much information it would take two days to do the complete study.	Written 13 June 2012
Carol S	4.0 of 5 bubbles	British Style at the V&A	Exhibition was good, staff were friendly and lovely to sit outside in the garden for a coffee in unexpected sunshine.	Written 13 June 2012
BrianFLondon	5.0 of 5 bubbles	Leonardo		Written 13 June 2012
vatsal	5.0 of 5 bubbles	A must see among museums - for history/ culture/human civilization students	For any serious minded interested in the history of human civilization/art/sculpture this is the place- took 3 hours just to see the sections on Chinese/ Oriental / Arab Indian sections. Could spend a full day there. Free entry !	Written 13 June 2012
Sally B	5.0 of 5 bubbles	Always a pleasure	First time my friend had visited. We took in the Ballgown exhibition, which at £20 was a bit expensive, but very interesting. Disappointing that the furniture exhibits are still closed, my friend was very impressed with the cafe rooms which are original, especially the William Morris room. So much to see, every visit gives one so much.	Written 13 June 2012
AnnaLast	5.0 of 5 bubbles	A favorite of mine when I'm in London	And it's free, what more can you ask for, on a rainy day take yourself for a wonderful day, have lunch and look in the shop a great place to pick up Christmas presentsWonderful exhibits,	Written 13 June 2012
Sandytravels_10	4.0 of 5 bubbles	Lovely museum	Great spot to wander about. They had a fashion exhibit when we were there & it made for a nice addition to the statues etc	Written 13 June 2012
kerMerseyside	5.0 of 5 bubbles	tranquil	Lots of fascinating objets d'art and beautiful building with lovely inner courtyard for picnicking.	Written 12 June 2012
kwh	2.0 of 5 bubbles	Disappoining	We weren't really impressed with this museum at all. It seemed like a random collection of artifacts. The fashions through time exhibit was nice, but we weren't impressed otherwise.	Written 12 June 2012
Murph07	4.0 of 5 bubbles	Beautiful decorative arts museum	If you are looking for art, its the National Gallery. But, if you love the decorative arts from jewelry and fashion to furniture and ornamentation, then this is the place. Jewels here might be as interesting as the Crown Jewels in the Tower.	Written 12 June 2012
Julie W	3.0 of 5 bubbles	Disappointed	It's a long time since I have been to the V & A so I was excited about seeing the fashion exhibition. I found the exhibits poorly lit and although I appreciate that light effects the cloth, I found it dingy and uninviting. I didn't pay the extra £11 to see the 1950's dresses as for all of us to go in it would have been over £60. Museums are free and thats great but a smaller fee for special exhib…	Written 12 June 2012
Jo-ann L	5.0 of 5 bubbles	One of the many highlights in London	I loved this collection ... And the cafe is the best of all the gallery cafes in the UK.	Written 11 June 2012
Deepfreud61	5.0 of 5 bubbles	Underappreciated	Truly a great museum. Because it deals with design, it's a bit more "pop" than the British Museum and may have more appeal to younger folks than the British Museum. Funky building, fun displays, and it's free. People tend to skip this one...don't...	Written 11 June 2012
LisaTEastbourne	4.0 of 5 bubbles	Great museum but.....	how expensive are the exhibitions????I appreciate that our great museums here in London are free to enter and I also appreciate that special exhibitions need an entry fee but £8-£12 per person per exhibition seems a little steep to me. If 2 or 3 of you visit that is a lot of money.That said we all (me 40, mum 60, brother 21) enjoyed the great variety at the V & A, especially the fashion, jeweller…	Written 11 June 2012
Kelly G	4.0 of 5 bubbles	A brief trip!	I had just a few hours to spend in the V&A so I chose the British Gallery and the clothing area. Beautiful! I did not pay the extra to see the Costume Exhibit because from talking to some other visitors, they seemed to think it was very expensive given the small amount you get to see. I could spend DAYS in here and not see it all!!	Written 11 June 2012
Ann P	5.0 of 5 bubbles	Encyclopedic collection of almost everything	Love their collection of netsuke in the Asian section. Look for the jar with the exquisitely carved octopus inside. You will need a cell phone flashlight to peek into the interior. Sweet!Wear comfy shoes; this is a vast museum.	Written 10 June 2012
carpefeline	5.0 of 5 bubbles	Good museum, for a museum	I really don't like museums in that there is too much to see and absorb. I can spend about an hour in a museum and then I am done and ready to leave. So it is always a thrill to end up in a museum that holds my attention for more than an hour and makes me want to stay longer and see more attractions. Such is the Victoria and Albert Museum. It is a treat to spend time there and the exhibits are gr…	Written 10 June 2012
Roger P	5.0 of 5 bubbles	Great museum, under used, miss named	We really ought to go there more - I have underestimated it for years (mislead by the name I guess) but today's exhibition on Heatherwick Studios was great, also Ballgowns, and in the past Modernism.Also a beautiful building, and now a fantastic looking cafe which would be worth a visit in its own right	Written 9 June 2012
firenze02	5.0 of 5 bubbles	A bit like God	The V&A hardly needs bigging up - but one of the joys of revisiting is seeing both old favourites and new attractions. I was struck particularly by the Asian galleries on the ground floor - not vast, but each containing fascinating objects, from modern Japanese riffs on western fashion to exquisite Korean ceramics. The fashion/dress display is also very well done, and I see they've extended the c…	Written 9 June 2012
LiloLil71	4.0 of 5 bubbles	Easy to get to	The V&A is accessible from the tube directly into the museum. Very varied, clean, well established, but sprawling and a little difficult to use the map provided. Free to enter but payment is required to view some exhibitions (think it is £10 for adults £7 for children to view ballgowns).	Written 9 June 2012
ChablisWales	5.0 of 5 bubbles	Surprsingly good!	If I'm honest I wasn't looking forward to the V&A - its website hadn't really captured my imagination at all and I would have peferred to go to the Natural History or British Museum but one of our party wanted to go so we did......and I'm very glad we did! This is a wonderful museum in a fantastic building where you can easily while away a good 5 hours (as we did) and still not see everything. No…	Written 9 June 2012
maddieBocaRaton_fl	5.0 of 5 bubbles	Ballgown exhibit a must!	Went in to take a rest and was fascinated with the ballgown exhibit! Loved the Rodins too!	Written 9 June 2012
Grumbers	3.0 of 5 bubbles	Fantastic Collection - Just maybe a little too much going on?	The collection at the V+A is truely fantastic.However I found it just a little too daunting. The place is massive and there doesn't really seem to be a specific focus/path that the museum follows.I'd suggest that you go along with a researched idea of exactly what you want to see. Just to stroll around, it's too much to take in. The displays are very busy, bar the Raphael exhibition, which was th…	Written 9 June 2012
doreen r	5.0 of 5 bubbles	must go	everything, we go there at least two times a year theres something for every one	Written 9 June 2012
Merryll W	5.0 of 5 bubbles	See the gown display this summer	The just opened an exhibition of gowns which is worth the time. There's even seating for husbands.	Written 8 June 2012
Vicki R	5.0 of 5 bubbles	Lovely museum with great cafe	This museum has one of the worlds best costume collections.	Written 8 June 2012
cailingaelach3	5.0 of 5 bubbles	visit this- set aside a day	went to the ballgown exhibition and perused the fashion and some other rooms. Great gift shops, however found the lady in the fashion shop quite unfriendly!we had a coffee here also in lovely surroundings	Written 8 June 2012
crazy-traveler56	5.0 of 5 bubbles	Always great	Well laid out and interesting diversity of exhibits.	Written 8 June 2012
Susan S	5.0 of 5 bubbles	Well worth a visit	The show on post-war British design is great! All the other collections are very interesting too.	Written 8 June 2012
rozalbury	5.0 of 5 bubbles	Don't miss this museum,,,	So much to see! We spent a wonderful afternoon here and didn't get round more than about a quarter of the exhibits.	Written 8 June 2012
hellybelld	5.0 of 5 bubbles	Beautiful building	As well as enjoying the inside of the museum, make sure you go and visit this place at night and take a photo - it is gorgeous!	Written 8 June 2012
LinsMorley	4.0 of 5 bubbles	Lot to see at the V&A	I had visited Turkey prior and joked with the guide on what the British have taken over the centuries - amazed to see just how much at the V&A	Written 8 June 2012
Carlton5566	5.0 of 5 bubbles	Cafe	Can't go to London without visiting the v&a cafe - such a lovely setting	Written 7 June 2012
Dennis G	5.0 of 5 bubbles	Much more here than I had time for.	My wife and daughter really liked the ceramics and china collection. The bomb damage from WW II on the outside wall which is preserved was thought provoking. There was much more here than I had time to study.	Written 7 June 2012
Empty nester	4.0 of 5 bubbles	Theatre museum	This part of the V&A is difficult to find but well worth it if you like all things connected to theatre - I never tire of it. We also enjoyed the jewellery exhibition closeby	Written 7 June 2012
Jonathan B	5.0 of 5 bubbles	Lovely when the sun is out	This museum always has interesting exhibits and the courtyard is a lovely spot for a tea when the sun is out.	Written 7 June 2012
Leximum	5.0 of 5 bubbles	Great for cross generational communication!	The exhibition of design from 1948 promoted great discussions between myself and teenage daughter. I recognised several items familiar to me from my childhood and we were able to discuss the similarities and differences between my life in the 60s and 70s, with her life as a young person in the 21st century. Having items to look at together made it all much more real for her. A great exhibition.	Written 7 June 2012
Jonie2068	5.0 of 5 bubbles	a good place to visit	lots to see at the V&A easily need a day there to see everything, restaraunt good and not too pricey	Written 7 June 2012
MeganMunro	5.0 of 5 bubbles	My all-time favourite museum	Every time I go to London I make a stop at this museum. The caliber of exhibits is second to none and their full-time collections are diverse and breathtaking. A must see and give yourself time as this museum is packed with incredible works of art.	Written 7 June 2012
Julia F	5.0 of 5 bubbles	Amazing	Its free and the displays are fantastic. Make sure you visit during one of the many special exhibitions	Written 7 June 2012
stitching	5.0 of 5 bubbles	Wonderful	Loved it something for everyone. I went to see the Golden silk spider cape, shame it's now finished and no longer on show	Written 7 June 2012
Ianpw	4.0 of 5 bubbles	One of the best cafes in London	The cafe is set within a wonderful room and has a wide offer including hot meals, cakes, deli counter, wines and more cakes. As an added bonus you also have the chance to walk around what is my favourite museum bar none. Japanese Swords, silverware, sculpture, fabrics and even some paintings if you've not already stared at enough at all the other galleries in London.	Written 7 June 2012
MartiPrice	5.0 of 5 bubbles	The docent tour was awesome and free	I would highly recommend the docent tours at the V&A. The docent tours are on the 1/2 hour starting at 10:30 and they run several different themes throughout the day. If we had had time, we would have done 3 tours that day. Wonderful museum!	Written 6 June 2012
Ross B	3.0 of 5 bubbles	Not my thing	This place is okay but after the British Museum it felt a bit flat- also every exhibition came at an additional cost- won't be rushing back!	Written 6 June 2012
Woodbine_69	5.0 of 5 bubbles	V&A - brilliant	We've always been accompanied by children so have always been to the museums across the road up to now (Nat Hist and Science) This was our first visit to V&A - It's absolutely fascinating, brilliant - we were there from opening time to closing time. All the displays were well presented, the staff were knowledgable and friendly, the restuarant is an exhibit in itself. Not to be missed! The wobbly …	Written 6 June 2012
blues-ct	5.0 of 5 bubbles	can never see it all	This museum is full of all kinds of decorative art and it's free. I have been there three times and still have only seen parts of it. My advice is to pick up a map and select a few galleries, then take a break and come back. Don't try to do it all in one day.	Written 6 June 2012
HC8557	5.0 of 5 bubbles	What a love story!	Wonderful capture of true love and history. Enjoyed displays and gift shop.	Written 6 June 2012
Sonia H	5.0 of 5 bubbles	Everything and More!	This has always been on my 'to-do' list as kids always opted for Science or Natural History Museums. Now they've left home we got chance to visit and I was not dissappointed! Wow! Its so easy to get too and like them all there is no entrance fee but ask for donation of £3.There is so much to see that you would need to spend about a week here i think to fully appreciate it.Beautifully laid out and…	Written 6 June 2012
awbcollier	5.0 of 5 bubbles	Amazing Museum, and a hidden gem	Love the Victoria and Albert. It is my favourite museum in London. As a special wow factor when you go into the artists plaster works. I haven’t seen anything like it elsewhere in the world.	Written 6 June 2012
bikerbop	5.0 of 5 bubbles	Don't miss this	This is a jewel among museums. They offer hands on exhibits that provide an extensive look at British pop culture. The gifts shops are fabulous! You won't be disappointed!	Written 5 June 2012
Steve E	5.0 of 5 bubbles	Very interesting	enjoyed. would recommend. educational and relaxing.	Written 5 June 2012
CrouchEndTilly	5.0 of 5 bubbles	a national treasure	The V and A is a gift that keeps on giving. You could spend days there and not exhaust what it has to offer. There are always good temporary exhibitions, and it pays to do some research on them before you go, but the permanent galleries are the real reason for going. What I most love are the glass gallery - it takes some finding, but is amazingly beautiful and well worth the detour - the jeweller…	Written 5 June 2012
AthensBulldawg	5.0 of 5 bubbles	Magnificent collection: don't miss the jewel room	This famous museum contains a wide array of materials, spread across a large number of display rooms and hallways. It is a must to take a map (suggested 1 pound donation) as a guide to the locations of areas and, importantly, connecting stairways. There is something for anyone in this terrific museum (in London, second only to the British Museum) to which the admission is free, although a 3 pound…	Written 4 June 2012
DaiBell	4.0 of 5 bubbles	Very good, but...	I have visited the V&A a few times before. It has wonderful, quality exhibits. This time I visited the Modern Design 1948 to 2012 exhibit (chargeable). It was good but there was no focus and it was not really worth the charge. It was not up to the standard of some previous exhibits. In future it would be better to narrow the focus or make the exhibition larger. I found the signage at the V&A quit…	Written 4 June 2012
nicola063	5.0 of 5 bubbles	Can't believe it's free!	What a wonderful afternoon we spent there, was amazing and will be going back to see all the bits we missed. Food was amazing too!	Written 4 June 2012
RFaserH	3.0 of 5 bubbles	Wonderful building and museum but!	There are far too many exhibits that you have to pay for, there should be a entrance fee that covers everything.	Written 4 June 2012
Kiwisizzler	4.0 of 5 bubbles	It's free and huge!	The exhibitions change regularly and there is always something good to please even a pleb like me.	Written 3 June 2012
FallbrookVicki	5.0 of 5 bubbles	Spend the Day	I had a few hours to wait for my plane home, and spent the time here. I'm glad I did! There is much to see. Free	Written 3 June 2012
LeilaB2	4.0 of 5 bubbles	Not just for Arts & Crafts lovers	...although if you are into sculpture, textiles & pottery, you will love it. The bookshops & gift shop always has some great finds, especially for kids. Extensive & exhaustive, the permanent collection can be overwhelming but use their wonderful online site to plan your trip before you get there. Go first thing in the morning, have lunch at their wonderful cafe then visit any of the other wonderf…	Written 3 June 2012
skwilson	5.0 of 5 bubbles	Great for British Design and Fasion	It's a great museum! Go for the fashion and design exhibits.	Written 3 June 2012
Judy R	5.0 of 5 bubbles	Set aside the time	I felt I only saw inside the front door - this museum is amazing and requires probably a week to see everything. I have to return!!!	Written 3 June 2012
AGHLondon	5.0 of 5 bubbles	A fantastic museum	Very interesting museum tours - worth trying different ones	Written 2 June 2012
Jonathan K	5.0 of 5 bubbles	I recommend the Indian collection	Allocate plenty of time for this -- it won't disappoint.	Written 2 June 2012
earoeira	5.0 of 5 bubbles	Love this museum	Now and again I pop into the V& A. Love it there! My favourite areas are the Fashion Galleries and the Jewellery room. Another one of London's great museums.	Written 2 June 2012
Frans K	5.0 of 5 bubbles	A must to visit	We tripped to London during the yearly design festival and were impressed with the temporary exhibition as well as the permanent exhibitions of this museum	Written 2 June 2012
CSS333	5.0 of 5 bubbles	Design Heaven	Just the place to get a design fix. The best of British Design, and so much to see. Saw the original photographs by some of the GREATS in photography, which was inspiring. There is a fabulous shop. You might spend more time there than you plan.	Written 2 June 2012
HastingsSteve	4.0 of 5 bubbles	Enjoy the contents of the V&A	Close by the other South Kensington museums, the V&A includes a wealth of history, not least the wallpaper and decorations of my old hero, William Morris, enjoy, and was still free on my last visit!	Written 1 June 2012
LondonLisa01	5.0 of 5 bubbles	British Ballgowns Exhibition	Visited the British Ballgowns exhibition earlier this week. It was lovely! So well presented. If you are interested in fashion or just interested in pretty dresses, it is worth a visit. And the shop at the V&A is outstanding.	Written 1 June 2012
simcha	5.0 of 5 bubbles	Terrific museum!	With only two hours it was necessary to move quickly through the exhibits. One highlight was the jewelry: dazzling groupings of jewelry by themes and eras plus some interactivce exhibits and short films. The architectural models comprised many international buildings from old to contemporary including some audio information. The gift shop is huge with much merchandise based on current exhibits.	Written 1 June 2012
rmh_11	5.0 of 5 bubbles	Forgotten Gem?	If you have overlooked this Museum, include it on your next visit. Planned an hour there which turned into three! If you are a jewel devotee, there is a huge room with jewelry and precious jewels dating from Roman times to present....just on of the surprises in this museum.	Written 1 June 2012
drgeoatisla	3.0 of 5 bubbles	design some signage	The contents of this "design museum" are top notch, too bad its administrators don't understand design well enough to craft proper signage designating exhibits and locations. Perhaps I'm in a bad mood because the Bed of Ware ( the very best item in the place) had been lent out for the season to another location.	Written 1 June 2012
SKG55	4.0 of 5 bubbles	British design exhibition	We had 2 for 1 tickets when we booked our train tickets with London midland so thought we would go. All aspects of design from buildings to clothes so something for everyone.	Written 1 June 2012
Carlos R	5.0 of 5 bubbles	Very impressive	Extraordinary stuff for every one. A must see. You should take a day or two to have time to see everything. One of the nicest museum in the world.	Written 31 May 2012
mjward74	5.0 of 5 bubbles	Excellent	As it's free you can take in as much or as little as you like!	Written 31 May 2012
Richard R	5.0 of 5 bubbles	Magnificient	You could spend hours in this magnificent place ?and it’s free! An amazing place.	Written 31 May 2012
sister-karamazov	5.0 of 5 bubbles	What a nice surprise	I only came here as it was on my way - and surprisingly enough, I stayed the whole day. The museum reminds me a bit of the British museum on Russel Square, so if you like history and art, this is a great place to discover.	Written 31 May 2012
postrawb	5.0 of 5 bubbles	Massive musuem	We never hear about this one in the states but it is a great place to visit with a lot of history.	Written 31 May 2012
barbgoodkin	5.0 of 5 bubbles	Excellent place to visit.	The large collection of British memorabilia is excellent. We spent 6 hours there and definitely needed more time.	Written 31 May 2012
Clarek27	5.0 of 5 bubbles	British Design 1948-2012	Makes you feel good to be british.To think that all the exhibits were british made.From traffic lights to concord.from Quant to the Mini car that is!The etype jag and model of concord were the highlights toghether with models of the Gerkin and the innovation of computor games.Great exhibition.	Written 31 May 2012
fatcatdotcom	5.0 of 5 bubbles	Take the free tours	our last afternoon so went here and took two pleasent tours 1-Renaisance2-TheatreBoth guides were well advised and educated which was freat because we were given an in depth history af the bits on show could'nt spell artifax	Written 31 May 2012
bapaton	5.0 of 5 bubbles	Amazing, huge and a little bit random	There are so many things to see in the Victoria and Albert museum you can actually get a bit lost walking around it. There are some very interesting collections and I think there is probably something that would interest everyone hidden away in there. It takes you completely by surprise as you walk around as one room can differ completely to the next and you can walk around the corner and be face…	Written 31 May 2012
Kangatraveller_12	4.0 of 5 bubbles	Wonderful displays	Set aside a whole day to see this excellent Museum. Loved the displays through the middle ages.	Written 30 May 2012
Baxterthetravelguy	3.0 of 5 bubbles	Disappointing expected far more...	British Design exhibition was...well...beyond pathetic. The best they can do for the Beatles is 3 beat up old record covers (I think most people have more and in better condition in their basement). Oh and don't dare take a picture of a beat up album cover (not even a collectable one) or a picture of a plastic chair or some guys old toy collection. And they actually charged for this. Bought a tic…	Written 30 May 2012
japine	5.0 of 5 bubbles	Better than British Museum	The sheer volume of items is mind boggling. The ceramics and the jewelry are spectacular. The best way is just gt lost in it. One corridor leads to more and more. The gift shop is ok, wish they had more books of their displays. The building itself is divine, and the countless treasures will fascinate.	Written 30 May 2012
Pinkhenhut	4.0 of 5 bubbles	Silver gallery & shop	It was my daughter's first trip to London, so we included a trip to the V&A, we saw the silver galleries and some of the Chinese & Japanese items. The cafe we thought was a little over priced, but lovely cakes and it is free addmission, so everything goes towards the collections, so we didn't mind. Lovely differnet choices in the shop. I even ordered on line when I got home for a present, althoug…	Written 30 May 2012
u_luv_canada	5.0 of 5 bubbles	My personal favourite!	Fascinating collection of arts and crafts - from the plaster casts of world-famous statues to the excellent collection of carved amber, to the amazing gift shop (one of the best in London) I can never get enough of the V&A. Oh and the cafe is ridiculously beautiful too!	Written 30 May 2012
Tony T	5.0 of 5 bubbles	Victoria and Albert Museum	Wonderful collections of antique Chinese and European porcelains	Written 30 May 2012
socksy68	5.0 of 5 bubbles	excellent	beautiful building with a surprise around every corner.	Written 29 May 2012
SCATCAT53	5.0 of 5 bubbles	Peaceful retreat	Was lovely to get out of the heat into the cool calm atmosphere and stroll around in peace, very interesting displays, thouroughly enjoyed the evening gowns/fashion display	Written 29 May 2012
Jerrytrip	5.0 of 5 bubbles	A Superb Museum & Building	A great collection of about everything. Be sure to seek out the porcelain collection - more porcelain in one place that I have every seen!	Written 29 May 2012
gigigood	5.0 of 5 bubbles	Fashion exhibit wonderful	I particularly liked the fashion exhibit, but I was underwhelmed with the ball gown exhibit that just opened. The permanent exhibits are excellent.	Written 29 May 2012
Scarrface	3.0 of 5 bubbles	Ballgown exhibition was disappointing	I have been to the V & A to visit exhibitions. The ballgown exhibition caught my attention but I was really disappointed with it. The dresses on show are lacklustre although beautifully made. Although it is timed entry it was still difficult to view the exhibits because of the number of people in the exhibition space. There is a film on a loop but it is placed in an area where people move around …	Written 29 May 2012
Mary H	3.0 of 5 bubbles	A Little Disappointing	Restaurant has a nice variety of foods. BUT it is VERY expensive for what it is and sometimes impossible to get a seat. I find the Uni-Sex loos leave a lot to be desired by way of cleanliness	Written 29 May 2012
CaseyJW	5.0 of 5 bubbles	Love this museum	Our favorite in London! Love the variety of exhibits.	Written 29 May 2012
Ian Jenkins	5.0 of 5 bubbles	Too much information	Absolute lifesaver on a miserable, cold and wet day. Would love to have had more time, but it was a memorable afternoon all the same.	Written 29 May 2012
BigG573	4.0 of 5 bubbles	A Great Museum	First time that I have been there and could have been there for another few hours. Really interesting potter/ceramic collection.	Written 29 May 2012
kimiha01	5.0 of 5 bubbles	So much to see!	This is the second time I've been and still have only covered a small fraction of what's exhibited. Beautiful!	Written 29 May 2012
Mark G	5.0 of 5 bubbles	Spend the day here	Yes, it would be a joy to spend the day here. It has so much to offer with not only the displays, but the food areas are worth a visit to be able to sit in the amazing rooms for a meal. The gift and book shops are a way to while away an hour or two. Definately worth a longer visit, if you can arrange it.	Written 28 May 2012
Babs611	4.0 of 5 bubbles	First day in London	On our first ever day in London we walked down to the V & A to see the museum and have our Sunday dinner in their cafe. We had a wonderful time seeing all the different displays - my favorite was the sculpture hall - and then going down to the cafe to have a lovely lamb dinner for a very reasonable price! Plus the Victorian tea room where we sat was wonderful for people watching. It was so nice t…	Written 28 May 2012
garra111	5.0 of 5 bubbles	best museum in London	It really is an interesting place and the architecture itself is wonderful. The cafe in the William Morris room is fantastic and so is the choice of food. All in all a great day out.	Written 28 May 2012
FrenarosTwo	4.0 of 5 bubbles	Great place to visit	Loved the V & A, and really enjoyed sitting in the gardens, eating a yummy ice-cream and 'people watching'	Written 28 May 2012
cesi100	5.0 of 5 bubbles	see the ball gowns collection	A lot of decorations, detail, fashion bits. It appeals to a beauty seeker.	Written 28 May 2012
YoungBat	4.0 of 5 bubbles	Something for everyone at the V&A	Something for everyone here from an amazing costume collection, ceramics, a gallery of casts of famous art (some of them immense!), jewellery, paintings, theatre, Persian miniatures - all there as long as you work out how to find them from the map. It's a vast collection.	Written 28 May 2012
Keith R	5.0 of 5 bubbles	Never a disappointment.	I always try to make a visit whenever we are in London. Straight off the tube, through the doors and a Rodin on your left. Amazing displays. Possibly the most beautiful coffee shop in the capital. Never, ever dull. Additional prices for special exhibitions. Not necessarily a great choice for children but adullts could spend all day.	Written 28 May 2012
Jennifer H	4.0 of 5 bubbles	A variety of exhibits to satisfy different interests	An unusual museum in the wide range of exhibits on display. Beautful courtyard is nice to spend time in on a sunny day, and there are refreshments for sale. I particularly enjoyed the sculptures.	Written 28 May 2012
NorfolkCommonMan	5.0 of 5 bubbles	One of the best of the iconic london museums	Excellent exhibits, wonderful building. Free entry, apart from a small fee for featured exhibitions. The cafe is almost unbelievably beautiful with a great selection of snacks and light meals.	Written 28 May 2012
Ullemon	5.0 of 5 bubbles	Great museum with amazing collections	Check out the website to get the latest details. Book and buy tickets in advance!The shop is great and the cafe too.	Written 28 May 2012
David M	5.0 of 5 bubbles	An impressive collection	We spent Hal the day which wasnt nearly enough to cover this impressive and extensive collection. The museum mostly covers what the British Museum does not. TAke the free introductory tour that runs regularly for a great overview and then stay for the day or return when you have more time.	Written 27 May 2012
Nimitta	5.0 of 5 bubbles	My favourite museum in London and the cafe is wonderful!	I will be calling here for the rest of my life. A wonderful and eclectic collection in the galleries, and the building itself is also a work of art. The cafe is one of the best places in London to kick back, relax, and have a tea/coffee in beautiful surroundings. Quite simply wonderful, a must!	Written 27 May 2012
KandEilidh	5.0 of 5 bubbles	The best museum in London	The V&A is spectacular - visit it to see a wide variety of exhibits. You will not be disappointed. The big exhibitions draw the headlines but there is plenty to see - do not, for instance, miss the Henry Cole wing and the shop is excellent!	Written 27 May 2012
NewburyParkLynn	5.0 of 5 bubbles	Just wonderful!	Another absolutely great museum free to the public	Written 27 May 2012
pwinkler	5.0 of 5 bubbles	World history in one place	Been to this attraction a number of times and always discover something new. Definitley a journey in time. I only wish I knew more history to be able to enjoy all that they show and placing names with dates and happenings.	Written 26 May 2012
Robin and Diane F	5.0 of 5 bubbles	Enjoyed it very much	We spent hours going thru the museum and look forward to having the chance to go back again. The collections are beautifully displayed. The architecture of the building is as amazing as the displays - we found ourselves looking at ceiling and the walls.	Written 26 May 2012
Rita M	5.0 of 5 bubbles	Not enough time	I loved everthing about this place the old and the new but I got tired and had to leave. When I go again I will be prepared	Written 26 May 2012
infowebb	5.0 of 5 bubbles	Time	Give yourself plenty of time for this one. The Tudor exhibit was so intriguing that there wasn't enough time to see much else!	Written 26 May 2012
Michael d	5.0 of 5 bubbles	Very interesting.	I real relaxing and cultural day with the perfect weather in London.	Written 25 May 2012
Ellen H	5.0 of 5 bubbles	A different kind of museum	Most museums I've been to are organized by topic or culture or era or artist. Most of the V&A is organized by material. For example, there's an architecture section and an ironwork section (both fascinating to me). I found the spider silk exhibit truly memorable and I especially enjoyed the new acquisitions room. When I was there it had extremely forward-looking things such as a resin table built…	Written 25 May 2012
Oldhousebabe	5.0 of 5 bubbles	Wonderful variety!	This museum had a wonderful variety of decorative arts. I wish we would have had time to see the entire museum. Really enjoyed the beautiful collection of decorative wrought iron. I was disappointed in the the ball gown collection, which was a temporary exhibit. I would certainly make a point of visiting again.	Written 25 May 2012
CS T	5.0 of 5 bubbles	AV Museum		Written 25 May 2012
David F	5.0 of 5 bubbles	WOW!	Their is so much in here to see it would take you all day to see it.Very diverse in what is in there. One of our favorite places to see.	Written 25 May 2012
lyskupi	5.0 of 5 bubbles	One of the important places to visit in London	My 'must visit' place every time I am in London. Always mesmerizing, fresh, the permanent collection or the interesting exhibitions hosted, beautiful place in general . Even just to spend a morning or afternoon with a friend.	Written 25 May 2012
HeadforthesunLondon	5.0 of 5 bubbles	You have to go	One of the worlds best museums in a truly amazing building..dont miss it	Written 25 May 2012
curbymom	3.0 of 5 bubbles	Art and sculptures- very nice. Maybe it's me?	Willing to admit we may have been " museum-ed out" by our fourth day. We went for the Dress/Gown Collection but were somehow expecting the garments to be the ones worn by Royals. Okay- not sure why we thought that but did and were in/out quickly when we realized we had mis understood. Lovely place! As noted, we may have been a bit quick to zoom around but felt like we " got it" at any rate. May 2…	Written 24 May 2012
holidayhoney65	5.0 of 5 bubbles	Love It		Written 24 May 2012
Yasmin A	5.0 of 5 bubbles	musuems are the best	the best museums in the world all free admition, except madam, tusasds, never mind.	Written 24 May 2012
mum613	5.0 of 5 bubbles	Hidden gem of a museum	What a total experience this place was. There was a little bit of everything and we totally loved it, right down to the Dale Chihully piece in the entrance way.	Written 24 May 2012
xbxbxb	5.0 of 5 bubbles	Visit this one first	There are so many museums and galleries in London, which makes it really hard to decide what to visit and what to skip due to lack of time. Visit V&A first - it makes other galleries' skipping decisions much easier :-)	Written 23 May 2012
Simon L	5.0 of 5 bubbles	A treat for young and oldr ones.	This is the first museum I visited in London and so far it's certainly the most impressive!!As you walk in there is this gigantic dinesaur that makes you feel so small.... From there everything is well thought and placed in the right order.This museum is absolutely massive, no wonder there are so many cafe bars inside. This is a unique experience and the advantage of the free entry makes it wven …	Written 23 May 2012
sriv60	5.0 of 5 bubbles	It's buzzing	The V&A goes from strength, it is buzzing these days with events, lectures, exhibitions, courses, cafes and yet you can still wander off to the quieter, less popular exhibits and find out something you didnt know before. My sons even liked the porcelain galleries where no one was. On the other hand I want to a fab lecture by Sir Paul Smith which was brilliant. An hour very well spent.	Written 23 May 2012
FloJo654	4.0 of 5 bubbles	Interesting and enjoyable	An interesting museum with lots to see, good catering facilities. Definitely work a visit.	Written 23 May 2012
Pierre L	5.0 of 5 bubbles	The Most Varied Collection	Paintings, sculptures, architecture, jewelry, woodwork, ceramics, ironwork, you name it, they've got it. Exhibits are organized regionally or by manufacturing technique. You can spend days in there.	Written 23 May 2012
HWT22	5.0 of 5 bubbles	FOOD!!	Great selection, lovely helpful staff, good tasting food. We had a selection of salads. Couldn't have been better.....	Written 22 May 2012
Vivien B	4.0 of 5 bubbles	V&A	Had a great morning here, really liked the photography gallery and the jewellery. The staff were very helpful.	Written 22 May 2012
Annie Y	5.0 of 5 bubbles	The collection is so huge that you get frustrated visiting	V&A is again a must-visit in London if you are at least slightly interested in art/ culture/ design/ history. I have visited so many times and I believe I could never really fully comprehend the beauty of its collection because THE COLLECTION IS SO HUGE. You could never really go through everything unless you spend at least half a year going there every day so somethings there's a sense of frustr…	Written 22 May 2012
Kevin_Vanc0uver	5.0 of 5 bubbles	Brilliant	Lovely place overall. I recommend having tea/coffee and snacks in the food area. There's a great courtyard to relax in on a sunny day.	Written 21 May 2012
stealingsouls	4.0 of 5 bubbles	FREEEEE	Okay I'm sorry but yay free museum! And my misplaced scarf actually turned up in Lost & Found before we left. We didn't get to see it all and sadly some rooms we wanted to see were closed for apparently no reason. (We did hear there was a strike going on so maybe that's why).They've got a little bit of everything in this museum, enough to keep you busy for a full afternoon.	Written 21 May 2012
kgee251046	5.0 of 5 bubbles	A wonderful place	You could spend days in the V&A. The range of exhibits is amazing even if you bypass those subjects which don't interest you. Be prepared for crowds especially school groups from Europe.	Written 21 May 2012
reiserora	5.0 of 5 bubbles	free,lots to see and best of all, the nice and quiet garden!	lots of cool stuff to see but best of all is the garden and restaurant! love that it is free!	Written 21 May 2012
Bullfinch310	5.0 of 5 bubbles	Soooooo BIG!	Spent about 5 hours in there, still think we missed bits! So much to see, and nice bits for the kids to do scattered around the place. Allow lots of time, and wear comfy shoes!!	Written 21 May 2012
Janet W	5.0 of 5 bubbles	Just loved it...	So much to look at..it was about 45 years since my last visit...and although I remember parts of it well...particularly the carpets....the whole place has had a wonderful revamp. Money very well spent!!	Written 21 May 2012
Nikki	5.0 of 5 bubbles	Elegance personified	As you walk up to the V&A, you can't help but be impressed by the splendour of the building. It's a statement in design and elegance and sets you up for a great experience once you're in the doors. You could literally spend hours here, although packed with wonderful things, it's very calming and well laid out. The only time it gets a bit hectic is when there is a particularly popular exhibition -…	Written 21 May 2012
Rachel S	4.0 of 5 bubbles	Some stunning pieces, especially the fabrics	You could easily spend whole days in the V&A. I was particularly impressed with the Asian collection - I hadn't realised just how gorgeous the textiles were. It didn't feel crowded which was suprising given I visited on a Saturday. A very relaxing & interesting day and quite remarkable considering it is free of charge!	Written 21 May 2012
Cebbd	4.0 of 5 bubbles	Interesting museum	Went to the British design exhibition. Worth the price of admission. Fashion,music, cars, houses,furniture and planes. The building itself is also worth a look. Some old music videos brought, me back and the clothes and furniture. Really enjoy this kind of exhibit.easy to get to by train or bus.	Written 21 May 2012
anitainjune	5.0 of 5 bubbles	amazing	only had 2 hours could have spent 2 days and not seen all.	Written 20 May 2012
mtb09	5.0 of 5 bubbles	Great way to spend an afternoon!	This is a wonderful museum filled with some of the more ordinary items that people have owned and used over the centuries. My favorite has always been the clothing exhibit - lovely... Be sure to save time for the gift shop - it is a fabulous place to buy a special gift or souvenir!	Written 20 May 2012
Anne S	5.0 of 5 bubbles	Just wonderful		Written 20 May 2012
Rita R	4.0 of 5 bubbles	Fantastic displays	Well laid out. Some great displays, stayed 3 hours could have stayed all day! Loved the courtyard area for sunning and eating.	Written 20 May 2012
Chris H	4.0 of 5 bubbles	Textiles galore	While some parts remind me of many other museums, their exhibits of fashion, textiles are unique	Written 20 May 2012
MCAT00	5.0 of 5 bubbles	A March through the World and Time	Another wonderful museum that displays a numerous artifacts from the world at a variety of times through out history. To be seen appropriately a number of visits are needed but well worth a visit within what time you have. Wonderful display of works by Della Robbia.	Written 19 May 2012
Mozaic1	5.0 of 5 bubbles	Amazing	We only had a couple of hours here, but managed to see quite a lot, maybe next time I will have time to see the Ballgown exhibition	Written 19 May 2012
firuzakhan	5.0 of 5 bubbles	The V&A	A wonderful ever-changing Museum which I visit on my every trip to London as I always find something new to see & learn about. And to imagine that it is totally free entrance! How can the National Trust upkeep this infinite treasure? Even the requested small donation seems paltry & ridiculous in comparison to the unending volume of its exhibits.The exhaustive display of precious treasures and the…	Written 19 May 2012
MadPat83	5.0 of 5 bubbles	wonderful and fascinating but take your time!	This is the sort of museum you need to visit several times to get the benefit as it is not a place to rush through. The theatre and stage exhibits were amazing and I look forward to visiting the different costume exhibitions that are on later this year. There is so much to see you really need to plan your visit, but don't miss the excellent café. This museum shows how progressive Victoria and Alb…	Written 19 May 2012
ssotda	5.0 of 5 bubbles	Wonderful	The building itself is worth the trip. The exhibits are varied and fantastic. We had a very nice lunch in the cafe which is beautiful. Entry was free. Its within walking distance of Kensington Palace, Albert Hall, Hyde Park and a Science Museum (which we did not visit) is across the street.	Written 18 May 2012
Oaky94	5.0 of 5 bubbles	Love this plce	I never tire of visiting the V&A. Open air courtyard, etc.	Written 18 May 2012
Belgraveroad	5.0 of 5 bubbles	Jewellery galore	Loved seeing the jewellery from time gone by. Amazingly enough, this is a permanent exhibition, and there is no charge for entry.	Written 18 May 2012
Glynn C	5.0 of 5 bubbles	'Stuff' to see, 'stuff' to buy. 'stuff' to eat . . .	Is there anything like the V&A anywhere else in the world? Nope. The Jewellery Gallery is without peer - go even if you think you won't be interested. The same is true in every gallery or room. The V&A surprises you with things you didn't know about yourself and what a talent that is. The shop is spectacular and has constantly changing bowls of cheap stylish baubles, bangles and beads that make t…	Written 18 May 2012
journeymaid48	5.0 of 5 bubbles	Overlooked star quality medieval museum	In several trips to London this was my first visit to the V&A Museum. If we had not been staying in Kensington I may have still not ventured to see it.As a medieval history buff I can not overate this museum. The medieval rooms occupied my entire visit [about three hours] and I barely finished the area. The wonders inside this museum include the cover of the Lorsh Gospels, a tabernacle from St. P…	Written 17 May 2012
Trysh89	5.0 of 5 bubbles	Busy busy busy	Loved the link direct from the underground station. Spent my timein the Asian Art section since it was the least busy - fabulous and easy to get around. Cafe sooooo busy at lunchtime - great food though but impossible to get a seat inside. Some sort of monitioring of numbers should take place it was hazardous moving around with trays of food and drink.	Written 17 May 2012
hantsall	5.0 of 5 bubbles	Got it all	Probably the best museum, as it has a lot of diverse things to see. Friday nights are good as they usually have music and a bar in the main area. Well worth a visit.	Written 17 May 2012
TravAL41	5.0 of 5 bubbles	Just a great museum	I love fashion and design and this museum never let's me down, they have ever changing exhibitions, currently 'British Design from 1948 - 2012' which is excellent, I can't wait to go back and see the 'Ballgowns 'British Galmour since the 1950's exhibition, well worth paying for, but as we know the general museum is free and you can't ask for more than that! No where else in the world can you see …	Written 17 May 2012
djrhoffman	4.0 of 5 bubbles	Staff was snotty but the exhibits were worth it	We especially loved the theatre exhibit and the miniatures. The staff felt a little stuffy and was often unhelpful but it was still worth the visit to see the many treasures on display.	Written 16 May 2012
JODCrbt	5.0 of 5 bubbles	My favourite museum	No trip to London is complete without taking a look at the V&A. The Renaissance galleries are superb, and hang around for the half-hourly lighting of the Ardabil carpet. Very beautiful.	Written 16 May 2012
SILVIA B	4.0 of 5 bubbles	learn at the VAM	There is a fantastic islamic carpet of year 946 made in 4 years time, you can admire the typus tiger in room 41 of year 799, you can learn details of the 1851 london great exhibition and how it made money to construct this museum and albert hall. dont forget to visit room 46 with a copy of Trajano column.	Written 16 May 2012
Andrei C	5.0 of 5 bubbles	Wow!	Art, design, fashion etc. Every time I go to London I make sure I give it another go, for something new and wonderful.	Written 16 May 2012
Rhea G	5.0 of 5 bubbles	Great exhibition	At that time they had an exhibition with history of fashion. It was fabulous.	Written 16 May 2012
Indy46140	5.0 of 5 bubbles	Victoria and Albert	This is one of the world's great museums. The museum's focus is design from ceramics, to costumes, silver, jewellery, furniture, sculpture, drawings and photographs. There are many Italian items from the Renaissance. There is huge collection of Asia art. The museum has many traveling exhibits also. There is usual a costume exhibit from Hollywood or some famous person or designer. This is a wonder…	Written 15 May 2012
BJ M	5.0 of 5 bubbles	Take you time - lots to see	Free, free hat and coat check with is wonderful in the rainy winter, so much to do. Pick an area you like and go do that. You cannot do it all.	Written 15 May 2012
Travelnman85	4.0 of 5 bubbles	A decent museum	The V and A is a good museum. They have a great collection of tapestries and other textile goods that are often not seen in other places. Be on the look out for the bright red sandal toe socks in the medieval section. We did not have a chance to do the introductory tour but the guided tour on the Renaissance was wonderful and covered both the main pieces you would want to see on a tour and some s…	Written 15 May 2012
Marie F	5.0 of 5 bubbles	Incredible Collection	Don't miss this incredible museum. The collections are extraordinary, especially the castings! We especially enjoyed the exhibit on theatre arts, too.	Written 14 May 2012
BrionUK	5.0 of 5 bubbles	Check out the special exhibitions	The permanent collection of the V&A is second to none, but check their website for one-off and touring exhibitions. They are always beautifully executed, and put together with expert precision.	Written 14 May 2012
serenagreentrees	4.0 of 5 bubbles	Excellent museum for anyone interested in design and art.	This s a huge museum so plan which galleries you are interested in, don't try to do too much. I love the jewellery exhibition as well as the fashion and clothing. My next visit will be to the furniture galleries.	Written 14 May 2012
GirlBrissie001	5.0 of 5 bubbles	Interesting collection	Quite different from other museums, focuses more on textiles. Is also huge and difficult to see everything in one visit.	Written 14 May 2012
m s	5.0 of 5 bubbles	Not too crowded, even on a rainy day	Visited the Natural History Museum first, then came over to the V&A Museum. Glad we made the stop at V&A	Written 13 May 2012
Ritafrances70	5.0 of 5 bubbles	History		Written 13 May 2012
Shannon M	3.0 of 5 bubbles	Disappointed	I thought it would be better. It was difficult to find the things we were interested in, everything was scattered about. Not particularly beautiful examples of paintings or dresses (that we found anyway) and not very many either. Louvre is miles ahead. I wouldn't bother again.	Written 13 May 2012
jennydunstan	4.0 of 5 bubbles	Great collection	I suspect that to do this huge museum justice you would need to visit several times - the collection is huge. I spent a couple of hours there on a Sunday afternoon. Initially I had thought about going to the National History Museum next door, but the huge queues there dissuaded me! Another day.But the V&A certainly wasnt a consolation prize - I had a very happy time looking at the amazing display…	Written 13 May 2012
Saraandstuart	5.0 of 5 bubbles	Amazing place to visit	Had a day at the V&A yesterday with one of my buddies - left brum very early & headed to london. Followed the signs at South Kensington tube station - which led to a tunnel and directly to the V&A. Spend most of the day there exploring all the different exibits - all beautifully lit and very well laid out. Could easily spend a couple of days there exploring. Very interesting and diverse collectio…	Written 13 May 2012
travelling_elisa	5.0 of 5 bubbles	one of my favourite places in London	This musem has something special that you discover when allow yourself a certain serendipity while wandering through its rooms. There is a huge variety of objects coming from all over the world, from Rodin sculptures to Japanese Netsuke and German Snuffboxes. They have a vast collection of masterpieces copies (even the Trajan's Column and Michelangelo's David) which can be useful if you have neve…	Written 12 May 2012
Airedale-Burradoo	5.0 of 5 bubbles	What a super place!	Eclectic, exciting and beautifully presented. The best we've been to	Written 12 May 2012
Amanda W	4.0 of 5 bubbles	Very interesting	A great place to immerse yourself in history and culture from not only Britain but around the world. The building is also very impressive. Unfortunately we did not have time to do it justice. Although, we didn't eat in the cafe (so I can't comment on the food) the rooms were great and worth a visit even if you don't eat.	Written 12 May 2012
kjtravelingmomof2	4.0 of 5 bubbles	Great museum	Very good. Free but they ask for a 3 pound donation...well worth it. Great sculptures. Great paintings and miniature portraits.	Written 11 May 2012
Peter T	5.0 of 5 bubbles	Golden Silk Spider Exhibit	A tiny, but fascinating exhibit. The two items on display were radiant. The accompanying video on their creation, very informative. The Docent was highly knowledgeable about fabrics and a joy to inter act with. This radiant exhibit was worth the trip to London alone	Written 11 May 2012
enrique2	5.0 of 5 bubbles	wonderful experience	I never tire of the V&A but this time I took 2 guided tours and I would highly recommend doing this. The ladies explained thing that I never would have gleened on my own. A most rewarding experienceRobert	Written 11 May 2012
epaula	4.0 of 5 bubbles	Very interesting	Loads if interesting artifacts. Too much to see in a single visit	Written 11 May 2012
Ayatollah_of_Dahmsistan	5.0 of 5 bubbles	Again - Excellent	Wished i had a year to see everything at this. Very nice - and FREE!	Written 11 May 2012
Barry K	5.0 of 5 bubbles	Well worth a visit	Great free museum full to the rafters with fascinating stuff !	Written 11 May 2012
Bgaston40	4.0 of 5 bubbles	Very intrigueing	The Palace Kensington where Victoria and Albert live was beautiful. The gardens lus.	Written 10 May 2012
ZolziJo	4.0 of 5 bubbles	Absolutely Beautiful!	This museum has some of the most beautiful and diverse exhibits of all the museums in London. I was particularly impressed with all the medieval galleries and the hall of plaster casts of monuments from around Europe. This museum also has a large gift shop filled with amazing things and not just the typical museum souvenirs. My visit to the V&A was very enjoyable. The only reason I have not given…	Written 10 May 2012
94rosiecat	5.0 of 5 bubbles	great place to visit	we had a lovely afternoon browsing the exhibits and would defiinately return as there is so much to see. we had our lunch there and found there was plenty of choice and it was good value. My 10 year old son and grandson thourougly enjoyed it too.	Written 10 May 2012
Curi0usVisit0r	5.0 of 5 bubbles	A Hidden Gen	This museum deserves more followers. It's not just a 'design' museum, it's an archaeology and history experience! Go, and be enthralled. Be sure and take one of the excellent docents' 10:30 A.M. tours.	Written 10 May 2012
Deenabroad	5.0 of 5 bubbles	a treasure trove ignored by too many Londoners	This is a gem of a museum. I have been here countless times and each time I return each of the following happens: I discover something new, I delight in a new learning, I usually eat something yummy, I get lost and enjoy finding my way back, I wonder why I do not come here more often.	Written 10 May 2012
Alan F	5.0 of 5 bubbles	A joy.	This is one of the 3 major museums in London's Exhibition Road. This is the arty museum, and for me, the best. It's large, and worth several trips. As it's free to go in (but with charges for special exhibitions), it's somewhere you can keep returning to. Every time I visit, I find something I haven't seen before.To eat, go to the cafe on the ground floor in the Morris, Gamble and Poynter Rooms. …	Written 10 May 2012
world-of-leaves	5.0 of 5 bubbles	Fabulous museum!	As stated before, there is no way to see everything here in one day. There are many different displays showing artifacts from all over the world and in different time periods. Even without buying a ticket for the exhibition, I found there was still a ton of stuff to see for free. Definitely take the time to see this museum! You won't be disappointed.	Written 10 May 2012
Alexandra E	4.0 of 5 bubbles	Art . Shopping and eating	Wonderful museum, the only drawback is the deliberate lack of light, all tour guides used torches to point out details. When you have gorged yourself on exhibits there is a lovely, inexpensive restaurant which serves lovely food and a gift shop with good expensive presents. Wonderful at Christmas for cards and tree decorations.	Written 10 May 2012
Carley L	5.0 of 5 bubbles	Very good!	Great exhibits and it certainly isn't possible to see everything in one day. Also it looks like there are some very cool exhibits coming up in the near future.. Had tea there - it was great and there was a very skilled pianist playing - very enjoyable. Can't wait to return!	Written 9 May 2012
petematthews	4.0 of 5 bubbles	British Fashion explored	great venue - loads top see - great gardens to sit out in, facilities ecelllent - not much of a queue, good value for money	Written 9 May 2012
SuzyqSF	5.0 of 5 bubbles	The British Design Exhibition delivers	Very interesting collection of modern British design. I found it worth the entrance fee.	Written 9 May 2012
Tara M	5.0 of 5 bubbles	Impressive!	Wasn't quite sure what to expect when I walked in but I was pleasantly surprised. It's very well laid out and the exhibitions were engaging with a wealth of information. And as admission is free, you can't really go wrong with this museum.	Written 9 May 2012
rambler601	5.0 of 5 bubbles	What London does best	You will struggle to equal this experience anywhere in the world IF you love nooks and corners, finding hidden treasures in remote display cabinets and rounding a corner to stand in awe at gigantic architectural recreations. It's NOT modern, chrome and glass, bright, shiny, but for me, as someone with a general interest in all things ARTY, It's where I return again and again.	Written 9 May 2012
ManagerProctor	5.0 of 5 bubbles	A must do	Very enjoyable makes you proud to be british, hope every onecontributes financially.	Written 9 May 2012
Annie W	5.0 of 5 bubbles	Probably the world's most fabulous museum	I have been a member of the V&A for a number of years and visit often. I still haven't seen everything. An incredible collection of Art and Design from around the world - and if that's your thing, this is your place.	Written 8 May 2012
Auntie Iain	5.0 of 5 bubbles	Museum with so much more	The V&A has so much to offer not only the wonderful collections but a true vision of fashion and education utterly loved the place spent 4 hours and need to go back to take in the areas in more detail as we had children with us ...	Written 8 May 2012
Jacqueline H	5.0 of 5 bubbles	Absolutely first class	The building itself is history personified, it is one of the most beautiful buildings I ever seen. The exhibits are very interesting and varied and the halls are not too big - but take a look up, even the ceilings are interesting, the restaurant especially so. One day wasn't enough, I will be going back on our next visit.	Written 8 May 2012
tree5	4.0 of 5 bubbles	Family friendly spot	Plenty of chairs and comfortablr sofa for you to rest especially if you are travelling with small kids.	Written 8 May 2012
ThistleTigger	4.0 of 5 bubbles	Well worth a visit	We intended to visit the Natural History Museum but there was a huge queue outside so we crossed the road to the V & A. So glad that we did. It has such a variety of collections, very eclectic, from sculpture to jewellery to photographs and lots of else besides. Entry to the museum is free but they have a number of special exhibitions which you pay for but the price is reasonable. We went to the …	Written 8 May 2012
AnnaMick	5.0 of 5 bubbles	A most interesting museum	There are many different displays covering cultures and the arts - the Islamic art section is so interesting as are the porcelain sections.As with the other museums there is much to see	Written 8 May 2012
JC-the-organiser	5.0 of 5 bubbles	Family day out	Visited with my 2 children 9 & 6. Picked up an activity backpack from the desk near the Sackler Centre. We opted for the metal detector and they loved this area. The museum is huge and has such a variety of objects and treasures, we got lost a couple of times. We sat in the courtyard a couple of times to refuel. The museum is not as busy as the other museums nearby but the cafe is huge and was ex…	Written 8 May 2012
ElaineWaterford	5.0 of 5 bubbles	Great Museum if you have comfie shoes	This museum is a great day out. Go on one of the free tours, it is better to experience a few artifacts and feel like you know their history and relevance, rather than do the whole museum and end up not really having any detailed knowledge. Make sure you have good comfie shoes, it is hard going	Written 8 May 2012
SunshineYell0w	3.0 of 5 bubbles	Worth a peek!	In one day, we went museum hopping, which brought us to V&A Museum. If I remember correctly, we walked here from Natural History Museum. If you are a fan of decorative designs, of world past, medieval, asian, renaissance...you'll never want to miss this museum when in London.	Written 7 May 2012
Barry M	4.0 of 5 bubbles	Breathtaking	To be able to see and touch so much -of modern history- is a pleasure and expereince indeed.Great women - Elizabeth 1st, Victoria, Magie Thatcher and Queen Elizabeth 2nd ................. go fill your boots !	Written 7 May 2012
graysloplymouth	5.0 of 5 bubbles	More than expected!	Loved the variety and extent of the exhibits. Worlwide content from millenia	Written 7 May 2012
Global Nomad I	5.0 of 5 bubbles	Third Visit	Always something to see, great area, fantastic setting and the cafe isn't bad either. You'll definitely need time here!	Written 7 May 2012
peter s	4.0 of 5 bubbles	great displays	very good displays but we run out of time so could not see it all but what we did manage to see was very good.	Written 7 May 2012
Sandra B	5.0 of 5 bubbles	Free day out	Never been before but thought it was brilliant recommend it to anyone	Written 7 May 2012
bubbleanne	5.0 of 5 bubbles	An excellent way to spend a day	If museums are you sort of thing, this place is AMAZING. There is so to see, the collections are beautiful. When we visited we went to the British Design exhibit, which showed great British design from the last time we had the olympics. Really beautiful.	Written 7 May 2012
Dibbla51	5.0 of 5 bubbles	Fantastic .	We loved the fountain in the courtyard and the restaurants and food are brilliant!	Written 7 May 2012
Jennifer W	4.0 of 5 bubbles	Fantastic!	Friday nights the museum stays open late. This was a great ending to a busy day of sightseeing. The only down side was the one exhibit I really wanted to see was closed. When I asked one of the security guards explained that they did not have enough volunteers to have all of the exhibits open on late nights. If you want to see everything I would suggest going during regular hours. Make sure to le…	Written 7 May 2012
arayaBKK	5.0 of 5 bubbles	Not just paintings and sculptures	If you have enough of paintings and sculptures or unidentified "art", visit V&A. Lots of beautiful and interesting things from the past, the real things that were used or collected or in fashion. If you're from abroad, you must not miss a section that was devoted to the chronological styles in UK. The museum is gigantic, don't try to cover everything in one visit. It's free, so you can always com…	Written 6 May 2012
jrad0mski	4.0 of 5 bubbles	great jewelry collection	not as elaborate as the other great museums but someplace you can go back to time and time again to savor	Written 6 May 2012
Audramarie221	5.0 of 5 bubbles	Wonderful Museum	This is one of my favorite museums in the world. It has such a variety of art and artifacts, you can be busy for hours. The gift shop is also one of the best for nice gifts and souvenirs.	Written 5 May 2012
Neilgg	5.0 of 5 bubbles	Great Variety		Written 5 May 2012
leilani	4.0 of 5 bubbles	great	lots of things to see. Good collection of arts, a must place to visit if you go to London	Written 4 May 2012
dj5am	5.0 of 5 bubbles	inventive and exciting	enjoyed many trip to V&A. They're always trying new things and keeping it interesting; esp. the late night events	Written 4 May 2012
Hedwig V	4.0 of 5 bubbles	no fashion department	we went for the fashion and costume department but it's closed until May 12th, but we saw sp many other great things, it's realy great and for free!	Written 3 May 2012
Shell B	5.0 of 5 bubbles	Fabulous	Such a fabulous place. Peaceful and relaxing. Have a cup of tea in the courtyard.	Written 3 May 2012
off-for-a-ride	5.0 of 5 bubbles	Well worth a visit	This is a relaxing and wonderful museum even in the busiest of months. A nice restaurant and central courtyard with a child safe fountain is good for relaxing with kids.	Written 3 May 2012
MisterJon_9	4.0 of 5 bubbles	excellent experience	This was my first visit back for 40 years, and a great day out. I wish I lived nearer. The exhibits were varied, the shop was well-stocked with interesting and appealing items. The cafe at the rear of the ground floor is very impressive, with an excellent harpist entertaining diners in the afternoon.	Written 3 May 2012
GalwayKilkennyDuo	5.0 of 5 bubbles	Brilliant way to spend an afternoon	on a drizzly spring day there is no better place to browse - fantastic range of history from fashion, jewellery, design, furniture, architecure, glass - there is something for everyone. Ancient artefacts to modern design. You have to take it one piece at a time as it is so vast. You could vist it every day for a month and still din something new - and it's free	Written 3 May 2012
MaryJB_inMelbourne	5.0 of 5 bubbles	Another gem	This place is special; it houses an eclectic collection. It offers the best of british in lots of ways and shows it off to perfection.The jewellery collection is breathtaking; I could have stayed and stayed.And the cafe/restaurant is not your usual afterthought as in so many public attractions; super!	Written 2 May 2012
Well_Travelled_Mummy	5.0 of 5 bubbles	Gorgeous Museum	really enjoyable and fascinating Museum, easy to get around and not so big to be too tiring - there is a great British Design exhib on right now which we went to yesterday and fun to see such iconic things pulled together in this way - go see.	Written 2 May 2012
April J Harris	4.0 of 5 bubbles	A wonderful museum with something for everyone	We visited for the Queen Elizabeth II photography exhibit this time and thoroughly enjoyed it. We have visited many times before though and there is always lots to see whatever your interests may be. From ancient Rome to more modern installations, there is something for everyone.	Written 2 May 2012
MultnomahOR	5.0 of 5 bubbles	wow	Great theater exhibit and interesting jewelry and art all for free!	Written 2 May 2012
Lavarcham	4.0 of 5 bubbles	A gorgeous place	I only had time to view the British Design exhibition which was ok but by no means a must see. The sun was shining and the central garden space looked lovely. A charming assistant told me about the tours (free) they run every day. Next time I will take one of those to get to know it better.	Written 1 May 2012
TrippenDallas	5.0 of 5 bubbles	massive museum	This is one of the most famous museums in the world and well worth a visit. The galleries are extensive for a Victorian museum. Don't miss the jewelry gallery. And you can take the tube and connect to the museum underground.	Written 1 May 2012
Alvaro V	4.0 of 5 bubbles	Excellent place to see the best of british design and art.	It is a destination on its own, but the neighbour National History Museum and the Kensington area really worth it.	Written 1 May 2012
Peter S	4.0 of 5 bubbles	need lots of time	big museum with very interesting pieces. need several hours to make it worthwhile	Written 1 May 2012
Knightsupporter	5.0 of 5 bubbles	Outstanding Museum	The medieval and Renaissance Galleries were brilliant	Written 30 April 2012
Maconthemove	5.0 of 5 bubbles	Far and away a favorite	This is a little of this and a little of that (or maybe a lot of each) but well worth the visit. The scupture gallery is a must as is a visit to the cafe. Make sure you go to the resttoom and check out the tiles. Everything is first class and free (except a special exhibit now and then.)	Written 30 April 2012
Neuve	3.0 of 5 bubbles	Depending on the weather...	For me, it wasn't one of the MUST-DO's, so I checked in and looked at the exposition. I beleive this is more focused for the preciousist people who really like to look into the fine details.	Written 30 April 2012
jaycar98	5.0 of 5 bubbles	Wonderful	This was a wonderful experience. We visited twice on consecutive days and did not manage to see all we wanted to. We had not visited the V and A on previous visits to London, and are very pleased that we managed to this time. There is something here for everyone. We were particularly delighted with the mediaeval section, the sculptures, the silverware and the jewellery. We also visited the Cecil …	Written 29 April 2012
xatita	5.0 of 5 bubbles	the best museum	this is probably the best museum that I have visited and that includes the British museum and the Louvre in Paris. give yourself at least 4 hours to see everything and don't forget to stop for coffee at the	Written 29 April 2012
jallen4049	5.0 of 5 bubbles	A special place	I love to wander around and discover new things here. It's a repository of England's domestic history and colonial history. The restaurant is good. I have to close my eyes in the bookshop -- or I would buy everything. The gift shop is one of the best places to go for something special in design (and they always have a few things which are affordable, too).	Written 29 April 2012
Susan K	2.0 of 5 bubbles	Disappointing	We went on a Friday since they were open until 10PM however some areas were closed. Not what I expected.	Written 29 April 2012
raez52	5.0 of 5 bubbles	great experience	this museum is a must to see, they have various exhibitions if you have extra money as they are quite expensive well worth it though, but overall the museum is extremely interesting, and the food hall is just amazing just for the decor alone in one of the older eating areas, transforming you back to another era, choice of food excellent as well, easy to get to via tube, and there are bus stops ju…	Written 29 April 2012
Kaye W	5.0 of 5 bubbles	A Must-See!	This is an amazing museum with something for everyone. Also try out their cafe - fabulous food in opulent surroundings - and the shop - heaps of goodies.	Written 29 April 2012
Jonny1280	4.0 of 5 bubbles	Very impressed	Very impressive collection. I liked the architecture of the building, and the lake in the centre...great place to relax after looking at the paintings and sculpture	Written 28 April 2012
mNewmanStudio	5.0 of 5 bubbles	Do not miss !	Spend an hour or a day. Lovely restaurant with harp music at tea time.	Written 28 April 2012
tonyb_174	4.0 of 5 bubbles	Worth a visit	Another great London Museum. This is a great 2-3 hr trip and you should make the effort. You will feel you are in LOndon and learn something as well as be entertained. Strongly recommended for Overseas tourists with children.	Written 28 April 2012
NOTNUNN	5.0 of 5 bubbles	What a feast for your eyes!		Written 27 April 2012
Michael S	4.0 of 5 bubbles	Full of Neat Stuff!	The Victoria & Albert Museum is absolutely full of neat trinkets from all over the world. This museum needs to be part of your itinerary in London.	Written 27 April 2012
Stogieman	5.0 of 5 bubbles	Magic !	There is just SO much to experience here.....the collections are marvellous ! I was actually here in May, 2010. I was lucky enough to see special exhibit: Grace Kelly - Style Icon.	Written 27 April 2012
drsunshineNewYork	5.0 of 5 bubbles	An amazing museum- stimulates and reinforces love of history!	The Victoria and Albert Museum is one of London's highlights- combines practical arts with the great moments in architectural and artistic history. Interesting for all ages!	Written 27 April 2012
holee	4.0 of 5 bubbles	History in time	You can travel in time with the historical artifacts on display here. Love the porcelain on display here and a touch of history on the british.	Written 27 April 2012
Hanster707	4.0 of 5 bubbles	A wonderful British collection.	Probably one of the worlds best curated establishments, a vestaige of the empire, so if you don't think too hard about how some of these objects ended up in the UK then it's a worthy visit.	Written 27 April 2012
jennifer c	5.0 of 5 bubbles	Wonderful	Love the V&A. Great place to eat too! The Fashion rooms are of most interest to me, can easily spend lots of time marvelling over the creations from way back then, to our times.	Written 27 April 2012
Akebonocat	5.0 of 5 bubbles	Japan Room	Many Asian items are on display. The swords were particulary interesting to see.	Written 26 April 2012
circularthought	5.0 of 5 bubbles	Always a joy!	We visit and enjoy this museum because it is relevant to our lives with current and historic pieces of everyday living!	Written 26 April 2012
Theplanetismine	5.0 of 5 bubbles	Take a day you'll need it	This was one of my favourite places to see. Even if you don't like museums this is worth the stop. Beautiful building and so much to take in. Wasn't to crowded so lots of room and we were able to take pictures	Written 26 April 2012
angerichards	4.0 of 5 bubbles	No Queues	Situated opposite the Natural History and Science Museum, this is easy to find. Very pretty contents, and loved all the oriental statues. We had tea and scones in the beautiful tea room, which gave us the impression that we were visiting royalty!	Written 26 April 2012
Beebells	5.0 of 5 bubbles	Exceptional	This museum was amazing i have wanted to go for a long time and it truly is stunning. My advised would be to go early, i was waiting for it to open and this gave me the luxury of not having to battle crowds and queue to view exhibits! Make sure you go to the jewellery room its amazing!	Written 26 April 2012
Grevillia	5.0 of 5 bubbles	Well deserved description as "The World's Greatest Museum in Art and Design'	Spend as much time as you can in this wonderful museum. A minimum of a half day is required. Entry is free. Visit the website so that you know what current displays are on as they are always of a high quality. Everything about this museum is special, from the highly decorated ceramic staircase leading up to the Silverware Collection to the many galleries containing everything from displays of clo…	Written 25 April 2012
k d	5.0 of 5 bubbles	Queen's Jubilee	Great historical pictures of the royal family. Very worthwhile	Written 25 April 2012
CambridgeFriends	3.0 of 5 bubbles	Bewildering	My second visit to the V&A but still I was lost. It would be helpful to have a list of highlights that could be viewed in an hour, with a route to follow. The previous time I had visited with the children and used a pack, which helped us appreciate some of the exhibits. Quite a few exhibitions required tickets and perhaps as we had entered through the underground entrance, there was no informatio…	Written 25 April 2012
peapod33	5.0 of 5 bubbles	V&A museum - insights, pics and a must see	Preface: planning for our London trip I did a lot of TA reading and I was really disappointed that most of the reviews for V&A were "It was big" or "I liked it" ---how is this helpful? So here we go: V&A is in the Knightsbridge area of London and is near other attractions such as the Science Museum, the Natural History Museum and Hyde Park. Helpful if you're planning a visit & trying to group sit…	Written 25 April 2012
SurreyHoliday1	5.0 of 5 bubbles	Excellent	Very informative with a vast amount of items to see. My husband and I spent 2 hours within the museum and only managed to probably see half of the items/displays. Really is worth a visit.	Written 25 April 2012
Jerry H	5.0 of 5 bubbles	Always special	I visit here regularly. Everytime I see something I missed before. One cannot take it all in in one trip.	Written 25 April 2012
sleepingruby	5.0 of 5 bubbles	Simply Wonderful	I visited The V&A three times during my ten days in London, and I'd go back and again and again if I had the chance. The exhibits are excellent, so many beautiful things to see. I was particularly enthralled by the magnificent jewellery collection. The gift shop is great and the wonderfully ornate cafe is a pleasant and comfortable place to take a break. Loved the free wifi, too!	Written 25 April 2012
CDMLMM	5.0 of 5 bubbles	Wonderful Array of Design Collections	This museum has an abundance of design items from across the world. There is good commentary to support the exhibits and ample space to see everything. One highlight is the tiled tea room in the rear building - worth visiting just to see the exquisite designs displayed here!	Written 25 April 2012
freshanana	2.0 of 5 bubbles	too much history	We started our visit (together with a 12-years old boy) very enthusiastic...after one hour of galleries and exhibits we had to leave because we didn't enjoy this museum. British Museum is much more interestingMaybe we couldn't find the right approach to organise the visit	Written 25 April 2012
luluabraha	5.0 of 5 bubbles	A must-see for anyone with taste!	The V&A is a must see for anyone who has a great taste in art, fashion or simply appreciates beauty! There is something for every one. It's truly one of the best museums I have seen in my life. The antiques & fashion galleries are amazing & the jewelries are out of this world!	Written 24 April 2012
[truncated: 152 more rows]
